# Supplementary material for: Subpathway-LNCE: Identify dysfunctional subpathways competitively regulated by lncRNAs through integrating lncRNA-mRNA expression profile and pathway topologies
Source: Oncotarget. 2016 Sep 13;7(43):69857–70. doi: 10.18632/oncotarget.12005 (PMC5342520; doi:10.18632/oncotarget.12005)
Supplement: Supplementary file 2 [file oncotarget-07-69857-s002.xlsx]

## Sheet: Sheet1
	TCGA-CW-6087	TCGA-BP-4173	TCGA-BP-4771	TCGA-CZ-4863	TCGA-B0-4810	TCGA-B2-3924	TCGA-B4-5378	TCGA-CZ-5463	TCGA-CZ-4864	TCGA-DV-5567	TCGA-B4-5377	TCGA-EU-5906	TCGA-BP-4975	TCGA-B0-5084	TCGA-CZ-5465	TCGA-BP-4989	TCGA-BP-4973	TCGA-BP-4977	TCGA-B0-4852	TCGA-BP-4974	TCGA-BP-4971	TCGA-BP-4988	TCGA-BP-4340	TCGA-B0-4698	TCGA-CZ-4866	TCGA-BP-4998	TCGA-CZ-5985	TCGA-A3-3317	TCGA-CZ-5455	TCGA-BP-4986	TCGA-CJ-4899	TCGA-BP-5008	TCGA-BP-4970	TCGA-BP-4982	TCGA-BP-4965	TCGA-CZ-4858	TCGA-BP-4959	TCGA-CZ-5462	TCGA-CZ-4860	TCGA-B0-4815	TCGA-B0-4821	TCGA-CJ-4878	TCGA-BP-4981	TCGA-B0-4811	TCGA-CJ-6027	TCGA-CJ-4890	TCGA-CZ-5464	TCGA-B0-5075	TCGA-A3-A6NJ
ENSG00000100181	0.481023	0.0111386	0.0119637	0.0433168	0.00866337	0.0111386	0.321782	0.0049505	0.0123762	0.417492	0.0268152	0.0264026	0.0165016	0.0132013	0.0264026	0.015264	0.00866337	0.0119637	0.0231023	0.0301155	0.070132	0.0160891	0.00825082	0.00618812	0.00783828	0.0160891	0.0169142	0.0944719	0.0177393	0.113861	0.0259901	0.0169142	0.0148515	0.0165016	0.0264026	0.00288779	0.00990099	0.259076	0.202145	0.00453795	0.00247525	0.00783828	0.0532178	0.0239274	0.0115512	0.0292904	0.0272277	0.0115512	0.0107261
ENSG00000233864	0.28655	0.377193	0.0321637	0	0.166667	0.157895	0.365497	0.105263	0.149123	0	0	0.245614	0.131579	0.00584795	0	0.0789474	0.105263	0.0204678	0	0	0.21345	0.0175439	0	0.0964912	0	0.172515	1	0.856725	0.28655	0.19883	0.178363	0.520468	0.614035	0.51462	0.535088	0.0497076	0.464912	0.567251	0.423977	0.19883	0	0	0	0.00292398	0.233918	0.19883	0.125731	0	0
ENSG00000234883	0.595041	0.768595	1	0.595041	0.801653	0.876033	0.0413223	0.173554	0.446281	0.0413223	0.231405	0.0661157	0.0578512	0.0661157	0	0.528926	0.140496	0.0247934	0.0743802	0.115702	0.239669	0.305785	0.0165289	0.264463	0.0495868	0.214876	0.140496	0.0578512	0.628099	0.338843	0.256198	0.190083	0.38843	0.0991736	0.157025	0.14876	0.157025	0.0826446	0.132231	0.396694	0.0909091	0.0165289	0.0991736	0.0495868	0.61157	0.31405	0.495868	0.214876	0.247934
ENSG00000244968	0.0243902	0.0731707	0.146341	0.0609756	0.121951	0.182927	0.829268	0.768293	1	0.439024	0.170732	0.207317	0.292683	0.0731707	0.52439	0.634146	0.341463	0.560976	0.317073	0.146341	0.134146	0.158537	0.158537	0	0.0365854	0.121951	0.45122	0.231707	0.195122	0.0731707	0.170732	0.243902	0.426829	0.195122	0.219512	0.0609756	0.0853659	0.0731707	0.0121951	0.0243902	0.170732	0	0.219512	0.292683	0.0121951	0.146341	0.0487805	0.146341	0.134146
ENSG00000189149	0.146667	0.0866667	0.0666667	0.106667	0.233333	0.146667	0.133333	0.24	0.246667	0.12	0.233333	0.133333	0.206667	1	0.326667	0.66	0.673333	0.193333	0.28	0.46	0.706667	0.8	0.306667	0.613333	0.593333	0.46	0.186667	0.193333	0.146667	0.233333	0.266667	0.233333	0.273333	0.32	0.186667	0.146667	0.0533333	0.02	0.213333	0.18	0.166667	0.58	0.346667	0.32	0.0933333	0.16	0.06	0.1	0.0666667
ENSG00000247708	0.15404	0.151515	0.214646	0.237374	0.207071	0.176768	0.308081	0.59596	0.315657	0.204545	0.234848	0.308081	0.292929	0.14899	0.237374	0.308081	0.40404	0.318182	0.179293	0.262626	0.272727	0.414141	0.358586	0.409091	0.290404	0.295455	0.174242	0.234848	0.361111	0.429293	0.282828	0.257576	0.484848	0.348485	0.441919	0.0631313	0.224747	0.25	0.161616	0.356061	0.159091	0.106061	0.0883838	0.106061	0.118687	0.161616	0.146465	0.272727	0.143939
ENSG00000235106	0.397572	0.320182	0.514416	0.705615	0.435508	0.597876	1	0.657056	0.766313	0.83915	0.629742	0.705615	0.735964	0.172989	0.603945	0.115326	0.484067	0.402124	0.396055	0.295903	0.0834598	0.0591806	0.444613	0.786039	0.590288	0.534143	0.174507	0.136571	0.456753	0.415781	0.409712	0.499241	0.622155	0.421851	0.532625	0.274659	0.24431	0.183612	0.159332	0.185129	0.0804249	0.14264	0.0515933	0.0667678	0.0971168	0.229135	0.318665	0.212443	0.330804
ENSG00000231074	0.585205	0.490092	0.426024	0.459709	0.331572	0.430647	0.454425	0.706737	0.663804	0.65786	0.357332	0.643329	0.694848	0.160502	0.332232	0.403567	0.574637	0.4214	0.637384	0.826948	0.337517	0.293263	0.652576	0.651255	0.544254	0.622853	0.445178	0.598415	0.645971	0.496697	0.665125	0.647292	0.517834	0.514531	0.457728	0.155878	0.278732	0.395641	0.51255	0.453104	0.120211	0.357992	0.166446	0.162483	0.378468	0.361955	0.361955	0.444518	0.429326
ENSG00000249348	0.319417	0.336893	0.357282	0.400971	0.341748	0.501942	0.553398	0.615534	0.559223	0.63301	1	0.72233	0.973786	0.219417	0.564078	0.57767	0.982524	0.76699	0.867961	0.181553	0.564078	0.36699	0.624272	0.321359	0.502913	0.503883	0.505825	0.466019	0.721359	0.454369	0.485437	0.616505	0.43301	0.659223	0.471845	0.307767	0.194175	0.393204	0.375728	0.34466	0.146602	0.124272	0.240777	0.142718	0.15534	0.243689	0.247573	0.309709	0.32233
ENSG00000214870	0.207143	0.353571	0.222619	0.322619	0.246429	0.370238	0.217857	0.577381	0.454762	0.70119	0.32381	0.077381	0.107143	0.670238	1	0.811905	0.75119	0.838095	0.870238	0.607143	0.361905	0.404762	0.14881	0.0285714	0.645238	0.561905	0.416667	0.777381	0.392857	0.247619	0.232143	0.32619	0.354762	0.178571	0.269048	0.172619	0.146429	0.195238	0.309524	0.47619	0.111905	0.271429	0.254762	0.57381	0.178571	0.147619	0.216667	0.283333	0.113095
ENSG00000235831	0.712446	0.815451	1	0.693298	0.287224	0.501816	0.552658	0.474744	0.639155	0.550347	0.359194	0.473424	0.367118	0.0769231	0.318587	0.695279	0.564213	0.379003	0.545064	0.707824	0.438098	0.270386	0.503466	0.37207	0.16342	0.58237	0.20997	0.199076	0.507758	0.336085	0.437438	0.816111	0.355563	0.299439	0.316606	0.216243	0.215253	0.337075	0.294156	0.471443	0.144932	0.245295	0.0967316	0.171014	0.282271	0.277319	0.480687	0.338396	0.402113
ENSG00000231607	0.485477	0.572614	0.46888	0.53527	0.443983	0.340249	0.410788	0.302905	0.539419	0.282158	0.609959	0.547718	0.244813	0.311203	0.605809	0.564315	0.510373	0.319502	0.630705	0.850622	0.580913	1	0.817427	0.634855	0.73029	0.502075	0.448133	0.410788	0.481328	0.485477	0.493776	0.377593	0.381743	0.514523	0.53527	0.966805	0.244813	0.414938	0.630705	0.502075	0.182573	0.365145	0.224066	0.219917	0.120332	0.240664	0.278008	0.473029	0.257261
ENSG00000249859	0.243352	0.25743	0.327151	0.379218	0.484246	0.208045	0.226816	0.213631	0.308827	0.145698	0.238436	0.298101	0.442458	0.505251	1	0.25743	0.438883	0.43486	0.626145	0.474413	0.547039	0.442905	0.222793	0.494302	0.379665	0.425475	0.350615	0.288715	0.343911	0.247598	0.301453	0.218101	0.363128	0.329385	0.452291	0.475531	0.383911	0.315084	0.639553	0.682235	0.593296	0.543911	0.395754	0.445587	0.442011	0.347263	0.394413	0.42257	0.25095
ENSG00000234912	0.155673	0.224274	0.353562	0.319261	0.335092	0.324538	0.422164	0.350923	0.480211	0.261214	0.300792	0.308707	0.448549	0.208443	0.361478	0.390501	0.506596	0.395778	0.398417	0.717678	0.60686	0.691293	0.562005	0.525066	0.548813	0.614776	0.224274	0.493404	0.546174	0.601583	0.765172	0.527704	0.385224	0.37467	0.562005	0.145119	0.295515	0.269129	0.168865	0.467018	0.699208	0.319261	0.335092	0.324538	0.234828	0.208443	0.187335	0.205805	0.440633
[truncated: 195 more columns]
