# Supplementary material for: Subpathway-LNCE: Identify dysfunctional subpathways competitively regulated by lncRNAs through integrating lncRNA-mRNA expression profile and pathway topologies
Source: Oncotarget. 2016 Sep 13;7(43):69857–70. doi: 10.18632/oncotarget.12005 (PMC5342520; doi:10.18632/oncotarget.12005)
Supplement: Supplementary file 3 [file oncotarget-07-69857-s003.doc]

RP13-392I16.1	hsa-let-7a
3' uuGAUAUGUUGGA-UGAUGGAGu 5'
     :|||| : ||| :||:|||| 
5' atTTATAAGCCCTGGCTGCCTCc 3'
RP13-392I16.1	hsa-let-7a
3' uuGAUAUGUUGGAU--GAUGGAgu 5'
     || |:| |||||  ||||||  
5' ccCT-TGCTACCTACTCTACCTac 3'
RP11-66D17.3	hsa-let-7a
3' uugAUAUGUUGGAUGAUGGAGu 5'
      | ||||:|| |||:|||| 
5' tggTCTACAGCCCACTGCCTCt 3'
RP11-66D17.3	hsa-let-7a
3' uugauAUGUUGGAUGAUGGAGu 5'
        |||||| | ||:|||| 
5' cttgcTACAACGT-CTGCCTCc 3'
RP11-66D17.3	hsa-let-7a
3' uuGAUAUGUUGGAUGAUGGAGu 5'
     ||:  | ::|| ||:|||| 
5' tcCTGCCCCGTCTTCTGCCTCc 3'
FLVCR1-AS1	hsa-let-7a
3' uuGA-UAUGUUGGAU-GAUGGAGu 5'
     || | :::|:| | ||||||| 
5' acCTCAGGTGATCCACCTACCTCa 3'
FLVCR1-AS1	hsa-let-7a
3' uugauAUGUUGGAUGAUGGAGu 5'
        |:||||:| ||:|||| 
5' ctgacTGCAACTT-CTGCCTCc 3'
FLVCR1-AS1	hsa-let-7a
3' uuGAUAUGUUGGAUGAUGGAgu 5'
     ||:||   || :||||||  
5' gcCTGTAGTCCCAGCTACCTga 3'
RP11-333I13.1	hsa-let-7a
3' uuGAUAUGUUGGAUGAUGGAGu 5'
     :| | || :|| ||||||: 
5' tcTTTTTCACTCTCCTACCTTa 3'
BCYRN1	hsa-let-7a
3' uuGAUAUGUU-GGAUGAUGGAGu 5'
     :|| ||:| :|| ||:|||| 
5' gtTTAAACGATTCTCCTGCCTCa 3'
BCYRN1	hsa-let-7a
3' uuGAUAUGUUGG--AUGAUGGAGu 5'
     ||: :||:||   |||:|||| 
5' aaCTGAGCAGCCGGCACTGCCTCg 3'
AC105760.2	hsa-let-7a
3' uugAUAUGUUGGAUGAUGGAGu 5'
      |: ||:| :| ||||||| 
5' acgTGCACGAATT-CTACCTCt 3'
RP11-203B7.2	hsa-let-7a
3' uuGAUAUGUUGGAUGAUGGAGu 5'
     ||  | :::||:||||:|| 
5' taCTTCAAGGTCTGCTACTTCc 3'
RP11-203B7.2	hsa-let-7a
3' uuGAUAUGUUGGAUGAUGGAgu 5'
     || ||: |:: |||||||  
5' ctCTTTATCATTCACTACCTgg 3'
AC025171.1	hsa-let-7a
3' uugauAUGUUGG-AUGAUGGAGu 5'
        | | ||| ||||||:|| 
5' tccccTCCCACCATACTACTTCt 3'
AC113167.2	hsa-let-7a
3' uugauauguuGGAUGAUGGAGu 5'
             :|| ||||||| 
5' tgcttcccctTCTTCTACCTCt 3'
RP11-384P7.7	hsa-let-7a
3' uugAUA-UGUUGGAUGAUGGAGu 5'
      |||  :|:::|||||:||| 
5' aaaTATCTTAGTTTACTATCTCa 3'
RP11-276H19.1	hsa-let-7a
3' uugAUAUGUUGGAUGAUGGAGu 5'
      | || ||:|  ||||||| 
5' taaTTTAAAATCATCTACCTCa 3'
LINC00476	hsa-let-7a
3' uugauAUGUUGGAUGAUGGAGu 5'
        |:||| || ||:|||| 
5' ctcacTGCAAACT-CTGCCTCc 3'
RP11-430H10.3	hsa-let-7a
3' uuGAUAUGUUGGAUGAUGGAGu 5'
     :|:||||||||:||||| | 
5' aaTTGTACAACCTGCTACCACt 3'
CTD-2005H7.1	hsa-let-7a
3' uugaUAUGUUGGAU-GAUGGAGu 5'
       :|| ||: || ||||:|| 
5' catgGTAAAATATATCTACTTCt 3'
RP11-277P12.20	hsa-let-7a
3' uuGAU-AUGUUGGAUGAUGGAGu 5'
     :|| |::| |:  ||||||| 
5' atTTAGTGTATCTGTCTACCTCa 3'
RP11-277P12.20	hsa-let-7a
3' uuGAUAUGUUGGAUGAUGGAGu 5'
     ||:||   || :||||:|| 
5' gcCTGTAGTCCCAGCTACTTCg 3'
RP11-277P12.20	hsa-let-7a
3' uugauAUGUUGGAUGAUGGAGu 5'
        |:||| || ||:|||| 
5' ctcacTGCAAACT-CTGCCTCc 3'
CRYM-AS1	hsa-let-7a
3' uugaUAUGUUGGAUGAUGGAGu 5'
       || ||:::| :|||||| 
5' ccggAT-CAGTTTCTTACCTCt 3'
CRYM-AS1	hsa-let-7a
3' uugaUAUGUUGGA--UGAUGGAGu 5'
       | :::::||  :||||||| 
5' tttaAGGTGGTCTTGGCTACCTCa 3'
CRYM-AS1	hsa-let-7a
3' uugaUAUGUUGGAUGAUGGAGu 5'
       || ||:::| :|||||| 
5' ccggAT-CAGTTTCTTACCTCt 3'
AC034110.1	hsa-let-7a
3' uuGA-UAUGUUGGAUGAUGGAGu 5'
     || | :|||:|  ||:|||| 
5' ggCTCAAGCAATCCTCTGCCTCa 3'
AC034110.1	hsa-let-7a
3' uuGA-UAUGUUGGAUGAUGGAGu 5'
     || | :|||:|  ||:|||| 
5' ggCTCAAGCAATCCTCTGCCTCa 3'
LINC00176	hsa-let-7a
3' uugauAUGUUGGAUGAUGGAGu 5'
        ||:  |||:||:|||| 
5' caggcTATTTCCTGCTGCCTCc 3'
LINC00176	hsa-let-7a
3' uugauAUGUUGGAUGAUGGAGu 5'
        ||:  |||:||:|||| 
5' caggcTATTTCCTGCTGCCTCc 3'
AP001056.1	hsa-let-7a
3' uuGAUAUG-UUGGAUGAUGGAGu 5'
     :|| :: |:||| ||:|||| 
5' ccTTAAGTGAGCCTCCTGCCTCg 3'
FLVCR1-AS1	hsa-let-7b
3' uuGGUGUGUUGGAU-GAUGGAGu 5'
     :|| :::|:| | ||||||| 
5' ccTCAGGTGATCCACCTACCTCa 3'
FLVCR1-AS1	hsa-let-7b
3' uugguGUGUUGGAUGAUGGAGu 5'
        ::||||:| ||:|||| 
5' ctgacTGCAACTT-CTGCCTCc 3'
AC105760.2	hsa-let-7b
3' uugGUGUGUUGGAUGAUGGAGu 5'
      ::|||:| :| ||||||| 
5' acgTGCACGAATT-CTACCTCt 3'
RP11-203B7.2	hsa-let-7b
3' uuGGUGUGUUGGAUGAUGGAGu 5'
     |: || :::||:||||:|| 
5' taCTTCAAGGTCTGCTACTTCc 3'
RP11-203B7.2	hsa-let-7b
3' uuggUGUGUUGGAUGAUGGAGu 5'
       ||| :|||  ||||||: 
5' aataACAAGACCACCTACCTTg 3'
AC025171.1	hsa-let-7b
3' uuGGUGUGUUGGAUGAUGGAGu 5'
     || | || | ||||||:|| 
5' ccCCTCCCACCATACTACTTCt 3'
CTD-2366F13.1	hsa-let-7b
3' uugguGUGUUGGAUGAUGGAGu 5'
        | | :||| ||:|||| 
5' aatttCTCTGCCTCCTGCCTCt 3'
CTD-2366F13.1	hsa-let-7b
3' uugguGUGUUGGAUGAUGGAGu 5'
        | | :||| ||:|||| 
5' aatttCTCTGCCTCCTGCCTCt 3'
AC113167.2	hsa-let-7b
3' uuGGUGUGUUGGAUGAUGGAGu 5'
     |: | |  :|| ||||||| 
5' tgCTTCCCCTTCTTCTACCTCt 3'
CTB-33O18.2	hsa-let-7b
3' uuggUGUGUUGGAUGAUGGAGu 5'
       :|||||||  ||:|||| 
5' aaagGCACAACC-CCTGCCTCg 3'
RP11-384P7.7	hsa-let-7b
3' uugguGUGUUGGAUGAUGGAGu 5'
        | :|:::|||||:||| 
5' aatatCTTAGTTTACTATCTCa 3'
RP11-276H19.1	hsa-let-7b
3' uugguGUGUUGGAUGAUGGAGu 5'
        :| ||:|  ||||||| 
5' taattTAAAATCATCTACCTCa 3'
RP11-655H13.2	hsa-let-7b
3' uuGGU-GUGUUGGAUGAUGGAGu 5'
     |:| ||| ||| |:|||||| 
5' atCTATCACTACC-ATTACCTCa 3'
RP11-430H10.3	hsa-let-7b
3' uuGGUGUGUUGGAUGAUGGAGu 5'
     ::::|||||||:||||| | 
5' aaTTGTACAACCTGCTACCACt 3'
RP11-277P12.20	hsa-let-7b
3' uugguguguUGGAU-GAUGGAGu 5'
            |:||: ||||||| 
5' atttagtgtATCTGTCTACCTCa 3'
RP11-277P12.20	hsa-let-7b
3' uuGGUG-UGUUGGAUGAUGGAGu 5'
     :||| :||| || ||:|||| 
5' gcTCACTGCAAACT-CTGCCTCc 3'
RP11-430B1.2	hsa-let-7b
3' uuGGUGUGUUGGAUGAUGGAGu 5'
     |::| : |||  ||:|||| 
5' agCTGCTTCACCGCCTGCCTCa 3'
RP11-430B1.2	hsa-let-7b
3' uuGGUGUGUUGGAUGAUGGAGu 5'
     |::| : |||  ||:|||| 
5' agCTGCTTCACCGCCTGCCTCa 3'
CRYM-AS1	hsa-let-7b
3' uuGGUGU-GUUGGAUGAUGGAGu 5'
     ||: | ||:::| :|||||| 
5' tcCCGGATCAGTTTCTTACCTCt 3'
CRYM-AS1	hsa-let-7b
3' uuggUGUGUUGGA--UGAUGGAGu 5'
       | :::::||  :||||||| 
5' tttaAGGTGGTCTTGGCTACCTCa 3'
CRYM-AS1	hsa-let-7b
3' uuGGUGU-GUUGGAUGAUGGAGu 5'
     ||: | ||:::| :|||||| 
5' tcCCGGATCAGTTTCTTACCTCt 3'
RP11-156P1.3	hsa-let-7b
3' uuGGUGUGUUGGAU-GAUGGAGu 5'
     :|| :::|:||: ||:|||| 
5' ccTCAGGTGATCTGCCTGCCTCc 3'
AC034110.1	hsa-let-7b
3' uuGGUGUGUUGGAUGAUGGAGu 5'
     :|| :|||:|  ||:|||| 
5' gcTCAAGCAATCCTCTGCCTCa 3'
AC034110.1	hsa-let-7b
3' uuGGUGUGUUGGAUGAUGGAGu 5'
     :|| :|||:|  ||:|||| 
5' gcTCAAGCAATCCTCTGCCTCa 3'
AP001056.1	hsa-let-7b
3' uuggugugUUGGAUGAUGGAGu 5'
           |:||| ||:|||| 
5' cttaagtgAGCCTCCTGCCTCg 3'
RP13-392I16.1	hsa-let-7c
3' uuGGUAUGUUGGAU--GAUGGAgu 5'
     || |:| |||||  ||||||  
5' acCCTTGCTACCTACTCTACCTac 3'
RP13-392I16.1	hsa-let-7c
3' uuGGUAUGUUGGA-UGAUGGAGu 5'
     ::||| : ||| :||:|||| 
5' atTTATAAGCCCTGGCTGCCTCc 3'
RP11-66D17.3	hsa-let-7c
3' uugguAUGUUGGAUGAUGGAGu 5'
        ||||:|| |||:|||| 
5' tggtcTACAGCCCACTGCCTCt 3'
RP11-66D17.3	hsa-let-7c
3' uugguAUGUUGGAUGAUGGAGu 5'
        |||||| | ||:|||| 
5' cttgcTACAACGT-CTGCCTCc 3'
FLVCR1-AS1	hsa-let-7c
3' uuGGUAUGUUGGAU-GAUGGAGu 5'
     :|| :::|:| | ||||||| 
5' ccTCAGGTGATCCACCTACCTCa 3'
FLVCR1-AS1	hsa-let-7c
3' uugguAUGUUGGAUGAUGGAGu 5'
        |:||||:| ||:|||| 
5' ctgacTGCAACTT-CTGCCTCc 3'
RP11-333I13.1	hsa-let-7c
3' uugguAUGUUGGAUGAUGGAGu 5'
        | || :|| ||||||: 
5' tctttTTCACTCTCCTACCTTa 3'
AC105760.2	hsa-let-7c
3' uugGUAUGU-UGGAUGAUGGAGu 5'
      |:|:|| :  | ||||||| 
5' ttaCGTGCACGAATTCTACCTCt 3'
RP11-203B7.2	hsa-let-7c
3' uugguaUGUUGGAUGAUGGAGu 5'
         | :::||:||||:|| 
5' tacttcAAGGTCTGCTACTTCc 3'
RP11-203B7.2	hsa-let-7c
3' uuGGUAUGUUGGAUGAUGGAgu 5'
     |: ||: |:: |||||||  
5' ctCTTTATCATTCACTACCTgg 3'
AC025171.1	hsa-let-7c
3' uuGGUAUGUUGG-AUGAUGGAGu 5'
     || | | ||| ||||||:|| 
5' tcCCCTCCCACCATACTACTTCt 3'
AC113167.2	hsa-let-7c
3' uugguauguuGGAUGAUGGAGu 5'
             :|| ||||||| 
5' tgcttcccctTCTTCTACCTCt 3'
RP11-384P7.7	hsa-let-7c
3' uugguauGUUGGAUGAUGGAGu 5'
          :|:::|||||:||| 
5' aatatctTAGTTTACTATCTCa 3'
RP11-276H19.1	hsa-let-7c
3' uugguAUGUUGGAUGAUGGAGu 5'
        || ||:|  ||||||| 
5' taattTAAAATCATCTACCTCa 3'
LINC00476	hsa-let-7c
3' uuGGU-AUGUUGGAUGAUGGAGu 5'
     :|| |:||| || ||:|||| 
5' gcTCACTGCAAACT-CTGCCTCc 3'
RP11-430H10.3	hsa-let-7c
3' uuGGUAUGUUGGAUGAUGGAGu 5'
     :::||||||||:||||| | 
5' aaTTGTACAACCTGCTACCACt 3'
CTD-2005H7.1	hsa-let-7c
3' uuggUAUGUUGGAU-GAUGGAGu 5'
       :|| ||: || ||||:|| 
5' catgGTAAAATATATCTACTTCt 3'
RP11-277P12.20	hsa-let-7c
3' uuggUAUGUUGGAUGAUGGAGu 5'
       :|::| |:  ||||||| 
5' tttaGTGTATCTGTCTACCTCa 3'
RP11-277P12.20	hsa-let-7c
3' uuGGU-AUGUUGGAUGAUGGAGu 5'
     :|| |:||| || ||:|||| 
5' gcTCACTGCAAACT-CTGCCTCc 3'
RP11-277P12.20	hsa-let-7c
3' uuGGUAUGUUGGAUGAUGGAGu 5'
     |::||   || :||||:|| 
5' gcCTGTAGTCCCAGCTACTTCg 3'
CRYM-AS1	hsa-let-7c
3' uuGGUAU-GUUGGAUGAUGGAGu 5'
     ||: | ||:::| :|||||| 
5' tcCCGGATCAGTTTCTTACCTCt 3'
CRYM-AS1	hsa-let-7c
3' uuggUAUGUUGGA--UGAUGGAGu 5'
       | :::::||  :||||||| 
5' tttaAGGTGGTCTTGGCTACCTCa 3'
CRYM-AS1	hsa-let-7c
3' uuGGUAU-GUUGGAUGAUGGAGu 5'
     ||: | ||:::| :|||||| 
5' tcCCGGATCAGTTTCTTACCTCt 3'
AC034110.1	hsa-let-7c
3' uuGGUAUGUUGGAUGAUGGAGu 5'
     :|| :|||:|  ||:|||| 
5' gcTCAAGCAATCCTCTGCCTCa 3'
AC034110.1	hsa-let-7c
3' uuGGUAUGUUGGAUGAUGGAGu 5'
     :|| :|||:|  ||:|||| 
5' gcTCAAGCAATCCTCTGCCTCa 3'
AP001056.1	hsa-let-7c
3' uugguaugUUGGAUGAUGGAGu 5'
           |:||| ||:|||| 
5' cttaagtgAGCCTCCTGCCTCg 3'
RP13-392I16.1	hsa-let-7d
3' uuGAUACGUUGGAU--GAUGGAga 5'
     || ||| |||||  ||||||  
5' ccCT-TGCTACCTACTCTACCTac 3'
RP11-403I13.5	hsa-let-7d
3' uuGAUACGUUGGAUGAUGGAga 5'
     || || :| ||:||||||  
5' gtCTCTGAGAGCTGCTACCTgt 3'
RP11-66D17.3	hsa-let-7d
3' uugAUACGUUGGAUGAUGGAGa 5'
      | | ||:|| |||:|||| 
5' tggTCTACAGCCCACTGCCTCt 3'
RP11-66D17.3	hsa-let-7d
3' uuGAUACGUUGGAUGAUGGAGa 5'
     ||:  | ::|| ||:|||| 
5' tcCTGCCCCGTCTTCTGCCTCc 3'
FLVCR1-AS1	hsa-let-7d
3' uuGA-UACGUUGGAU-GAUGGAGa 5'
     || | |::|:| | ||||||| 
5' acCTCAGGTGATCCACCTACCTCa 3'
FLVCR1-AS1	hsa-let-7d
3' uugauACGUUGGAUGAUGGAGa 5'
        ||||||:| ||:|||| 
5' ctgacTGCAACTT-CTGCCTCc 3'
RP11-333I13.1	hsa-let-7d
3' uuGAUACGUUGGAUGAUGGAGa 5'
     :| | || :|| ||||||: 
5' tcTTTTTCACTCTCCTACCTTa 3'
AC105760.2	hsa-let-7d
3' uugaUACGU-UGGAUGAUGGAGa 5'
       :|||| :  | ||||||| 
5' ttacGTGCACGAATTCTACCTCt 3'
RP11-203B7.2	hsa-let-7d
3' uuGAU-ACGUU--GGAUGAUGGAGa 5'
     :|| | |||  :||:||||:|| 
5' gaTTACTTCAAGGTCTGCTACTTCc 3'
AC025171.1	hsa-let-7d
3' uugauACGUUGG-AUGAUGGAGa 5'
        | | ||| ||||||:|| 
5' tccccTCCCACCATACTACTTCt 3'
AC113167.2	hsa-let-7d
3' uugauacguuGGAUGAUGGAGa 5'
             :|| ||||||| 
5' tgcttcccctTCTTCTACCTCt 3'
RP11-384P7.7	hsa-let-7d
3' uugAUA-CGUUGGAUGAUGGAGa 5'
      |||  :|:::|||||:||| 
5' aaaTATCTTAGTTTACTATCTCa 3'
RP11-276H19.1	hsa-let-7d
3' uugAUACGUUGGAUGAUGGAGa 5'
      | |  ||:|  ||||||| 
5' taaTTTAAAATCATCTACCTCa 3'
LINC00476	hsa-let-7d
3' uugAUACGUUGGAUGAUGGAga 5'
      | |||||  |:||||||  
5' ctgTCTGCAA--TGCTACCTgc 3'
LINC00476	hsa-let-7d
3' uugauACGUUGGAUGAUGGAGa 5'
        ||||| || ||:|||| 
5' ctcacTGCAAACT-CTGCCTCc 3'
RP11-430H10.3	hsa-let-7d
3' uuGAUACGUUGGAUGAUGGAGa 5'
     :|:| ||||||:||||| | 
5' aaTTGTACAACCTGCTACCACt 3'
RP11-277P12.20	hsa-let-7d
3' uuGAU-ACGUUGGAUGAUGGAGa 5'
     :|| ||:| |:  ||||||| 
5' atTTAGTGTATCTGTCTACCTCa 3'
RP11-277P12.20	hsa-let-7d
3' uugauACGUUGGAUGAUGGAGa 5'
        ||||| || ||:|||| 
5' ctcacTGCAAACT-CTGCCTCc 3'
CRYM-AS1	hsa-let-7d
3' uugaUACGUUGGAUGAUGGAGa 5'
       || ||:::| :|||||| 
5' ccggAT-CAGTTTCTTACCTCt 3'
CRYM-AS1	hsa-let-7d
3' uugaUACGUUGGA--UGAUGGAGa 5'
       | |::::||  :||||||| 
5' tttaAGGTGGTCTTGGCTACCTCa 3'
CRYM-AS1	hsa-let-7d
3' uugaUACGUUGGAUGAUGGAGa 5'
       || ||:::| :|||||| 
5' ccggAT-CAGTTTCTTACCTCt 3'
AC034110.1	hsa-let-7d
3' uuGA-UACGUUGGAUGAUGGAGa 5'
     || | ||||:|  ||:|||| 
5' ggCTCAAGCAATCCTCTGCCTCa 3'
AC034110.1	hsa-let-7d
3' uuGA-UACGUUGGAUGAUGGAGa 5'
     || | ||||:|  ||:|||| 
5' ggCTCAAGCAATCCTCTGCCTCa 3'
LINC00176	hsa-let-7d
3' uuGAUACGUUGGAUGAUGGAGa 5'
     |||| :  |||:||:|||| 
5' ggCTATTT--CCTGCTGCCTCc 3'
LINC00176	hsa-let-7d
3' uuGAUACGUUGGAUGAUGGAGa 5'
     |||| :  |||:||:|||| 
5' ggCTATTT--CCTGCTGCCTCc 3'
AP001056.1	hsa-let-7d
3' uuGAUACG-UUGGAUGAUGGAGa 5'
     :|| |: |:||| ||:|||| 
5' ccTTAAGTGAGCCTCCTGCCTCg 3'
RP13-392I16.1	hsa-let-7e
3' uuGAUAUGUUGGA-GGAUGGAGu 5'
     :|||| : |||  ||:|||| 
5' atTTATAAGCCCTGGCTGCCTCc 3'
RP4-561L24.3	hsa-let-7e
3' uugauauguUGGAGGAUGGAGu 5'
            :|:  ||||||| 
5' gtgcgctgtGCTGACTACCTCt 3'
FLVCR1-AS1	hsa-let-7e
3' uugauaugUUGGAGGAUGGAGu 5'
           | || |||||||| 
5' ctcaggtgATCCACCTACCTCa 3'
FLVCR1-AS1	hsa-let-7e
3' uugauAUGUUGGAGGAUGGAGu 5'
        |:||| ||:||:|||| 
5' ctgacTGCAA-CTTCTGCCTCc 3'
FLVCR1-AS1	hsa-let-7e
3' uugauaugUUGGAGGAUGGAGu 5'
           | :|||||:|||| 
5' ttcaagtgATTCTCCTGCCTCa 3'
RP11-410C4.5	hsa-let-7e
3' uugAUAUGUUGGAGGAUGGAGu 5'
      |:| ::: : :||||||| 
5' ttgTGTCTGGATGTCTACCTCt 3'
AC105760.2	hsa-let-7e
3' uugAUAUGUUGGAGGAUGGAGu 5'
      |: ||:|  |:||||||| 
5' acgTGCACGA-ATTCTACCTCt 3'
AC025171.1	hsa-let-7e
3' uugauAUGUUGGAGGAUGGAGu 5'
        ||:|| ||||| |||| 
5' ggggcTATAAACTCCTTCCTCa 3'
AC025171.1	hsa-let-7e
3' uugauAUGUUGGAGGAUGGAGu 5'
        ||:|| ||||| |||| 
5' ggggcTATAAACTCCTTCCTCa 3'
AC025171.1	hsa-let-7e
3' uugauAUGUUGGAGGAUGGAGu 5'
        ||:|| ||||| |||| 
5' ggggcTATAAACTCCTTCCTCa 3'
AC025171.1	hsa-let-7e
3' uugauAUGUUGGAGGAUGGAGu 5'
        ||:|| ||||| |||| 
5' ggggcTATAAACTCCTTCCTCa 3'
AC113167.2	hsa-let-7e
3' uugauauguuGGAGGAUGGAGu 5'
             :||:||||||| 
5' tgcttcccctTCTTCTACCTCt 3'
RP11-276H19.1	hsa-let-7e
3' uugAUAUGUUGGAGGAUGGAGu 5'
      | || ||:| :||||||| 
5' taaTTTAAAATCATCTACCTCa 3'
RP11-430H10.3	hsa-let-7e
3' uuGAUAUGUUGGAGGAUGGAGu 5'
     :|:|||||||| ||||| | 
5' aaTTGTACAACCTGCTACCACt 3'
RP11-277P12.20	hsa-let-7e
3' uuGAU-AUGUUGGAGGAUGGAGu 5'
     :|| |::| |: :||||||| 
5' atTTAGTGTATCTGTCTACCTCa 3'
RP11-277P12.20	hsa-let-7e
3' uugauAUGUUGGAGGAUGGAGu 5'
        |:||| || ||:|||| 
5' ctcacTGCAAACT-CTGCCTCc 3'
RP11-277P12.20	hsa-let-7e
3' uuGAUAUGUUGGAGGAUGGAGu 5'
     ||:||   ||  ||||:|| 
5' gcCTGTAGTCCCAGCTACTTCg 3'
RP11-277P12.20	hsa-let-7e
3' uugauauguuGGAGGAUGGAgu 5'
             ||||||||||  
5' agaacttattCCTCCTACCTaa 3'
RP11-307C19.1	hsa-let-7e
3' uugauauguuGGAGGAUGGAGu 5'
             :|||||:|||| 
5' ggtgactcttTCTCCTGCCTCc 3'
RP11-84A19.2	hsa-miR-15a
3' gugUUUGGUAAUAC-----ACGACGAu 5'
      || || ||: |     ||||||| 
5' aggAATCCTTTGGGGCAGATGCTGCTc 3'
RP11-84A19.2	hsa-miR-15a
3' guguuugguaauacACGACGAu 5'
                 ||||||| 
5' agatccaaaagcccTGCTGCTg 3'
DNAJC27-AS1	hsa-miR-15a
3' gugUUUGGUAAU-ACACGACGAu 5'
      ::||| | | ||||||||| 
5' ttgGGACC-TCACTGTGCTGCTt 3'
RP11-333I13.1	hsa-miR-15a
3' guGUUUGGU--AAUA-CACGACGAu 5'
     ::|||::   |||  ||||||| 
5' ccTGAACTGACGTATCATGCTGCTa 3'
AC093901.1	hsa-miR-15a
3' guguuUGGUAAUACACGACGau 5'
        :||: || |||||||  
5' gcgccGCCGGTAGGTGCTGCca 3'
AC093901.1	hsa-miR-15a
3' guguuUGGUAAUACACGACGau 5'
        :||: || |||||||  
5' gcgccGCCGGTAGGTGCTGCca 3'
AC093901.1	hsa-miR-15a
3' guguuUGGUAAUACACGACGau 5'
        :||: || |||||||  
5' gcgccGCCGGTAGGTGCTGCca 3'
RP13-884E18.4	hsa-miR-15a
3' gugUUUGGUAAUACACGACGAu 5'
      ::||||  |  ||||||| 
5' ttaGGACCA--A-ATGCTGCTc 3'
RP11-356I2.4	hsa-miR-15a
3' guguuugGUAAUAC-ACGACGAu 5'
          || | || ||||||| 
5' acagtggCACTTTGTTGCTGCTt 3'
RP11-356I2.4	hsa-miR-15a
3' guguuugGUAAUAC-ACGACGAu 5'
          || | || ||||||| 
5' acagtggCACTTTGTTGCTGCTt 3'
RP11-356I2.4	hsa-miR-15a
3' guguuuGGUAAU-ACACGACGAu 5'
         |: |||   ||||||| 
5' atacttCTCTTACACTGCTGCTa 3'
RP11-361F15.2	hsa-miR-15a
3' guguuugguaauacACGACGAu 5'
                 ||||||| 
5' atggatgtgaaaaaTGCTGCTa 3'
LINC00265	hsa-miR-15a
3' guGUUUGGUAAUACACGACGAu 5'
     :|:|||      ||||||| 
5' gcTAGACCTGCCCTTGCTGCTg 3'
RP11-545G3.1	hsa-miR-15a
3' gugUUUGGUAAU---ACACGACGAu 5'
      ::|::|| |   | ||||||| 
5' taaGGATTATAAAGGTATGCTGCTt 3'
RP11-527N22.1	hsa-miR-15a
3' guGUUUGGUAAUACACGACGAu 5'
     |||| ||||   ||||||| 
5' gaCAAAGCATT-CCTGCTGCTg 3'
AC022182.3	hsa-miR-15a
3' gugUUUGGUAAUACACGACGAu 5'
      ||: ||  :  ||||||| 
5' aaaAAGGCAGAGGCTGCTGCTt 3'
RP11-308N19.1	hsa-miR-15a
3' gugUUUG-GUAAUACACGACGAu 5'
      |||| |   |  ||||||| 
5' tgaAAACACCCCAACTGCTGCTa 3'
RP11-308N19.1	hsa-miR-15a
3' gugUUUG-GUAAUACACGACGAu 5'
      |||| |   |  ||||||| 
5' tgaAAACACCCCAACTGCTGCTa 3'
RP11-135D11.2	hsa-miR-15a
3' gugUUUGGUAAUAC--ACGACGAu 5'
      || :||  : |  ||||||| 
5' cagAATTCAAAGAGGATGCTGCTa 3'
RP11-227H15.4	hsa-miR-15a
3' guguuugguaauacACGACGAu 5'
                 ||||||| 
5' aagtttcaaaagaaTGCTGCTa 3'
MIR210HG	hsa-miR-15a
3' guGU-UUGGUAAUACACGACGAu 5'
     || |:||| ||  ||||||| 
5' aaCATAGCCA-TAGCTGCTGCTg 3'
MIR210HG	hsa-miR-15a
3' guguuugguaauacACGACGAu 5'
                 ||||||| 
5' cgtttggagcctccTGCTGCTg 3'
RP11-2C24.4	hsa-miR-15a
3' guguuuGGUAAUACACGACGAu 5'
         ||||    ||||||| 
5' catcccCCATCCGCTGCTGCTg 3'
RP4-715N11.2	hsa-miR-15a
3' guGUUUGGUAAU-ACACGACGAu 5'
     ||: :|  ||   ||||||| 
5' tcCAGCTCTGTACCTTGCTGCTc 3'
RP4-715N11.2	hsa-miR-15a
3' guGUUUGGUAAU-ACACGACGAu 5'
     ||: :|  ||   ||||||| 
5' tcCAGCTCTGTACCTTGCTGCTc 3'
RP11-84A19.2	hsa-miR-16
3' gcGGUUAUAAAUGCACGACGAu 5'
     |||| |    | ||||||| 
5' atCCAAAA--GCCCTGCTGCTg 3'
RP11-84A19.2	hsa-miR-16
3' gcgguuauaaaugcACGACGAu 5'
                 ||||||| 
5' tcctttggggcagaTGCTGCTc 3'
RP11-66D17.3	hsa-miR-16
3' gcGGUUAUAAAUGCACGACGAu 5'
     :||| ||  || |||||:| 
5' gaTCAAGATGGAC-TGCTGTTc 3'
DNAJC27-AS1	hsa-miR-16
3' gcgguuauaAAUG-CACGACGAu 5'
            | || |||||||| 
5' cttgggaccTCACTGTGCTGCTt 3'
RP11-333I13.1	hsa-miR-16
3' gcGGUUAUAAAUGCACGACGAu 5'
     |::| :| | | ||||||| 
5' aaCTGACGTAT-CATGCTGCTa 3'
RP11-361F15.2	hsa-miR-16
3' gcggUUAUA-AAUGCACGACGAu 5'
       :||:|   |  ||||||| 
5' tatgGATGTGAAAAATGCTGCTa 3'
LINC00265	hsa-miR-16
3' gcgguuauaaauGCACGACGAu 5'
               | ||||||| 
5' gctagacctgccCTTGCTGCTg 3'
AC074183.4	hsa-miR-16
3' gcGGUUAUAAAUGCACGACGAu 5'
     ||:||  ||| || ||||| 
5' tcCCGATTCTTAAGTTCTGCTa 3'
RP11-545G3.1	hsa-miR-16
3' gcGGUUAU--AAAUGCACGACGau 5'
     |||||:  ||| | ||||||  
5' ggCCAATGTCTTTCCATGCTGCct 3'
RP11-545G3.1	hsa-miR-16
3' gcgguUAUAAAUGCACGACGAu 5'
        |||   :: ||||||| 
5' ggattATAAAGGTATGCTGCTt 3'
RP11-545G3.1	hsa-miR-16
3' gcGGUUAU--AAAUGCACGACGau 5'
     |||||:  ||| | ||||||  
5' ggCCAATGTCTTTCCATGCTGCct 3'
RP11-527N22.1	hsa-miR-16
3' gcgGUUAUAAAUGCACGACGAu 5'
      ||| :  | | ||||||| 
5' cgaCAAAGCATTCCTGCTGCTg 3'
AC022182.3	hsa-miR-16
3' gcgguuauaaaugcACGACGAu 5'
                 ||||||| 
5' aaaaaggcagaggcTGCTGCTt 3'
RP11-37B2.1	hsa-miR-16
3' gcgguuAUAAA--UGCACGACGAu 5'
         | |||  |: ||||||| 
5' tgtagtTCTTTAGATATGCTGCTt 3'
RP11-37B2.1	hsa-miR-16
3' gcGGUUA-UAAAUG-C----ACGACGAu 5'
     | ||| |||| | |    ||||||| 
5' gcCGAATAATTTCCAGCCATTGCTGCTt 3'
RP11-308N19.1	hsa-miR-16
3' gcgguuauaaaUGCACGACGAu 5'
              || ||||||| 
5' aaaacaccccaAC-TGCTGCTa 3'
RP11-308N19.1	hsa-miR-16
3' gcgguuauaaaUGCACGACGAu 5'
              || ||||||| 
5' aaaacaccccaAC-TGCTGCTa 3'
RP11-135D11.2	hsa-miR-16
3' gcgguuauaaaugcACGACGAu 5'
                 ||||||| 
5' gaattcaaagaggaTGCTGCTa 3'
RP11-227H15.4	hsa-miR-16
3' gcGGUUAUAA-AUGCACGACGau 5'
     |:::||||  || ||||||  
5' tgCTGGTATTCCACTTGCTGCaa 3'
RP11-227H15.4	hsa-miR-16
3' gcgguuauaaaugcACGACGAu 5'
                 ||||||| 
5' aagtttcaaaagaaTGCTGCTa 3'
RP11-819C21.1	hsa-miR-16
3' gcgguuauaAAUGCACGACGAu 5'
            | || ||||||| 
5' tactgggcaTCACATGCTGCTt 3'
RP11-819C21.1	hsa-miR-16
3' gcGGUUAUAAAUGCACGACGAu 5'
     ::|  :| ||| |||||:| 
5' gcTTACGGTATACTTGCTGTTt 3'
RP11-2C24.4	hsa-miR-16
3' gcgguuauaaAUGC-ACGACGAu 5'
             | || ||||||| 
5' ccatcccccaTCCGCTGCTGCTg 3'
RP4-715N11.2	hsa-miR-16
3' gcGGUU-AUAAAU-GCACGACGAu 5'
     |||: | | || | ||||||| 
5' gtCCAGCTCTGTACCTTGCTGCTc 3'
RP4-715N11.2	hsa-miR-16
3' gcGGUU-AUAAAU-GCACGACGAu 5'
     |||: | | || | ||||||| 
5' gtCCAGCTCTGTACCTTGCTGCTc 3'
CROCCP2	hsa-miR-17
3' gaUGGAC---GUGACAUUCGUGAAac 5'
     :||||   ||| ||:|||||||  
5' atGCCTGGCACACAGTGAGCACTTac 3'
CROCCP2	hsa-miR-17
3' gauGGACGUGACAUUCGUGAAAc 5'
      :|| |:|  |  ||||||| 
5' ttcTCTCCGCCCT--GCACTTTt 3'
CROCCP2	hsa-miR-17
3' gaugGACGUGACAUUCGUGAAAc 5'
       |||||  | :||||:||| 
5' aatgCTGCA--GAGAGCATTTTt 3'
CROCCP2	hsa-miR-17
3' gaUGGACGUGACAUUCGUGAAAc 5'
     :||||:| |   |||||||| 
5' acGCCTGTAATCCCAGCACTTTg 3'
CROCCP2	hsa-miR-17
3' gauGGACGUGACAUUCGUGAAAc 5'
      :|| |:|  |  ||||||| 
5' ttcTCTCCGCCCT--GCACTTTt 3'
ZRANB2-AS2	hsa-miR-17
3' gaUGGACGUGACAUUCGUGAAAc 5'
     ||||| |:|  ||||||| | 
5' aaACCTGGATTTCAAGCACTATt 3'
ZRANB2-AS2	hsa-miR-17
3' gaUGGACGUGACAUUCGUGAAAc 5'
     ||:|  |:||||||||| || 
5' tcACTT--ATTGTAAGCACATTc 3'
ZRANB2-AS2	hsa-miR-17
3' gaUGGACGUGACAUUCGUGAAAc 5'
     ||:|  |:||||||||| || 
5' tcACTT--ATTGTAAGCACATTc 3'
RP11-403I13.5	hsa-miR-17
3' gauGGACGUGACAUUCGUGAAAc 5'
      ::| : || |::|:||||| 
5' actTTTTTTCTCTGGGTACTTTa 3'
AC011747.4	hsa-miR-17
3' gaUGGACGUGACAUUCGUGAAAc 5'
     :||||:| |   |||||||| 
5' acGCCTGTAATCCCAGCACTTTg 3'
AC011747.4	hsa-miR-17
3' gauGGACGUGACAUUCGUGAAAc 5'
      :|||: :||| ||:||||| 
5' tttTCTGTTTTGT-AGTACTTTt 3'
RP11-333I13.1	hsa-miR-17
3' gauggacGUGAC-AUUCGUGAAAc 5'
          ::||| || ||||||| 
5' cgtatcaTGCTGCTACGCACTTTa 3'
RP11-333I13.1	hsa-miR-17
3' gaUGGACGUGACAUUCGUGAAAc 5'
     |||||:| | | | |||||| 
5' atACCTGTAATCTCAACACTTTg 3'
RP11-568N6.1	hsa-miR-17
3' gauGGACGUGACAUUCGUGAAAc 5'
      ::| : ||||: |:||||| 
5' tttTTTTTCCTGTGCGTACTTTt 3'
RP11-568N6.1	hsa-miR-17
3' gauGGACGUGACAUUCGUGAAac 5'
      ::||:::||||||||:||  
5' cctTTTGTGTTGTAAGCATTTcc 3'
AC009404.2	hsa-miR-17
3' gauggACGUGACA-UUCGUGAAAc 5'
        ||| | || |||||:||| 
5' gtaaaTGCTCAGTGAAGCATTTTg 3'
AC009404.2	hsa-miR-17
3' gauggACGUGACAUUCGUGAAAc 5'
        ||| |  |  ||||||| 
5' ccaagTGCCCCCT--GCACTTTc 3'
RP11-91K9.1	hsa-miR-17
3' gauggaCGUGACAUUCGUGAAAc 5'
         | |  | :|||||||| 
5' ttgtagGAAAAGAGAGCACTTTg 3'
RP11-121C2.2	hsa-miR-17
3' gauggacGUGACA-UUCGUGAAAc 5'
          :|:| | ||||||||| 
5' ctatagcTATTTTAAAGCACTTTc 3'
CTD-2366F13.1	hsa-miR-17
3' gauggacGUGACAUUCGUGAAAc 5'
          ||  ||:|||||||| 
5' caggagtCAGGGTGAGCACTTTt 3'
CTD-2366F13.1	hsa-miR-17
3' gauggacGUGACAUUCGUGAAAc 5'
          ||  ||:|||||||| 
5' caggagtCAGGGTGAGCACTTTt 3'
CTD-2366F13.1	hsa-miR-17
3' gauggacGUGACAUUCGUGAAAc 5'
          ||  ||:|||||||| 
5' caggagtCAGGGTGAGCACTTTt 3'
RP11-195E2.4	hsa-miR-17
3' gaUGGACGUGACAUUCGUGAAAc 5'
     :||||:| |   |||||||| 
5' acGCCTGTAATCCTAGCACTTTg 3'
RP11-513I15.6	hsa-miR-17
3' gauGGACGUGACAUUCGUGAAAc 5'
      ::| :||| | |||||||| 
5' tccTTTTTACT-TCAGCACTTTg 3'
RP11-513I15.6	hsa-miR-17
3' gaugGACGUGACAUUCGUGAAAc 5'
       :|| :||  ||||||||| 
5' tttgTTG-GCTAAAAGCACTTTc 3'
RP11-513I15.6	hsa-miR-17
3' gauGGACGUGACAUUCGUGAAAc 5'
      ||||||    |||:||||| 
5' tttCCTGCA----AAGTACTTTc 3'
RP11-513I15.6	hsa-miR-17
3' gauggacgugacauuCGUGAAAc 5'
                  ||||||| 
5' acaacaatcaaaactGCACTTTc 3'
RP11-513I15.6	hsa-miR-17
3' gauGGACGUGACAUUCGUGAAAc 5'
      ::| :||| | |||||||| 
5' tccTTTTTACT-TCAGCACTTTg 3'
RP11-361F15.2	hsa-miR-17
3' gaUGGACGUGACAUUCGUGAAAc 5'
     :|:| :::|    ||||||| 
5' caGCTTTTGTTAATTGCACTTTt 3'
RP11-361F15.2	hsa-miR-17
3' gauGGACGUGACAUUCGUGAAAc 5'
      ::| || |    ||||||| 
5' tgtTTTTCAGTTGCTGCACTTTt 3'
LINC00476	hsa-miR-17
3' gaUGGACGUGACAUUCGUGAAAc 5'
     :||||:| |   |||||||| 
5' tcGCCTGTAATCCCAGCACTTTg 3'
LINC00476	hsa-miR-17
3' gaUGGACGUGACA-UUCGUGAAac 5'
     |:|| : |||| |:||||||  
5' ggATCTAT-CTGTGAGGCACTTgg 3'
RP11-508N12.2	hsa-miR-17
3' gaugGACGUG-ACAUU---CGUGAAAc 5'
       |||::| |||||   ||||||| 
5' gtgaCTGTGCGTGTAAGCGGCACTTTg 3'
RP11-517P14.2	hsa-miR-17
3' gaUGGACGUGACAUUCGUGAAAc 5'
     :||||:| |   |||||||| 
5' acGCCTGTAATCCCAGCACTTTg 3'
RP11-227H15.4	hsa-miR-17
3' gauGGACGUGACAUUCGUGAAAc 5'
      ||||:| |   ||||:||| 
5' accCCTGTAATCCCAGCATTTTg 3'
RP11-890B15.3	hsa-miR-17
3' gaUGGACGUGACAUUCGUGAAAc 5'
     |||| :||  || |:||||| 
5' atACCTTTAC--TATGTACTTTt 3'
RP11-890B15.3	hsa-miR-17
3' gaugGACGUG-ACAUU---CGUGAAAc 5'
       |||  | | ||:   ||||||| 
5' ggcaCTGATCATCTAGGTTGCACTTTt 3'
RP11-319E16.2	hsa-miR-17
3' gaUGGACG-UGACAUUCGUGAAAc 5'
     ||:| : |   |:|||||||| 
5' tgACTTCTAAGCCTGAGCACTTTc 3'
RP11-319E16.2	hsa-miR-17
3' gauggacgugaCAUUCGUGAAAc 5'
              ||:||||:||| 
5' tttaagaaaaaGTGAGCATTTTt 3'
RP11-767I20.1	hsa-miR-17
3' gaUGGACGUGACAUUCGUGAAAc 5'
     | ||| ||||| || ||||| 
5' gtAGCTG-ACTGTCAGAACTTTt 3'
RP11-474D1.3	hsa-miR-17
3' gaUGGACGUGACAUUCGUGAAAc 5'
     ||||| | || ||||||| | 
5' tgACCTGGA-TGCAAGCACTGTg 3'
RP11-474D1.3	hsa-miR-17
3' gaUGGACGUGACAUUCGUGAAAc 5'
     ||||| | || ||||||| | 
5' tgACCTGGA-TGCAAGCACTGTg 3'
TPT1-AS1	hsa-miR-17
3' gaUGGACGUGACAUUCGUGAAAc 5'
     :||||:| |   |||||||| 
5' acGCCTGTAATCCCAGCACTTTg 3'
TPT1-AS1	hsa-miR-17
3' gaUGGACGUGACAUUCGUGAAAc 5'
     :||||:| |   |||||||| 
5' ctGCCTGTAATCCCAGCACTTTg 3'
RP11-902B17.1	hsa-miR-17
3' gaUGGACGUGACAUU-CGUGAAAc 5'
     :| || : || || |||:||| 
5' tgGCATGAGATGCAATGCATTTTa 3'
RP11-758N13.1	hsa-miR-17
3' gaUGGACGUGACAUUCGUGAaac 5'
     ::|||| :|||:||||||   
5' gtGTCTGCCTTGTGAGCACTgcg 3'
RP11-758N13.1	hsa-miR-17
3' gaUGGACGUGACAUUCGUGAaac 5'
     ::|||| :|||:||||||   
5' gtGTCTGCCTTGTGAGCACTgcg 3'
OIP5-AS1	hsa-miR-17
3' gaUGGACGUGACAUUCGUGAAAc 5'
     |||| :| |   |||||||| 
5' acACCTATAATCCCAGCACTTTg 3'
CRYM-AS1	hsa-miR-17
3' gaUGGACGUGACAUUCGUGAAAc 5'
     :||||:| |   ||||:||| 
5' acGCCTGTAATCCCAGCATTTTg 3'
CRYM-AS1	hsa-miR-17
3' gaUGGACGUGACAUUCGUGAAAc 5'
     :||||:| |   ||||:||| 
5' acGCCTGTAATCCCAGCATTTTg 3'
TTC28-AS1	hsa-miR-17
3' gaUGGACG-UGACAUUCGUGAAac 5'
     |: ||| :| ||::||||||  
5' tgATGTGCTGCCGTGGGCACTTga 3'
TTC28-AS1	hsa-miR-17
3' gauggACGUGACAUUCGUGAAAc 5'
        || ||| | :|:||||| 
5' tatgaTG-ACTTTTGGTACTTTt 3'
TTC28-AS1	hsa-miR-17
3' gauggACGUGACAUUCGUGAAAc 5'
        || ||| | :|:||||| 
5' tatgaTG-ACTTTTGGTACTTTt 3'
TTC28-AS1	hsa-miR-17
3' gauggACGUGACAUUCGUGAAAc 5'
        || ||| | :|:||||| 
5' tatgaTG-ACTTTTGGTACTTTt 3'
SLC25A5-AS1	hsa-miR-17
3' gauGGACGUGA--CAUUCGUGAAac 5'
      ||| ||||  |||||||:||  
5' atcCCTTCACTGGGTAAGCATTTgc 3'
SLC25A5-AS1	hsa-miR-17
3' gauGGACGUGA--CAUUCGUGAAac 5'
      ||| ||||  |||||||:||  
5' atcCCTTCACTGGGTAAGCATTTgc 3'
SLC25A5-AS1	hsa-miR-17
3' gauGGACGUGA--CAUUCGUGAAac 5'
      ||| ||||  |||||||:||  
5' atcCCTTCACTGGGTAAGCATTTgc 3'
SLC25A5-AS1	hsa-miR-17
3' gauGGACGUGA--CAUUCGUGAAac 5'
      ||| ||||  |||||||:||  
5' atcCCTTCACTGGGTAAGCATTTgc 3'
RP11-1114A5.4	hsa-miR-17
3' gaUGGACGUGACAUUCGUGAAAc 5'
     :||||:| |   |||||||| 
5' atGCCTGTAATCCCAGCACTTTg 3'
RP11-1114A5.4	hsa-miR-17
3' gaUGGACGUGACAUUCGUGAAAc 5'
     :||||:| |   ||||:||| 
5' atGCCTGTAATCCCAGCATTTTg 3'
RP11-1114A5.4	hsa-miR-17
3' gaUGGACGUGACAUUCGUGAAac 5'
     :||||:| |   |||||||  
5' atGCCTGTAATCCCAGCACTTgg 3'
MIR205HG	hsa-miR-18a
3' gauagaCGUGAUCUACGUGGAau 5'
         |::| :|:|||||||  
5' cctgggGTGCAGGGTGCACCTgt 3'
AC011747.4	hsa-miR-18a
3' gauagACGUGAUC-UACGUGGAAu 5'
        ||:: |:| | ||||||| 
5' ctgggTGTGGTGGCAGGCACCTTt 3'
AC011747.4	hsa-miR-18a
3' gauAGACGU-GAU-CUACGUGGAAu 5'
      | |||| ||:  : ||||||| 
5' tctTGTGCATCTGCCGGGCACCTTt 3'
AC011747.4	hsa-miR-18a
3' gaUAGACGUG-AUCUACGUGGaau 5'
     |||||||| |:| ||||||   
5' ccATCTGCACTTGGCTGCACCagt 3'
CTD-2366F13.1	hsa-miR-18a
3' gauaGACGUGAUCUACGUGGAAu 5'
       | | |:|  | ||||||| 
5' cacaCAGAATTTCAAGCACCTTt 3'
CTD-2366F13.1	hsa-miR-18a
3' gaUAGACGUGAUCUACGUGGAAu 5'
     :| ||| ||   |||||||| 
5' caGTGTGC-CT---TGCACCTTg 3'
CTD-2366F13.1	hsa-miR-18a
3' gauaGACGUGAUCUACGUGGAAu 5'
       | | |:|  | ||||||| 
5' cacaCAGAATTTCAAGCACCTTt 3'
CTD-2366F13.1	hsa-miR-18a
3' gaUAGACGUGAUCUACGUGGAAu 5'
     :| ||| ||   |||||||| 
5' caGTGTGC-CT---TGCACCTTg 3'
RP11-810P12.5	hsa-miR-18a
3' gauaGACGUG-AU---CUACGUGGAau 5'
       |||||| |:   |||||||||  
5' cctcCTGCACGTGAGTGATGCACCTgg 3'
RP11-626I20.3	hsa-miR-18a
3' gauAGACGUGAUCUACGUGGAAu 5'
      ||||::  | |||||:||| 
5' catTCTGTG-AACATGCATCTTg 3'
RP11-626I20.3	hsa-miR-18a
3' gauAGACGUGAUCUACGUGGAAu 5'
      ||||::  | |||||:||| 
5' catTCTGTG-AACATGCATCTTg 3'
CTD-3195I5.5	hsa-miR-18a
3' gaUAGA-CGUGA-UCUACGUGGAAu 5'
     |||| |:| | | | ||||:|| 
5' agATCTAGTAGTCATAAGCACTTTg 3'
RP13-379O24.2	hsa-miR-18a
3' gauAGA-CGUGAUCUACGUGGAAu 5'
      ||| |::  ||| ||||||| 
5' ggcTCTCGTGGCAGAAGCACCTTc 3'
AL133493.2	hsa-miR-18a
3' gaUAGACGUGAUCUACGUGGAau 5'
     || ||  ||: ||||||||  
5' ccATATGGTCTGCATGCACCTgc 3'
AL133493.2	hsa-miR-18a
3' gaUAGACGUGAUCUACGUGGAau 5'
     | ||||||   :|||||||  
5' gcACCTGCAC---GTGCACCTgg 3'
RP11-333I13.1	hsa-miR-19a
3' agucaaaacgUAUCU--AAACGUGu 5'
             ||| |  ||||||| 
5' ttgagccctaATAAAATTTTGCACc 3'
RP11-333I13.1	hsa-miR-19a
3' agUCAAAACGUAUCUAAACGUgu 5'
     :||  ||:: | |||||||  
5' ctGGTGCTGTGAATATTTGCAga 3'
AC009299.3	hsa-miR-19a
3' agucaaAACGUAUC--UAAACGUGu 5'
         |||:||||  |||||||: 
5' acatggTTGTATAGACATTTGCATg 3'
WDFY3-AS2	hsa-miR-19a
3' agUCAAAACGUAUCUAAACGUgu 5'
     | ||||  :||||||||||  
5' gtAATTTT-AGTAGATTTGCAgt 3'
RP11-21I10.2	hsa-miR-19a
3' agucaAAACGUAUCUAAACGUGu 5'
        ||  | |:||||||||: 
5' ccctcTTCTCCTGGATTTGCATc 3'
RP11-374A4.1	hsa-miR-19a
3' agucAAAACGUAUCUAAACGUGu 5'
       |||||| | | ||||||: 
5' ttttTTTTGCCTTGTTTTGCATt 3'
RP11-374A4.1	hsa-miR-19a
3' agUCAAAACGUAUCUAAACGUGu 5'
     | |  || |||  ||||||: 
5' taAATAATGAATATCTTTGCATt 3'
RP11-350F4.2	hsa-miR-19a
3' agucAAAACGUAUCUAAACGUGu 5'
       ||||| | | |||||:|| 
5' tggaTTTTGGA-ATATTTGTACa 3'
RP11-350F4.2	hsa-miR-19a
3' agucAAAACGUAUCU---AAACGUGu 5'
       |||||: |||:   ||||||: 
5' aataTTTTGTTTAGGATTTTTGCATc 3'
RP11-545P6.2	hsa-miR-19a
3' agucaaaacguAUCUAAACGUGu 5'
              ||| ||||||| 
5' tgaacatgatcTAG-TTTGCACt 3'
RP11-297M9.2	hsa-miR-19a
3' agUCA-AAAC-GUAUCUAAACGUGu 5'
     |||  ||| |||:||| ||||| 
5' caAGTACTTGCCATGGATCTGCACc 3'
RP11-297M9.2	hsa-miR-19a
3' agucaaaacGUAUCUAAACGUGu 5'
            :| |  ||||||| 
5' tcacactccTACATTTTTGCACa 3'
RP11-297M9.2	hsa-miR-19a
3' agUCAAAACGUAUCUAAACGUgu 5'
     || |||||||   ||||||  
5' tgAG-TTTGCAT--TTTTGCAat 3'
WDFY3-AS2	hsa-miR-19b
3' agUCAAAACGUACCUAAACGUgu 5'
     | ||||  :| ||||||||  
5' gtAATTTT-AGTAGATTTGCAgt 3'
WDFY3-AS2	hsa-miR-19b
3' agucAAAACG-UACCUAAACGUGu 5'
       |||| | : || ||||||: 
5' catcTTTTCCTGGGGTTTTGCATt 3'
RP11-21I10.2	hsa-miR-19b
3' agucaAAACGUACCUAAACGUGu 5'
        ||  | ||||||||||: 
5' ccctcTTCTCCTGGATTTGCATc 3'
RP11-374A4.1	hsa-miR-19b
3' agucAAAACGUACCUAAACGUGu 5'
       |||||| | | ||||||: 
5' ttttTTTTGCCTTGTTTTGCATt 3'
CTC-573N18.1	hsa-miR-19b
3' aguCAAAAC-GUACCUAAACGUGu 5'
      ||| || : | ||||||||: 
5' catGTTGTGATTTTGATTTGCATt 3'
RP11-350F4.2	hsa-miR-19b
3' agucAAAACGUA-CCU--AAACGUGu 5'
       |||||: | |||  ||||||: 
5' aataTTTTGTTTAGGATTTTTGCATc 3'
RP11-350F4.2	hsa-miR-19b
3' agUCAAAACGUACCUAAACGUGu 5'
     | ||| | ||  |||||:|| 
5' ggATTTTGGAAT--ATTTGTACa 3'
RP11-545P6.2	hsa-miR-19b
3' agucaaaacguaccUAAACGUGu 5'
                 :||||||| 
5' atgaacatgatctaGTTTGCACt 3'
RP11-297M9.2	hsa-miR-19b
3' agUCA-AAAC-GUACCUAAACGUGu 5'
     |||  ||| ||||||| ||||| 
5' caAGTACTTGCCATGGATCTGCACc 3'
RP11-297M9.2	hsa-miR-19b
3' agUCAAAACGUACCUAAACGUGu 5'
     | |  | |||   ||||||| 
5' acACTCCTACAT--TTTTGCACa 3'
RP11-297M9.2	hsa-miR-19b
3' agUCAAAACGUACCUAAACGUgu 5'
     || |||||||   ||||||  
5' tgAG-TTTGCAT--TTTTGCAat 3'
CROCCP2	hsa-miR-20a
3' gaUGGAC---GUGAUAUUCGUGAAau 5'
     :||||   ||| :|:|||||||  
5' atGCCTGGCACACAGTGAGCACTTac 3'
CROCCP2	hsa-miR-20a
3' gauGGACGUGAUAUUCGUGAAAu 5'
      :|| |:|  |  ||||||| 
5' ttcTCTCCGCCCT--GCACTTTt 3'
CROCCP2	hsa-miR-20a
3' gaugGACGUGAUAUUCGUGAAAu 5'
       |||||  : :||||:||| 
5' aatgCTGCA--GAGAGCATTTTt 3'
CROCCP2	hsa-miR-20a
3' gaUGGACGUGAUAUUCGUGAAAu 5'
     :||||:| |   |||||||| 
5' acGCCTGTAATCCCAGCACTTTg 3'
CROCCP2	hsa-miR-20a
3' gauGGACGUGAUAUUCGUGAAAu 5'
      :|| |:|  |  ||||||| 
5' ttcTCTCCGCCCT--GCACTTTt 3'
ZRANB2-AS2	hsa-miR-20a
3' gaUGGACGUGAUAUUCGUGAAAu 5'
     ||||| |:|  ||||||| | 
5' aaACCTGGATTTCAAGCACTATt 3'
RP11-403I13.5	hsa-miR-20a
3' gauGGACGUGAUAUUCGUGAAAu 5'
      ::| : || |::|:||||| 
5' actTTTTTTCTCTGGGTACTTTa 3'
AC011747.4	hsa-miR-20a
3' gaUGGACGUGAUAUUCGUGAAAu 5'
     :||||:| |   |||||||| 
5' acGCCTGTAATCCCAGCACTTTg 3'
AC011747.4	hsa-miR-20a
3' gauGGACGUGAUAUUCGUGAAAu 5'
      :|||: :|:| ||:||||| 
5' tttTCTGTTTTGT-AGTACTTTt 3'
AC011747.4	hsa-miR-20a
3' gauGGACGUGAUAUUCGUGAAau 5'
      ||||| | ||  ||||||  
5' cttCCTGC-CCATCTGCACTTgg 3'
RP11-333I13.1	hsa-miR-20a
3' gauggacGUGAU-AUUCGUGAAAu 5'
          ::||: || ||||||| 
5' cgtatcaTGCTGCTACGCACTTTa 3'
RP11-333I13.1	hsa-miR-20a
3' gaUGGACGUGAUAUUCGUGAAAu 5'
     |||||:| | | | |||||| 
5' atACCTGTAATCTCAACACTTTg 3'
RP11-568N6.1	hsa-miR-20a
3' gauGGACGUGAUAUUCGUGAAAu 5'
      ::| : ||:|: |:||||| 
5' tttTTTTTCCTGTGCGTACTTTt 3'
RP11-568N6.1	hsa-miR-20a
3' gauGGACGUGAUAUUCGUGAAau 5'
      ::||:::|:||||||:||  
5' cctTTTGTGTTGTAAGCATTTcc 3'
AC009404.2	hsa-miR-20a
3' gauggACGUGAUA-UUCGUGAAAu 5'
        ||| | :| |||||:||| 
5' gtaaaTGCTCAGTGAAGCATTTTg 3'
AC009404.2	hsa-miR-20a
3' gauggACGUGAUAUUCGUGAAAu 5'
        ||| |  |  ||||||| 
5' ccaagTGCCCCCT--GCACTTTc 3'
RP11-91K9.1	hsa-miR-20a
3' gauggacgugauaUUCGUGAAAu 5'
                :|||||||| 
5' ttgtaggaaaagaGAGCACTTTg 3'
RP11-121C2.2	hsa-miR-20a
3' gaUGGACGUGAUAUUCGUGAAAu 5'
     | || : :|| ||||||||| 
5' atAGCTATTTTA-AAGCACTTTc 3'
CTD-2366F13.1	hsa-miR-20a
3' gauggacGUGAUAUUCGUGAAAu 5'
          ||  :|:|||||||| 
5' caggagtCAGGGTGAGCACTTTt 3'
CTD-2366F13.1	hsa-miR-20a
3' gauggacGUGAUAUUCGUGAAAu 5'
          ||  :|:|||||||| 
5' caggagtCAGGGTGAGCACTTTt 3'
CTD-2366F13.1	hsa-miR-20a
3' gauggacGUGAUAUUCGUGAAAu 5'
          ||  :|:|||||||| 
5' caggagtCAGGGTGAGCACTTTt 3'
RP11-195E2.4	hsa-miR-20a
3' gaUGGACGUGAUAUUCGUGAAAu 5'
     :||||:| |   |||||||| 
5' acGCCTGTAATCCTAGCACTTTg 3'
RP11-513I15.6	hsa-miR-20a
3' gaugGACGUGAUAUUCGUGAAAu 5'
       :|| :||| ||||||||| 
5' tttgTTG-GCTAAAAGCACTTTc 3'
RP11-513I15.6	hsa-miR-20a
3' gauGGACGUGAUAUUCGUGAAAu 5'
      ::| :||| | |||||||| 
5' tccTTTTTACT-TCAGCACTTTg 3'
RP11-513I15.6	hsa-miR-20a
3' gaUGGACGUGA-UAUU--CGUGAAAu 5'
     | |  || | | ||  ||||||| 
5' ccAACAACAATCAAAACTGCACTTTc 3'
RP11-513I15.6	hsa-miR-20a
3' gauGGACGUGAUAUUCGUGAAAu 5'
      ||||||    |||:||||| 
5' tttCCTGCA----AAGTACTTTc 3'
RP11-513I15.6	hsa-miR-20a
3' gauGGACGUGAUAUUCGUGAAAu 5'
      ::| :||| | |||||||| 
5' tccTTTTTACT-TCAGCACTTTg 3'
RP11-361F15.2	hsa-miR-20a
3' gaUGGACGUGAUAUUCGUGAAAu 5'
     :|:| :::||   ||||||| 
5' caGCTTTTGTTAATTGCACTTTt 3'
RP11-361F15.2	hsa-miR-20a
3' gauGGACGUGAUAUUCGUGAAAu 5'
      ::| || |    ||||||| 
5' tgtTTTTCAGTTGCTGCACTTTt 3'
RP11-361F15.2	hsa-miR-20a
3' gaUGGACG-UGAUAUUCGUGAAAu 5'
     | :||| :  ||| |||:||| 
5' gtAATTGCTGGAATATGCATTTTg 3'
RP11-37B2.1	hsa-miR-20a
3' gauGGACGUGA-UAUUCGUGAAAu 5'
      ||| :|:| || ||:||||| 
5' attCCT-TATTCATTAGTACTTTg 3'
LINC00476	hsa-miR-20a
3' gaUGGACGUGAUAUUCGUGAAAu 5'
     :||||:| |   |||||||| 
5' tcGCCTGTAATCCCAGCACTTTg 3'
RP11-508N12.2	hsa-miR-20a
3' gaugGACGUG-AUAUU---CGUGAAAu 5'
       |||::| |:|||   ||||||| 
5' gtgaCTGTGCGTGTAAGCGGCACTTTg 3'
RP11-517P14.2	hsa-miR-20a
3' gaUGGACGUGAUAUUCGUGAAAu 5'
     :||||:| |   |||||||| 
5' acGCCTGTAATCCCAGCACTTTg 3'
RP11-227H15.4	hsa-miR-20a
3' gauGGACGUGAUAUUCGUGAAAu 5'
      ||||:| |   ||||:||| 
5' accCCTGTAATCCCAGCATTTTg 3'
MIR210HG	hsa-miR-20a
3' gaUGGACGUGAUAU-UCGUGAAau 5'
     :|: || ||| | |||||||  
5' caGCTGGCCCTACAGAGCACTTct 3'
MIR210HG	hsa-miR-20a
3' gaUGGACGUGAUAU-UCGUGAAau 5'
     :|: || ||| | |||||||  
5' caGCTGGCCCTACAGAGCACTTct 3'
MIR210HG	hsa-miR-20a
3' gaUGGACGUGAUAU-UCGUGAAau 5'
     :|: || ||| | |||||||  
5' caGCTGGCCCTACAGAGCACTTct 3'
RP11-890B15.3	hsa-miR-20a
3' gaUGGACGUGAUAUUCGUGAAAu 5'
     |||| :|||||  |:||||| 
5' atACCTTTACTAT--GTACTTTt 3'
RP11-890B15.3	hsa-miR-20a
3' gaugGAC--GU-GAUAU-UCGUGAAAu 5'
       |||  || ||| :  ||||||| 
5' ggcaCTGATCATCTAGGTTGCACTTTt 3'
RP11-319E16.2	hsa-miR-20a
3' gaUGGACG-UGAUAUUCGUGAAAu 5'
     ||:| : |   |:|||||||| 
5' tgACTTCTAAGCCTGAGCACTTTc 3'
TPT1-AS1	hsa-miR-20a
3' gaUGGACGUGAUAUUCGUGAAAu 5'
     :||||:| |   |||||||| 
5' acGCCTGTAATCCCAGCACTTTg 3'
TPT1-AS1	hsa-miR-20a
3' gaUGGACGUGAUAUUCGUGAAAu 5'
     :||||:| |   |||||||| 
5' ctGCCTGTAATCCCAGCACTTTg 3'
OIP5-AS1	hsa-miR-20a
3' gaUGGACGUGAUAUUCGUGAAAu 5'
     |||| :| |   |||||||| 
5' acACCTATAATCCCAGCACTTTg 3'
CRYM-AS1	hsa-miR-20a
3' gaUGGACGUGAUAUUCGUGAAAu 5'
     :||||:| |   ||||:||| 
5' acGCCTGTAATCCCAGCATTTTg 3'
CRYM-AS1	hsa-miR-20a
3' gaUGGACGUGAUAUUCGUGAAAu 5'
     :||||:| |   ||||:||| 
5' acGCCTGTAATCCCAGCATTTTg 3'
TTC28-AS1	hsa-miR-20a
3' gauggACGUGAUAUUCGUGAAAu 5'
        || ||| | :|:||||| 
5' tatgaTG-ACTTTTGGTACTTTt 3'
TTC28-AS1	hsa-miR-20a
3' gaUGGACG-UGAUAUUCGUGAAau 5'
     |: ||| :| :|::||||||  
5' tgATGTGCTGCCGTGGGCACTTga 3'
TTC28-AS1	hsa-miR-20a
3' gaUGGACGUGAUAUUCGUGAAau 5'
     |: |  |:|||| ||||||  
5' ccATGTTGATTATATGCACTTgg 3'
TTC28-AS1	hsa-miR-20a
3' gaUGGACGUGAUAUUCGUGAAau 5'
     |: |  |:|||| ||||||  
5' ccATGTTGATTATATGCACTTgg 3'
TTC28-AS1	hsa-miR-20a
3' gauggACGUGAUAUUCGUGAAAu 5'
        || ||| | :|:||||| 
5' tatgaTG-ACTTTTGGTACTTTt 3'
TTC28-AS1	hsa-miR-20a
3' gauggACGUGAUAUUCGUGAAAu 5'
        || ||| | :|:||||| 
5' tatgaTG-ACTTTTGGTACTTTt 3'
SLC25A5-AS1	hsa-miR-20a
3' gauGGACGUGAUAUUCGUGAAAu 5'
      :||| |:|| | |||:||| 
5' catTCTG-ATTA-ATGCATTTTt 3'
SLC25A5-AS1	hsa-miR-20a
3' gauGGACGUGAUAUUCGUGAAAu 5'
      :||| |:|| | |||:||| 
5' catTCTG-ATTA-ATGCATTTTt 3'
SLC25A5-AS1	hsa-miR-20a
3' gauGGACGUGAUAUUCGUGAAAu 5'
      :||| |:|| | |||:||| 
5' catTCTG-ATTA-ATGCATTTTt 3'
RP11-1114A5.4	hsa-miR-20a
3' gaUGGACGUGAUAUUCGUGAAAu 5'
     :||||:| |   |||||||| 
5' atGCCTGTAATCCCAGCACTTTg 3'
RP11-1114A5.4	hsa-miR-20a
3' gaUGGACGUGAUAUUCGUGAAAu 5'
     :||||:| |   ||||:||| 
5' atGCCTGTAATCCCAGCATTTTg 3'
RP11-1114A5.4	hsa-miR-20a
3' gaUGGACGUGAUAUUCGUGAAau 5'
     :||||:| |   |||||||  
5' atGCCTGTAATCCCAGCACTTgg 3'
FLVCR1-AS1	hsa-miR-21
3' agUUGUAGU-CAGACUAUUCGAu 5'
     |: | || ||:| |||||:| 
5' acAGGACCACGTTTCATAAGTTc 3'
RP11-323I1.1	hsa-miR-21
3' agUUGUAGUCA--GAC---UAUUCGAu 5'
     |: |||:||  :||   ||||||| 
5' caAGGATCGGTAATTGGGAATAAGCTt 3'
RP11-410C4.5	hsa-miR-21
3' agUUGUAG--UCAGACUAUUCGAu 5'
     ||| ||  |||  |||:|||| 
5' agAACCTCAGAGTAGGATGAGCTa 3'
RP11-526A4.1	hsa-miR-21
3' aguugUAGU-CAGACUAUUCGAu 5'
        |||| | : |||||||| 
5' acttgATCATGGTGGATAAGCTt 3'
RP11-138B4.1	hsa-miR-21
3' aguuguaGUCAGAC-UAUUCGAu 5'
          | ||| | ||||||| 
5' ctgcagaCTGTCAGAATAAGCTc 3'
RP11-844P9.2	hsa-miR-21
3' agUUGUAGUCAGACUAUUCGAu 5'
     :||||:|  : ||||||:| 
5' tgGACATTA--TAGATAAGTTa 3'
RP11-513I15.6	hsa-miR-21
3' agUUGUAGUCA--GACUAUUCGAu 5'
     ||||  :||  |  ||||||| 
5' ttAACACGGGTTCCCTATAAGCTc 3'
RP11-513I15.6	hsa-miR-21
3' aguUGUA--GUCAGACUAUUCGAu 5'
      ||||   |  |||:|||||| 
5' agcACATGGAAAACTGGTAAGCTa 3'
OIP5-AS1	hsa-miR-21
3' agUUGUAGUCAGACUAUUCGAu 5'
     | :| :| |:|||||||:| 
5' aaATTAATATTTTGATAAGTTa 3'
RP11-1069G10.2	hsa-miR-21
3' agUUGUAGUC-AGAC--UAUUCGau 5'
     |:||| || |:||  ||||||  
5' agAGCATGAGCTTTGGAATAAGCaa 3'
RP11-280G9.1	hsa-miR-22
3' ugucAAGAAGUUGACCGUCGAa 5'
       ||:||:|   ||||||| 
5' taccTTTTTTA---GGCAGCTg 3'
RP11-280G9.1	hsa-miR-22
3' ugucaagaaguuGACCGUCGAa 5'
               :|||||||| 
5' ctttggaaaagtTTGGCAGCTt 3'
RP11-350F4.2	hsa-miR-22
3' ugucaagaaGUUGACCGUCGAa 5'
            ||| |||||||| 
5' taatggcacCAA-TGGCAGCTa 3'
RP11-350F4.2	hsa-miR-22
3' ugucaaGAAGUUGACCGUCGAa 5'
         ||| ||  ||||||| 
5' aaaaacCTTAAA--GGCAGCTt 3'
RP11-844P9.2	hsa-miR-23a
3' ccuuuagggaccgUUACACUa 5'
                ||||||| 
5' tacgagcaaacaaAATGTGAt 3'
RP11-844P9.2	hsa-miR-23a
3' ccUUUAGGGACC-----GUUACACUa 5'
     || |:|:|||     :||||||| 
5' agAATTTCTTGGTGGGATAATGTGAg 3'
RP11-1069G10.2	hsa-miR-23a
3' ccuuuagggaccGUUACACUa 5'
               :||||||| 
5' cgcaaataagcaTAATGTGAa 3'
RP11-1069G10.2	hsa-miR-23a
3' ccuuuagggaccgUUACACUa 5'
                ||||||| 
5' acgtagtaacaagAATGTGAc 3'
RP11-1069G10.2	hsa-miR-23a
3' ccuuuagggaccgUUACACUa 5'
                ||||||| 
5' atcagtgcaataaAATGTGAt 3'
DNAJC27-AS1	hsa-miR-24
3' gacaaggACGAC--UUGACUCGGu 5'
          ||:||   :||||||| 
5' agaacaaTGTTGTCTGCTGAGCCc 3'
DNAJC27-AS1	hsa-miR-24
3' gacaaggacgacuuGACUCGGu 5'
                 ||||||| 
5' ccctctgggtctccCTGAGCCc 3'
BCYRN1	hsa-miR-24
3' gacaaggacGAC-UUGACUCGGu 5'
            ||| ||||||||| 
5' tccccatatCTGTAACTGAGCCc 3'
BCYRN1	hsa-miR-24
3' gacaaGGACGACUUGACUCGgu 5'
        | |||| ||||||||  
5' agggcCATGCTCAACTGAGCag 3'
BCYRN1	hsa-miR-24
3' gaCAAGGA-CGACUUGACUCGGu 5'
     | ||||  | ||:||||||: 
5' taGCTCCTATCAGAGCTGAGCTg 3'
BCYRN1	hsa-miR-24
3' gacAAGGACGACUU--GACUCGGu 5'
      || |||| |:|  |||:||| 
5' tgtTTGCTGCAGGATGCTGGGCCt 3'
BCYRN1	hsa-miR-24
3' gacaaggaCGACUUGACUCGGu 5'
           | | : ||||||| 
5' ggtgggagGATTGCCTGAGCCc 3'
BCYRN1	hsa-miR-24
3' gacaaggacgacuuGACUCGGu 5'
                 ||||||| 
5' tagccacgtccactCTGAGCCt 3'
RP11-95M5.1	hsa-miR-24
3' gacaaggACGACUUGACUCGGu 5'
          ||  |: ||||||| 
5' cagcatgTGGGGGTCTGAGCCa 3'
RP11-95M5.1	hsa-miR-24
3' gacaaggacGACUUGACUCGGu 5'
            | |  ||||||| 
5' accactcacCAGCCCTGAGCCc 3'
ALDH1L1-AS2	hsa-miR-24
3' gaCAAGGACGACUU--GACUCGGu 5'
     |||||  | |:|  |||||:| 
5' tgGTTCCCCCAGGACGCTGAGTCa 3'
ALDH1L1-AS2	hsa-miR-24
3' gaCAAGGACGACUU--GACUCGGu 5'
     |||||  | |:|  |||||:| 
5' tgGTTCCCCCAGGACGCTGAGTCa 3'
ALDH1L1-AS2	hsa-miR-24
3' gacaaggaCGACUUGACUCGGu 5'
           ||| |:|||:||| 
5' acctgaagGCTCAGCTGGGCCg 3'
RP11-138B4.1	hsa-miR-24
3' gacAAGGACGAC-UUGACUCGGu 5'
      ||:| |: |  :||||||| 
5' tatTTTCGGTGGCTGCTGAGCCc 3'
RP11-138B4.1	hsa-miR-24
3' gaCAAG--GAC--GAC-UUGACUCGGu 5'
     ||||   ||  ||| ||||||||: 
5' tgGTTCAAGTGATCTGAAACTGAGCTc 3'
RP11-138B4.1	hsa-miR-24
3' gacaaggacgacuUGACUCGGu 5'
                :||||||| 
5' gcaaggaccccccGCTGAGCCt 3'
RP11-138B4.1	hsa-miR-24
3' gaCA-AGGACGACUU-GACUCGGu 5'
     || | :|| |||| |||:||| 
5' atGTCTATTG-TGAATCTGGGCCc 3'
PART1	hsa-miR-24
3' gacaaggacgacuuGACUCGGu 5'
                 ||||||| 
5' cattattatccaccCTGAGCCa 3'
PART1	hsa-miR-24
3' gacaaggacgacuuGACUCGGu 5'
                 ||||||| 
5' acggcagcaaacgcCTGAGCCt 3'
LINC00240	hsa-miR-24
3' gacaAGGACGA-CUU--GACUCGGu 5'
       |:|||:| |||  ||||||| 
5' cttcTTCTGTTAGAAGCCTGAGCCt 3'
LINC00240	hsa-miR-24
3' gaCAAGGACGACUUGACUCGGu 5'
     | |||  |  |:||||||| 
5' aaGATCCATC-CAGCTGAGCCc 3'
LINC00240	hsa-miR-24
3' gaCAAGGACGACUUGACUCGGu 5'
     | |||  |  |:||||||| 
5' aaGATCCATC-CAGCTGAGCCc 3'
LINC00240	hsa-miR-24
3' gaCAAGGACGACUUGACUCGGu 5'
     | |||  |  |:||||||| 
5' aaGATCCATC-CAGCTGAGCCc 3'
GS1-124K5.11	hsa-miR-24
3' gacaAGGACGACUUGACUCGGu 5'
       || | ||   ||||||| 
5' tttcTCATTCTCTCCTGAGCCc 3'
GS1-124K5.11	hsa-miR-24
3' gacaaggacgacUUGACUCGGu 5'
               ::||||||| 
5' cctgggattacaGGCTGAGCCa 3'
GS1-124K5.11	hsa-miR-24
3' gacaaggacgacuuGACUCGGu 5'
                 ||||||| 
5' agggggagctttccCTGAGCCc 3'
RP11-555H7.2	hsa-miR-24
3' gacaaggacgacUUGACUCGGu 5'
               ||||||||| 
5' gcagacacccccAACTGAGCCt 3'
RP11-810P12.5	hsa-miR-24
3' gacaaGGACGACUU--GACUCGGu 5'
        ||||  ||:  ||||||| 
5' attgaCCTG-GGAGCTCTGAGCCt 3'
RP11-253E3.3	hsa-miR-24
3' gacaaGGACGACUUGACUCGGu 5'
        :||||||::||||| | 
5' ctcccTCTGCTGGGCTGAGACt 3'
RP11-253E3.3	hsa-miR-24
3' gacaaggacgacuuGACUCGGu 5'
                 ||||||| 
5' gtgaggaagggtccCTGAGCCc 3'
RMST	hsa-miR-24
3' gacaaggacgacuUGACUCGGu 5'
                |||||||| 
5' tacaaaaatcaatACTGAGCCa 3'
RMST	hsa-miR-24
3' gacaaggacgacuUGACUCGGu 5'
                |||||||| 
5' tacaaaaatcaatACTGAGCCa 3'
RMST	hsa-miR-24
3' gacaaggacgacuUGACUCGGu 5'
                |||||||| 
5' tacaaaaatcaatACTGAGCCa 3'
RMST	hsa-miR-24
3' gacaaggacgacuUGACUCGGu 5'
                |||||||| 
5' tacaaaaatcaatACTGAGCCa 3'
RP11-34F13.2	hsa-miR-24
3' gaCAAGGACGACUU--GACUCGGu 5'
     || ||||: ||:  |||:||| 
5' gtGTGCCTGTGGAGCCCTGGGCCc 3'
RP11-156P1.3	hsa-miR-24
3' gaCA-AGGACGACUU---GACUCGGu 5'
     || | | |||  |   ||||||| 
5' agGTCTGCAGCTTCACTCCTGAGCCa 3'
RP11-156P1.3	hsa-miR-24
3' gacaAGGACGACUU---GACUCGGu 5'
       | | |||  |   ||||||| 
5' gatcTGCAGCTTCACTCCTGAGCCc 3'
RP11-156P1.3	hsa-miR-24
3' gaCA-AGGACGACUU---GACUCGGu 5'
     || | | |||  |   ||||||| 
5' agGTCTGCAGCTTCACTCCTGAGCCa 3'
RP11-156P1.3	hsa-miR-24
3' gacaAGGACGACUU---GACUCGGu 5'
       | | |||  |   ||||||| 
5' gatcTGCAGCTTCACTCCTGAGCCc 3'
RP11-156P1.3	hsa-miR-24
3' gaCA-AGGACGACUU---GACUCGGu 5'
     || | | |||  |   ||||||| 
5' agGTCTGCAGCTTCACTCCTGAGCCa 3'
RP11-156P1.3	hsa-miR-24
3' gacaAGGACGACUU---GACUCGGu 5'
       | | |||  |   ||||||| 
5' gatcTGCAGCTTCACTCCTGAGCCc 3'
RP11-156P1.3	hsa-miR-24
3' gaCA-AGGACGACUU---GACUCGGu 5'
     || | | |||  |   ||||||| 
5' agGTCTGCAGCTTCACTCCTGAGCCa 3'
RP11-156P1.3	hsa-miR-24
3' gacaAGGACGACUU---GACUCGGu 5'
       | | |||  |   ||||||| 
5' gatcTGCAGCTTCACTCCTGAGCCc 3'
RP11-156P1.3	hsa-miR-24
3' gacaaGGACGACUUGACUCGGu 5'
        |:||| || |||:||| 
5' tcccaCTTGCAGACCTGGGCCg 3'
RP11-156P1.3	hsa-miR-24
3' gacaAGGACGACUU---GACUCGGu 5'
       | | |||  |   ||||||| 
5' gatcTGCAGCTTCACTCCTGAGCCc 3'
RP11-156P1.3	hsa-miR-24
3' gacaaGGACGACUUGACUCGGu 5'
        |:||| || |||:||| 
5' tcccaCTTGCAGACCTGGGCCg 3'
RP11-156P1.3	hsa-miR-24
3' gacAAGG-ACGACUUGACUCGGu 5'
      |||:  ||| :::|||||| 
5' cacTTCTAGGCTTGGTTGAGCCg 3'
AC023347.1	hsa-miR-25
3' agUCUGGCUCUGUUCACGUUAc 5'
     | || ||||::|||||||| 
5' ctACACAGAGATGAGTGCAATa 3'
AC023347.1	hsa-miR-25
3' agucuggcucuGUU-CACGUUAc 5'
              ||| ||||||| 
5' ggtctgccttcCAATGTGCAATt 3'
RP11-539L10.2	hsa-miR-25
3' agUCUGGCUCUGUUCACGUUAc 5'
     :||: | ||| ||||||:| 
5' gcGGATGGTGAC-AGTGCAGTg 3'
RP11-356J5.12	hsa-miR-25
3' agucUGGCUCUGUUCACGUUAc 5'
       :| |  | |:||||||| 
5' tacaGCAGCTAAAGGTGCAATc 3'
RP11-1038A11.3	hsa-miR-25
3' agucuggcucugUUCACGUUAc 5'
               ||||||||| 
5' aaaaaatatccaAAGTGCAATg 3'
SOX21-AS1	hsa-miR-25
3' agucuggcucUGUUCACGUUAc 5'
             ||| ||||||| 
5' atgtatgcttACATGTGCAATg 3'
RP11-72M17.1	hsa-miR-25
3' agUCUGGCUCUGUUCACGUUAc 5'
     ||| :||  | |||||||| 
5' ggAGA-TGATTC-AGTGCAATa 3'
CTD-2147F2.2	hsa-miR-25
3' agucuggcucuGUUCACGUUAc 5'
              :::||||||| 
5' gctagtactctTGGGTGCAATa 3'
AC000068.5	hsa-miR-25
3' agucUGGCUCUG-UUCACGUUAc 5'
       ||| ||:|  ||||||:| 
5' tgtcACCCAGGCTTAGTGCAGTg 3'
AC062020.2	hsa-miR-26a
3' ucgGAUAGGACCUAAUGAACUu 5'
      :|| :| | ||||||||: 
5' ttgTTAATCAGAATTACTTGGg 3'
AC062020.2	hsa-miR-26a
3' ucggauAGGACCUA-AUGAACUu 5'
         |:||| || |:||||| 
5' gtacacTTCTGAATATGCTTGAg 3'
RP11-506N2.1	hsa-miR-26a
3' ucggaUAGGACCUAAUGAACUu 5'
        :| |||   ||||||| 
5' ccaagGTACTGCCATACTTGAg 3'
RP11-506N2.1	hsa-miR-26a
3' ucggaUAGGACCUAAUGAACUu 5'
        :| |||   ||||||| 
5' ccaagGTACTGCCATACTTGAg 3'
RP11-506N2.1	hsa-miR-26a
3' ucggaUAGGACCUAAUGAACUu 5'
        :| |||   ||||||| 
5' ccaagGTACTGCCATACTTGAg 3'
RP11-767I20.1	hsa-miR-26a
3' ucGGAUAGGACCUA-AUGAACUu 5'
     :||:||:  ||| ||:|||| 
5' ttTCTGTCT--GATATATTTGAt 3'
RP11-527F13.1	hsa-miR-26b
3' uggAUAGGA-CUUA-AUGAACUu 5'
      |||| |  ||| |:||||| 
5' -ggTATCATAAAATATGCTTGAa 3'
RP11-31F15.2	hsa-miR-27a
3' cgCCUUGAAUCGGUGACACuu 5'
     || | | ||||||||||  
5' caGGCA-TGAGCCACTGTGcc 3'
BSN-AS2	hsa-miR-27a
3' cgccuugaaucggUGACACUu 5'
                ||||||| 
5' aggcctggagaagACTGTGAg 3'
RP3-461P17.10	hsa-miR-27a
3' cgccuugaAUC-GGUGACACUu 5'
           ||| ||:|||||| 
5' ttgctgtgTAGACCGCTGTGAt 3'
RP3-461P17.10	hsa-miR-27a
3' cgccuugaAUC-GGUGACACUu 5'
           ||| ||:|||||| 
5' ttgctgtgTAGACCGCTGTGAt 3'
AF131217.1	hsa-miR-27a
3' cgcCUUGAAUCGGUGACACUu 5'
      |||  |:|  ||||||| 
5' aaaGAA--TGGGAACTGTGAg 3'
AF131217.1	hsa-miR-27a
3' cgccUUGAA--UCGGUGACACUu 5'
       |::||  ||  ||||||| 
5' tcccAGTTTCCAG-AACTGTGAg 3'
AF131217.1	hsa-miR-27a
3' cgcCUUGAAUCGGUGACACUu 5'
      |||  |:|  ||||||| 
5' aaaGAA--TGGGAACTGTGAg 3'
AF131217.1	hsa-miR-27a
3' cgccUUGAA--UCGGUGACACUu 5'
       |::||  ||  ||||||| 
5' tcccAGTTTCCAG-AACTGTGAg 3'
RP11-1114A5.4	hsa-miR-27a
3' cgcCUUGAAUCGGUGACACUu 5'
      |||:   ||::|||||| 
5' gatGAATAATGCTGCTGTGAa 3'
AC011747.4	hsa-miR-28-5p
3' gagUUA--UCUGAC--ACUCGAGGAa 5'
      |||  ||| ||  ||||||||| 
5' ttgAATCAAGAGTGAATGAGCTCCTa 3'
AC011747.4	hsa-miR-28-5p
3' gagUUA--UCUGAC--ACUCGAGGAa 5'
      |||  ||| ||  ||||||||| 
5' ttgAATCAAGAGTGAATGAGCTCCTa 3'
RP11-121C2.2	hsa-miR-28-5p
3' gaguuaucuGACACUCGAGGAa 5'
            :|||||||||:| 
5' actttctacTTGTGAGCTCTTa 3'
RP11-125O18.1	hsa-miR-28-5p
3' gaGUUAUCUGACACUCGAGGAa 5'
     ||:||| || ||||:|:|| 
5' agCAGTAG-CTCTGAGTTTCTt 3'
RP11-798K23.1	hsa-miR-28-5p
3' gaguuaucugacaCUCGAGGAa 5'
                |||||||| 
5' aatccctgaggcaGAGCTCCTc 3'
RP5-1186N24.3	hsa-miR-28-5p
3' gaguuAUCUGA-CACUCGAGGAa 5'
        | | ||  | ||||||| 
5' gcatcTCGCCTCTTCAGCTCCTa 3'
RP11-513I15.6	hsa-miR-28-5p
3' gaGUUAUCUGACAC-UCGAGGAa 5'
     | | ||::|| | ||||||| 
5' aaCCACAGGTTGGGTAGCTCCTa 3'
RP11-513I15.6	hsa-miR-28-5p
3' gaGUU-AUCUGACACUCGAGGAa 5'
     ||| |  |||   ||||||| 
5' ggCAATTTTACT-CCAGCTCCTt 3'
RP11-513I15.6	hsa-miR-28-5p
3' gaguUAUCUGACACUCGAGGAa 5'
       | |||     ||||||| 
5' tgacACAGAAACACAGCTCCTc 3'
RP11-513I15.6	hsa-miR-28-5p
3' gaGUUAUCUGACACUCGAGGAa 5'
     ||: :| :||| ||:|||| 
5' tcCAGGGGCTTGT-AGTTCCTg 3'
RP11-513I15.6	hsa-miR-28-5p
3' gaGUUAUCUGACAC-UCGAGGAa 5'
     | | ||::|| | ||||||| 
5' aaCCACAGGTTGGGTAGCTCCTa 3'
RP11-513I15.6	hsa-miR-28-5p
3' gaGUU-AUCUGACACUCGAGGAa 5'
     ||| |  |||   ||||||| 
5' ggCAATTTTACT-CCAGCTCCTt 3'
RP11-513I15.6	hsa-miR-28-5p
3' gaguUAUCUGACACUCGAGGAa 5'
       | |||     ||||||| 
5' tgacACAGAAACACAGCTCCTc 3'
RP11-513I15.6	hsa-miR-28-5p
3' gaguUAUCUGACACUCGAGGAa 5'
       | |||     ||||||| 
5' tgacACAGAAACACAGCTCCTc 3'
MIR210HG	hsa-miR-28-5p
3' gaguUAUCUGACACUCGAGGAa 5'
       | || | |||||||||| 
5' ctgcACAG-CAGTGAGCTCCTg 3'
MIR210HG	hsa-miR-28-5p
3' gagUUAUCUGACACUCGAGGAa 5'
      |:|: || | |||:|||| 
5' cagAGTGAACAG-GAGTTCCTc 3'
OIP5-AS1	hsa-miR-28-5p
3' gaGUUAUCUGACACUCGAGGAa 5'
     ||| | |  | |||||||| 
5' ttCAACACAGAG-GAGCTCCTa 3'
OIP5-AS1	hsa-miR-28-5p
3' gagUUAUCUGACACUCGAGGAa 5'
      |:| ||:| | ||||||| 
5' ttaAGTTGATTAT-AGCTCCTc 3'
OIP5-AS1	hsa-miR-28-5p
3' gaGUUAUCUGACACUCGAGGAa 5'
     ||| | |  | |||||||| 
5' ttCAACACAGAG-GAGCTCCTa 3'
OIP5-AS1	hsa-miR-28-5p
3' gaGUUAUCUGACA-CUCGAGGAa 5'
     ::||||| ||| |||||:|| 
5' tgTGATAGA-TGTGGAGCTTCTa 3'
OIP5-AS1	hsa-miR-28-5p
3' gagUUAUCUGACACUCGAGGAa 5'
      |: | |:|   ||||||| 
5' cgaAGAAAATTAACAGCTCCTt 3'
LINC00176	hsa-miR-28-5p
3' gaGUUAUCUGACACUCGAGGAa 5'
     | | || ||| |:|||||| 
5' tgCCAGAGCCTG-GGGCTCCTg 3'
LINC00176	hsa-miR-28-5p
3' gaguuaucugacacUCGAGGAa 5'
                 ||||||| 
5' cggcggccgaaggcAGCTCCTg 3'
LINC00176	hsa-miR-28-5p
3' gaguuaucugacacUCGAGGAa 5'
                 ||||||| 
5' cggcggccgaaggcAGCTCCTg 3'
LINC00176	hsa-miR-28-5p
3' gaguuaucugacacUCGAGGAa 5'
                 ||||||| 
5' cggcggccgaaggcAGCTCCTg 3'
LINC00176	hsa-miR-28-5p
3' gaguuaucugacacUCGAGGAa 5'
                 ||||||| 
5' cggcggccgaaggcAGCTCCTg 3'
RP11-1114A5.4	hsa-miR-28-5p
3' gaguuaUCUGACACUCGAGGAa 5'
         || ||| |||||||| 
5' caggccAGTCTG-GAGCTCCTg 3'
RP11-31F15.2	hsa-miR-29a
3' auuggcuaaagUCUACCACGAu 5'
              || ||||||| 
5' gagcaaagacaAGTTGGTGCTg 3'
RP11-333I13.1	hsa-miR-29a
3' auUGGCUAAAGUCUACCACGAu 5'
     |: ||  |||  ||||||| 
5' gaATGGAGGTCA-CTGGTGCTg 3'
RP11-360P21.2	hsa-miR-29a
3' auuggcUAAA-GUCU-ACCACGAu 5'
         |||| ::|| ||||||| 
5' aaatatATTTATGGACTGGTGCTt 3'
RP5-1186N24.3	hsa-miR-29a
3' auuGGCUAAAGUCUACCACGau 5'
      |:||||  |||||||||  
5' gacCTGATTGGAGATGGTGCct 3'
RP5-1186N24.3	hsa-miR-29a
3' auugGCUAAAGUCUACCACGAu 5'
       :|:| |   |||||||| 
5' cataTGGTCTGTAATGGTGCTa 3'
RP5-1186N24.3	hsa-miR-29a
3' auuggcuaaAGUCU----ACCACGAu 5'
            |||||    ||||||| 
5' cgctggcacTCAGACCCGTGGTGCTc 3'
RP5-1186N24.3	hsa-miR-29a
3' auUGGCUAAAGUCUACCACGAu 5'
     | |  ||||  :|||||:| 
5' atAACATTTTCTTGTGGTGTTg 3'
RP11-320N21.1	hsa-miR-29a
3' auUGGCUAAAGUCUACCACGAu 5'
     | :||| ||   ||||||| 
5' taAGTGATATC--CTGGTGCTg 3'
RP11-320N21.1	hsa-miR-29a
3' auuggcuaaagucuACCACGAu 5'
                 ||||||| 
5' tacagaacagtgccTGGTGCTc 3'
RP11-320N21.1	hsa-miR-29a
3' auuggcuaaagucuACCACGAu 5'
                 ||||||| 
5' tacagaacagtgccTGGTGCTc 3'
RP11-71J2.1	hsa-miR-29a
3' auuggCUAAAG---UCUACCACGau 5'
        ||||||   | |||||||  
5' ctaaaGATTTCACAAAATGGTGCct 3'
RP11-61A14.3	hsa-miR-29a
3' auuggcuaaagucuACCACGAu 5'
                 ||||||| 
5' aagaaagtatgcttTGGTGCTt 3'
RP11-61A14.3	hsa-miR-29a
3' auuggcuaaagucuACCACGAu 5'
                 ||||||| 
5' aagaaagtatgcttTGGTGCTt 3'
SNHG11	hsa-miR-29a
3' auuGGCUAAAGUCUACCACGAu 5'
      || :  | || ||||||| 
5' gtcCCTGGGTAAG-TGGTGCTg 3'
AL133493.2	hsa-miR-29a
3' auuggCUAAAGUCU---ACCACGAu 5'
        ||  | |||   ||||||| 
5' cctagGACATGAGAGCTTGGTGCTg 3'
AL133493.2	hsa-miR-29a
3' auuggcuaaagucuACCACGAu 5'
                 ||||||| 
5' tgatggcacctgccTGGTGCTa 3'
LINC00467	hsa-miR-30a
3' gaaggucagcuccUACAAAUGu 5'
                |||||||| 
5' cttcccgcgtcttATGTTTACa 3'
AC087430.1	hsa-miR-30a
3' gaaggUCAGCUC-CUACAAAUGu 5'
        | || ||  :||||||| 
5' catagAATCAAGTTGTGTTTACc 3'
RP11-374A4.1	hsa-miR-30a
3' gaaGGUCAGCUCCU--ACAAAUGu 5'
      |: ||:  | |  ||||||| 
5' tgcCTTGTTTTGCATTTGTTTACt 3'
GDNF-AS1	hsa-miR-30a
3' gaaggUCAGCUCCUACAAAUgu 5'
        || | ||||||||||  
5' agaggAGACCAGGATGTTTAaa 3'
GDNF-AS1	hsa-miR-30a
3' gaaggUCAGCUCCUACAAAUgu 5'
        || | ||||||||||  
5' agaggAGACCAGGATGTTTAaa 3'
GDNF-AS1	hsa-miR-30a
3' gaaggUCAGCUCCUACAAAUgu 5'
        || | ||||||||||  
5' agaggAGACCAGGATGTTTAaa 3'
RP11-434D11.4	hsa-miR-30a
3' gaagGUCAGCUCCU-ACAAAUGu 5'
       :|| :|   | ||||||| 
5' ataaTAGGTGTTTATTGTTTACt 3'
CTD-2383M3.1	hsa-miR-30a
3' gaagguCAGCUCCUACAAAUGu 5'
         || |:   ||||||| 
5' ggatatGTGGGCTTTGTTTACt 3'
RP11-522B15.3	hsa-miR-30a
3' gaaGGUCAGCUCCUACAAAUGu 5'
      ||| ||  || ||||||| 
5' gccCCAATC--GGTTGTTTACc 3'
RP4-798A10.2	hsa-miR-31
3' ucgauacggucguAGAACGGa 5'
                ||||||| 
5' aaattgaagattcTCTTGCCc 3'
LINC00240	hsa-miR-31
3' ucgauaCGGUCGU-AGAACGGa 5'
         |::| || ||||||| 
5' attacaGTTA-CATTCTTGCCa 3'
RP11-90P13.1	hsa-miR-31
3' ucgauACGGUCGUAGAACGGa 5'
        |||::|||||| ||| 
5' aacccTGCTGGCATCTGGCCa 3'
CTD-2196E14.9	hsa-miR-31
3' ucgauacggUCGUAGAACGGa 5'
            | ||||||||| 
5' aaaatttaaAACATCTTGCCc 3'
CTD-2555A7.2	hsa-miR-31
3' ucgauaCGGUCGUAGAACGGa 5'
         ||| |::||||||: 
5' ttccccGCCTGTGTCTTGCTt 3'
AC023347.1	hsa-miR-32
3' acGUUGAAUCAUUA--CACGUUAu 5'
     | ||  || :||  ||||||| 
5' caCTACACAGAGATGAGTGCAATa 3'
AC023347.1	hsa-miR-32
3' acGUUGAAUCAUUACACGUUAu 5'
     | :| |   |||||||||| 
5' gtCTGCCTTCCAATGTGCAATt 3'
RP11-356J5.12	hsa-miR-32
3' acGUUGAAUCAUUACACGUUAu 5'
     ||:| ||  || ||||||| 
5' agCAGC-TA--AAGGTGCAATc 3'
RP11-356J5.12	hsa-miR-32
3' acGUUGAAUCAUUACACGUUAu 5'
     |||||   | :||||:||| 
5' acCAACTCTCT-GTGTGTAATt 3'
RP11-356J5.12	hsa-miR-32
3' acGUUGAAUCAUUACACGUUAu 5'
     |||||   | :||||:||| 
5' acCAACTCTCT-GTGTGTAATt 3'
RP11-1038A11.3	hsa-miR-32
3' acguugaaucaUUACACGUUAu 5'
              || ||||||| 
5' aaaaaatatccAAAGTGCAATg 3'
RP11-72M17.1	hsa-miR-32
3' acgUUGAAUCAUUACACGUUAu 5'
      |: | | | | ||||||| 
5' aggAGATGATTCA-GTGCAATa 3'
RP11-203B7.2	hsa-miR-33a
3' acgUUAC--GUUGAUGUUACGUg 5'
      ||||  |  |||||||||| 
5' ccaAATGCTCTTCTACAATGCAa 3'
RP11-203B7.2	hsa-miR-33a
3' acGUUACGUUGAUGUUACGUg 5'
     || ||||  | ||||||| 
5' tcCACTGCA--T-CAATGCAg 3'
AC023347.1	hsa-miR-92a
3' uguccGGCCCUGUUCACGUUAu 5'
        | | ||::|||||||| 
5' ctacaCAGAGATGAGTGCAATa 3'
AC023347.1	hsa-miR-92a
3' uguccggcccuGUU-CACGUUAu 5'
              ||| ||||||| 
5' ggtctgccttcCAATGTGCAATt 3'
RP11-539L10.2	hsa-miR-92a
3' uguCCGGCC-CUGUUCACGUUAu 5'
      || :|| ||| ||||||:| 
5' agcGGATGGTGAC-AGTGCAGTg 3'
RP11-356J5.12	hsa-miR-92a
3' ugucCGGCCCUGUUCACGUUAu 5'
       || |  | |:||||||| 
5' tacaGCAGCTAAAGGTGCAATc 3'
RP11-1038A11.3	hsa-miR-92a
3' uguccggcccugUUCACGUUAu 5'
               ||||||||| 
5' aaaaaatatccaAAGTGCAATg 3'
CROCCP2	hsa-miR-93
3' gauGGACGUGCUUGUCGUGAAAc 5'
      :|| : ||  | ||||||| 
5' gatTCTCTCCGCCCTGCACTTTt 3'
CROCCP2	hsa-miR-93
3' gaugGACGUGCUUGUCGUGAAAc 5'
       ||||| ||: ||||:||| 
5' aatgCTGCA-GAG-AGCATTTTt 3'
CROCCP2	hsa-miR-93
3' gaUGGACGUGCUUGUCGUGAAAc 5'
     :|:| :|  |:| |||:||| 
5' ctGCTTTTAACAGCTGCATTTTt 3'
CROCCP2	hsa-miR-93
3' gaUGGACGUGCUUGUCGUGAAAc 5'
     :||||:|    ||||||||| 
5' acGCCTGTAATCCCAGCACTTTg 3'
CROCCP2	hsa-miR-93
3' gauGGACGUGCUUGUCGUGAAAc 5'
      :|| : ||  | ||||||| 
5' gatTCTCTCCGCCCTGCACTTTt 3'
RP11-403I13.5	hsa-miR-93
3' gaUGGACGUGCUUGU--CGUGAAac 5'
     | :| ||| ||||  ||||||  
5' taAATTCCACCAACAGTGCACTTaa 3'
AC011747.4	hsa-miR-93
3' gaUGGACGUGCUUGUCGUGAAAc 5'
     :||||:|    ||||||||| 
5' acGCCTGTAATCCCAGCACTTTg 3'
AC011747.4	hsa-miR-93
3' gauGGACGUGCUUGUCGUGAAac 5'
      ||||| | | | ||||||  
5' cttCCTGC-CCATCTGCACTTgg 3'
RP11-333I13.1	hsa-miR-93
3' gauGGACGUGCUUGUCGUGAAAc 5'
      | |||    || ||||||| 
5' tatCATGCTGCTAC-GCACTTTa 3'
AC009404.2	hsa-miR-93
3' gaUGG-ACGUGCUUGUCGUGAAAc 5'
     |||  |::|   | ||||||| 
5' ggACCAAGTGCCCCCTGCACTTTc 3'
RP11-91K9.1	hsa-miR-93
3' gaUGGACGUGCU----UGUCGUGAAAc 5'
     | :||:| ||    | |||||||| 
5' aaAATTGTAGGAAAAGAGAGCACTTTg 3'
RP11-121C2.2	hsa-miR-93
3' gaUGGACGUGCUUGUCGUGAAAc 5'
     | || : : || |||||||| 
5' atAGCTATTTTAA-AGCACTTTc 3'
WDFY3-AS2	hsa-miR-93
3' gaUGGACGUGC--UUGUCGUGAAAc 5'
     |||||:|:|  ||:  |||||| 
5' gtACCTGTATGTAAATCCCACTTTt 3'
WDFY3-AS2	hsa-miR-93
3' gaUGGACGUGC--UUGUCGUGAAAc 5'
     |||||:|:|  ||:  |||||| 
5' gtACCTGTATGTAAATCCCACTTTt 3'
CTD-2366F13.1	hsa-miR-93
3' gauggacGUGCUUGUCGUGAAAc 5'
          || |:  |||||||| 
5' caggagtCAGGGTGAGCACTTTt 3'
CTD-2366F13.1	hsa-miR-93
3' gauggACGUGCUU-GUCGUGAAAc 5'
        ||||| || ||||||| | 
5' ataagTGCACCAATCAGCACTCTg 3'
CTD-2366F13.1	hsa-miR-93
3' gauggACGUGCUU-GUCGUGAAAc 5'
        ||||| || ||||||| | 
5' gtaaaTGCACCAATCAGCACTCTg 3'
CTD-2366F13.1	hsa-miR-93
3' gauggacGUGCUUGUCGUGAAAc 5'
          || |:  |||||||| 
5' caggagtCAGGGTGAGCACTTTt 3'
CTD-2366F13.1	hsa-miR-93
3' gauggacGUGCUUGUCGUGAAAc 5'
          || |:  |||||||| 
5' caggagtCAGGGTGAGCACTTTt 3'
CTD-2366F13.1	hsa-miR-93
3' gauggACGUGCUU-GUCGUGAAAc 5'
        ||||| || ||||||| | 
5' ataagTGCACCAATCAGCACTCTg 3'
CTD-2366F13.1	hsa-miR-93
3' gauggACGUGCUU-GUCGUGAAAc 5'
        ||||| || ||||||| | 
5' gtaaaTGCACCAATCAGCACTCTg 3'
RP11-195E2.4	hsa-miR-93
3' gaUGGACGUGCUUGUCGUGAAAc 5'
     :||||:|    :|||||||| 
5' acGCCTGTAATCCTAGCACTTTg 3'
RP11-513I15.6	hsa-miR-93
3' gaugGACGUGCUUGUCGUGAAAc 5'
       :|| :| || |||||||| 
5' tttgTTG-GCTAAAAGCACTTTc 3'
RP11-513I15.6	hsa-miR-93
3' gauggacgugcUUGUCGUGAAAc 5'
              ||| ||||||| 
5' acaacaatcaaAACTGCACTTTc 3'
RP11-513I15.6	hsa-miR-93
3' gauggacgugcuuGUCGUGAAAc 5'
                ||||||||| 
5' ctcctttttacttCAGCACTTTg 3'
RP11-513I15.6	hsa-miR-93
3' gaUGGACGUGCUUGUCGUGAAAc 5'
     :::| | :| | ||:||||| 
5' ctGTTTTCCTGCAAAGTACTTTc 3'
RP11-513I15.6	hsa-miR-93
3' gaUGGACGUGCUUGUCGUGAAAc 5'
     |::| : :|||||| ||||| 
5' ttATTTATTTGAACAGAACTTTa 3'
RP11-513I15.6	hsa-miR-93
3' gauggacgugcuuGUCGUGAAAc 5'
                ||||||||| 
5' ctcctttttacttCAGCACTTTg 3'
RP11-361F15.2	hsa-miR-93
3' gaUGGACGUGCUUGUCGUGAAAc 5'
     :|:| ::: ||: ||||||| 
5' caGCTTTTGTTAATTGCACTTTt 3'
RP11-361F15.2	hsa-miR-93
3' gauGGACGUGCUUGUCGUGAAAc 5'
      ::| ||   :| ||||||| 
5' tgtTTTTCAGTTGCTGCACTTTt 3'
RP11-361F15.2	hsa-miR-93
3' gaUGGACGUGCUUGU-CGUGAAAc 5'
     | :|||  |||:| |||:||| 
5' gtAATTGCTGGAATATGCATTTTg 3'
RP11-10A14.5	hsa-miR-93
3' gaUGGACGUGCUUGUCGUGAAAc 5'
     ||:| ||| |:|  |||||| 
5' tgACTTCCACCAGCTCCACTTTg 3'
RP11-10A14.5	hsa-miR-93
3' gaUGGACGUGCUUGUCGUGAAAc 5'
     ||:| ||| |:|  |||||| 
5' tgACTTCCACCAGCTCCACTTTg 3'
RP11-10A14.5	hsa-miR-93
3' gaUGGACGUGCUUGUCGUGAAAc 5'
     ||:| ||| |:|  |||||| 
5' tgACTTCCACCAGCTCCACTTTg 3'
RP11-37B2.1	hsa-miR-93
3' gaUGGACGUG---CUUGUCGUGAAAc 5'
     :|:|| :|   ||:|||:||||| 
5' caGCTTGAGCTTGGAGCAGTACTTTc 3'
LINC00476	hsa-miR-93
3' gaUGGACGUGCUUGUCGUGAAAc 5'
     :||||:|    ||||||||| 
5' tcGCCTGTAATCCCAGCACTTTg 3'
LINC00476	hsa-miR-93
3' gauggACGUGCUUGUCGUGAAAc 5'
        | ||| ::| |||:||| 
5' ggtggTCCACAGGCTGCATTTTt 3'
RP11-508N12.2	hsa-miR-93
3' gaUGG-ACGUGC--UUGUCGUGAAAc 5'
     ||: |||::|  |:|:||||||| 
5' tgACTGTGCGTGTAAGCGGCACTTTg 3'
RP11-517P14.2	hsa-miR-93
3' gaUGGACGUGCUUGUCGUGAAAc 5'
     :||||:|    ||||||||| 
5' acGCCTGTAATCCCAGCACTTTg 3'
RP11-227H15.4	hsa-miR-93
3' gauGGACGUGCUUGUCGUGAAAc 5'
      ||||:|    |||||:||| 
5' accCCTGTAATCCCAGCATTTTg 3'
RP11-319E16.2	hsa-miR-93
3' gaUGGACGUGCUUG-UCGUGAAAc 5'
     ||:| :| |  : |||||||| 
5' tgACTTCTAAGCCTGAGCACTTTc 3'
RP11-319E16.2	hsa-miR-93
3' gauGGACGUGCUUGUCGUGAAAc 5'
      ||| || |||:|||||| | 
5' cacCCTCCA-GAATAGCACTGTt 3'
RP11-3L23.2	hsa-miR-93
3' gaUGGACGUGCUUGUCGUGAAAc 5'
     |:||||  ||: ||| |||| 
5' acATCTGCCAGAGGAGCTCTTTa 3'
TPT1-AS1	hsa-miR-93
3' gaUGGACGUGCUUGUCGUGAAAc 5'
     :||||:|    ||||||||| 
5' acGCCTGTAATCCCAGCACTTTg 3'
TPT1-AS1	hsa-miR-93
3' gaUGGACGUGCUUGUCGUGAAAc 5'
     :||||:|    ||||||||| 
5' ctGCCTGTAATCCCAGCACTTTg 3'
OIP5-AS1	hsa-miR-93
3' gaUGGACGUGCUUGUCGUGAAAc 5'
     |||| :|    ||||||||| 
5' acACCTATAATCCCAGCACTTTg 3'
OIP5-AS1	hsa-miR-93
3' gauggacGUGCUUGUCGUGAAAc 5'
          :|:||| :|:||||| 
5' aagagcaTATGAAAGGTACTTTc 3'
OIP5-AS1	hsa-miR-93
3' gauggacgugcUUGUCGUGAAAc 5'
              ||:||:||||| 
5' aaattatagaaAATAGTACTTTg 3'
CRYM-AS1	hsa-miR-93
3' gaUGGACGUGCUUGUCGUGAAAc 5'
     :||||:|    |||||:||| 
5' acGCCTGTAATCCCAGCATTTTg 3'
CRYM-AS1	hsa-miR-93
3' gaUGGACGUGCUUGUCGUGAAAc 5'
     :||||:|    |||||:||| 
5' acGCCTGTAATCCCAGCATTTTg 3'
LINC00176	hsa-miR-93
3' gauGGACGUGCU-UGUCGUGAAac 5'
      |||| : || :||||||||  
5' atcCCTGGGAGAGGCAGCACTTgc 3'
LINC00176	hsa-miR-93
3' gauGGACGUGCU-UGUCGUGAAac 5'
      |||| : || :||||||||  
5' atcCCTGGGAGAGGCAGCACTTgc 3'
TTC28-AS1	hsa-miR-93
3' gauGGA-CGUGCUUGUCGUGAAAc 5'
      |:| |||: ::::|||:||| 
5' atcCTTGGCATCGGTGGCATTTTt 3'
TTC28-AS1	hsa-miR-93
3' gauggACGUGCUUGUCGUGAAAc 5'
        || |:||:  |:||||| 
5' tgaggTGAATGAGATGTACTTTt 3'
TTC28-AS1	hsa-miR-93
3' gaUGGACGUGC--UUGUCGUGAAac 5'
     | | ||| |  ||::||||||  
5' gaAACAGCAGGTAAATGGCACTTgt 3'
TTC28-AS1	hsa-miR-93
3' gaUGGACGUGC--UUGUCGUGAAac 5'
     | | ||| |  ||::||||||  
5' gaAACAGCAGGTAAATGGCACTTgt 3'
RP11-1114A5.4	hsa-miR-93
3' gaUGGACGUGCUUGUCGUGAAAc 5'
     :||||:|    ||||||||| 
5' atGCCTGTAATCCCAGCACTTTg 3'
RP11-1114A5.4	hsa-miR-93
3' gaUGGACGUGCUUGUCGUGAAAc 5'
     :||||:|    |||||:||| 
5' atGCCTGTAATCCCAGCATTTTg 3'
RP11-1114A5.4	hsa-miR-93
3' gaUGGACGUGCUUGUCGUGAAac 5'
     :||||:|    ||||||||  
5' atGCCTGTAATCCCAGCACTTgg 3'
CROCCP2	hsa-miR-96
3' ucgUUUUUACACGAUCACGGUUu 5'
      | ||| |||||:||| ||| 
5' ttaATAAAAGTGCTGGTGACAAg 3'
CROCCP2	hsa-miR-96
3' ucGUUUUUACACGA-UCACGGUUu 5'
     |||:: ||  || |||||||: 
5' gaCAAGGCTGACCTCAGTGCCAGg 3'
AC068282.3	hsa-miR-96
3' ucguUUUUACACGAUCACGGUUu 5'
       |:|||| |  :||||||| 
5' cttcAGAATG-GAAGGTGCCAAa 3'
RP11-756H20.1	hsa-miR-96
3' ucgUUUUUACACGAU-CACGGUUu 5'
      || ||| | :|| ||||:|| 
5' cagAACAAT-TCTTAGGTGCTAAa 3'
RP11-513I15.6	hsa-miR-96
3' ucguuuuuacacgaUCACGGUUu 5'
                 :||||||| 
5' tataacccgcacaaGGTGCCAAg 3'
RP11-513I15.6	hsa-miR-96
3' ucGUUUUUA-CAC-GAU--CACGGUUu 5'
     ||:  || ||| :||  ||||||| 
5' gaCAGTCATGGTGTTTACTGTGCCAAg 3'
RP11-513I15.6	hsa-miR-96
3' ucguuuuuacacgaUCACGGUUu 5'
                 :||||||| 
5' tataacccgcacaaGGTGCCAAg 3'
RP11-834C11.4	hsa-miR-96
3' ucguuuuuACACGAUCACGGUUu 5'
           | | || ||||||| 
5' ctagtaccTATTCT-GTGCCAAg 3'
AC004158.3	hsa-miR-96
3' ucGUU--UUUACACGAUCACGGUUu 5'
     |||  :|| | || |||||||: 
5' agCAACCGAAGGCGCAAGTGCCAGg 3'
AL133493.2	hsa-miR-96
3' ucGUUUUUACACGAUCACGGUUu 5'
     ||:|| |||    ||||||| 
5' tgCAGAACTGT----GTGCCAAa 3'
FLVCR1-AS1	hsa-miR-98
3' uugUUAUGUUGAAUGAUGGAGu 5'
      | |:|||||| ||:|||| 
5' ctgACTGCAACTT-CTGCCTCc 3'
FLVCR1-AS1	hsa-miR-98
3' uuguUAUGUUGAAU-GAUGGAGu 5'
       | :::|:  | ||||||| 
5' cctcAGGTGATCCACCTACCTCa 3'
AC105760.2	hsa-miR-98
3' uuguuaUGUUGAAUGAUGGAGu 5'
         ||:| || ||||||| 
5' acgtgcACGAATT-CTACCTCt 3'
RP11-203B7.2	hsa-miR-98
3' uuguuAUGUUGAAUGAUGGAgu 5'
        ||: |:| |||||||  
5' ctcttTATCATTCACTACCTgg 3'
AC025171.1	hsa-miR-98
3' uuguuauGUUGAAUGAUGGAGu 5'
          || | ||||||:|| 
5' cccctccCACCATACTACTTCt 3'
CTD-2366F13.1	hsa-miR-98
3' uuguuAUGUUGAA-UGAUGGAGu 5'
        || ||:||  ||:|||| 
5' ctgccTAAAATTTCTCTGCCTCc 3'
CTD-2366F13.1	hsa-miR-98
3' uuguuAUGUUGAA-UGAUGGAGu 5'
        || ||:||  ||:|||| 
5' ctgccTAAAATTTCTCTGCCTCc 3'
AC113167.2	hsa-miR-98
3' uuguuauguuGAAUGAUGGAGu 5'
             ||| ||||||| 
5' gcttccccttCTT-CTACCTCt 3'
RP11-384P7.7	hsa-miR-98
3' uugUUAU---GUUGAAUGAUGGAGu 5'
      ||||   :|::||||||:||| 
5' ctaAATATCTTAGTTTACTATCTCa 3'
RP11-276H19.1	hsa-miR-98
3' uuGUUAUG-UUGAAU-GAUGGAGu 5'
     :||| : || | | ||||||| 
5' aaTAATTTAAAATCATCTACCTCa 3'
RP11-430H10.3	hsa-miR-98
3' uuguUAUGUUGAAUGAUGGAGu 5'
       :|||||| |:||||| | 
5' aattGTACAACCTGCTACCACt 3'
CTD-2005H7.1	hsa-miR-98
3' uuGUUAUGUUGAAU-GAUGGAGu 5'
     :::|| ||: || ||||:|| 
5' caTGGTAAAATATATCTACTTCt 3'
RP11-277P12.20	hsa-miR-98
3' uuGUUAUGUUGAAUGAUGGAGu 5'
     :|:|::| ||  ||||||| 
5' ttTAGTGTATCTGTCTACCTCa 3'
RP11-277P12.20	hsa-miR-98
3' uuGUUAUGUUGAAUGAUGGAGu 5'
     || |:|||  | ||:|||| 
5' ctCACTGCAAACT-CTGCCTCc 3'
CRYM-AS1	hsa-miR-98
3' uugUUAUGUUGAAUGAUGGAGu 5'
      :|| ||::|| :|||||| 
5' ccgGAT-CAGTTTCTTACCTCt 3'
CRYM-AS1	hsa-miR-98
3' uuGUUAUGUU-GAA-UGAUGGAGu 5'
     :|| :::: ||| :||||||| 
5' ttTAAGGTGGTCTTGGCTACCTCa 3'
CRYM-AS1	hsa-miR-98
3' uugUUAUGUUGAAUGAUGGAGu 5'
      :|| ||::|| :|||||| 
5' ccgGAT-CAGTTTCTTACCTCt 3'
RP11-65J3.14	hsa-miR-99a
3' guguucUAGCCUAGAUGCCCaa 5'
         || ||: |||||||  
5' gaggccATGGGGGCTACGGGgc 3'
RP11-21I10.2	hsa-miR-101
3' aaGUCAAUAGUGU-CAUGACAu 5'
     || ||||:: | ||:|||| 
5' ttCA-TTATTGAATGTGCTGTa 3'
PART1	hsa-miR-101
3' aaGUCAAUAGUGU--CAUGACAu 5'
     ||| | |||||  ||:|||| 
5' atCAGCT-TCACAGGGTGCTGTg 3'
RP11-173D14.3	hsa-miR-101
3' aaGUCAAUAGUGUCAUGACAu 5'
     ||||| |:|  |||:||| 
5' atCAGTTTTTAATGTATTGTc 3'
RP11-991C1.1	hsa-miR-101
3' aaGUCAAUAGUGUCAUGACau 5'
     ||| |: :|:|||||||  
5' ctCAG-TGCTATAGTACTGac 3'
RP11-31F15.2	hsa-miR-29b
3' uugugacuaaaGUUU-ACCACGAu 5'
              |||: ||||||| 
5' cagagcaaagaCAAGTTGGTGCTg 3'
MIR205HG	hsa-miR-29b
3' uuguGACUAAAGU-UUACCACGAu 5'
       | |  | || : ||||||| 
5' catcCAGCCTGCATGTTGGTGCTg 3'
MIR205HG	hsa-miR-29b
3' uuguGACUAAAGU-UUACCACGAu 5'
       | |  | || : ||||||| 
5' catcCAGCCTGCATGTTGGTGCTg 3'
RP11-333I13.1	hsa-miR-29b
3' uugUGACUAAAGUUUACCACGAu 5'
      |: ||  || | ||||||| 
5' ggaATGGAGGTC-ACTGGTGCTg 3'
CTD-2227I18.1	hsa-miR-29b
3' uuGUGACUAAAGUUUACCACGau 5'
     ||||||  || : ||||||  
5' aaCACTGA-ATCTGCTGGTGCct 3'
RP5-1186N24.3	hsa-miR-29b
3' uuGUG-ACUAAAGUUUACCACGAu 5'
     ||: ||:| |  ||||||||| 
5' ttCATATGGTCTGTAATGGTGCTa 3'
RP5-1186N24.3	hsa-miR-29b
3' uuguGACUAAAGUUUACCACGau 5'
       ||||||  |:|||||||  
5' agacCTGATTGGAGATGGTGCct 3'
RP5-1186N24.3	hsa-miR-29b
3' uuGUGACUAAAGUUUACCACGAu 5'
     |||| |   |  :||||||| 
5' ggCACTCA-GACCCGTGGTGCTc 3'
RP11-320N21.1	hsa-miR-29b
3' uugUGACUAAAGUUUACCACGAu 5'
      | |||| ||   ||||||| 
5' ttaAGTGATATC--CTGGTGCTg 3'
RP11-320N21.1	hsa-miR-29b
3' uugugacuaaaguuuACCACGAu 5'
                  ||||||| 
5' atacagaacagtgccTGGTGCTc 3'
RP11-320N21.1	hsa-miR-29b
3' uugugacuaaaguuuACCACGAu 5'
                  ||||||| 
5' atacagaacagtgccTGGTGCTc 3'
RP11-71J2.1	hsa-miR-29b
3' uugugaCUAAAG---UUUACCACGau 5'
         ||||||   |||||||||  
5' cctaaaGATTTCACAAAATGGTGCct 3'
RP11-71J2.1	hsa-miR-29b
3' uugugacuaAAGUUUACCACGAu 5'
            ||:||:|||||:| 
5' gctatgtccTTTAAGTGGTGTTg 3'
CTD-2007L18.5	hsa-miR-29b
3' uuGUGACU--AAAGUUUACCACGau 5'
     ||||||  | |||  ||||||  
5' ttCACTGAAGTGTCACCTGGTGCgc 3'
SNHG11	hsa-miR-29b
3' uuGUGACUAAAGUUUACCACGAu 5'
     | |||: |  ||:||||||| 
5' gtCCCTGGGT--AAGTGGTGCTg 3'
AL133493.2	hsa-miR-29b
3' uugugACUAAAGUUUACCACGau 5'
        || | |:| |||||||  
5' gtccgTGCTGTTATATGGTGCac 3'
AL133493.2	hsa-miR-29b
3' uugugacuaaaguuuACCACGAu 5'
                  ||||||| 
5' gtgatggcacctgccTGGTGCTa 3'
AL133493.2	hsa-miR-29b
3' uugugacuaaaguuuACCACGAu 5'
                  ||||||| 
5' taggacatgagagctTGGTGCTg 3'
DNAJC27-AS1	hsa-miR-103
3' aguaucgggaCAUGU--UACGACGa 5'
             | |||  ||||||| 
5' ggtgaatgaaGCACATCATGCTGCc 3'
RP11-333I13.1	hsa-miR-103
3' aguaucgggaCAUGUUACGACGa 5'
             |||: ||||||| 
5' ctgaactgacGTATCATGCTGCt 3'
LINC00501	hsa-miR-103
3' agUAUCGGGACAUGUUACGACga 5'
     | :|:||||  :|||||||  
5' ctAAGGTCCTGGCTAATGCTGgg 3'
RP11-138B4.1	hsa-miR-103
3' aguaucgggACAUGUUACGACGa 5'
            ||  ::||||||| 
5' agagaaaagTGGTTGATGCTGCc 3'
AC011343.1	hsa-miR-103
3' aguAUCGGGACAUGUUACGACGa 5'
      |:|||:| ||: || |||| 
5' actTGGCCTTCTATCATTCTGCc 3'
RP11-545G3.1	hsa-miR-103
3' agUAUCGGGACAUGUUACGACGa 5'
     || |:|:| | | ||||||| 
5' caAT-GTCTT-T-CCATGCTGCc 3'
RP11-545G3.1	hsa-miR-103
3' aguaUCGGGACAUGU---UACGACGa 5'
       ||  :| || |   ||||||| 
5' cctaAGGATTATAAAGGTATGCTGCt 3'
RP11-545G3.1	hsa-miR-103
3' agUAUCGGGACAUGUUACGACGa 5'
     || |:|:| | | ||||||| 
5' caAT-GTCTT-T-CCATGCTGCc 3'
LINC00521	hsa-miR-103
3' aguaucgGGACAUGUUACGACGa 5'
          |||| : :||||||| 
5' tttgctgCCTGGGAGATGCTGCt 3'
LINC00521	hsa-miR-103
3' agUAUCGGGACAUGUUACGACGa 5'
     ||:|||| |  ||:|||||| 
5' acATGGCCCGG--CAGTGCTGCc 3'
LINC00521	hsa-miR-103
3' aguaucgGGACAUGUUACGACGa 5'
          |||| : :||||||| 
5' tttgctgCCTGGGAGATGCTGCt 3'
LINC00521	hsa-miR-103
3' agUAUCGGGACAUGUUACGACGa 5'
     ||:|||| |  ||:|||||| 
5' acATGGCCCGG--CAGTGCTGCc 3'
LINC00521	hsa-miR-103
3' aguaucgGGACAUGUUACGACGa 5'
          |||| : :||||||| 
5' tttgctgCCTGGGAGATGCTGCt 3'
RP11-326A19.4	hsa-miR-103
3' aguaucgggacauGUUACGACGa 5'
                ||||||||| 
5' gctccctcaccgcCAATGCTGCc 3'
CROCCP2	hsa-miR-106a
3' gaUGGAC---GUGACAUUCGUGAAaa 5'
     :||||   ||| ||:|||||||  
5' atGCCTGGCACACAGTGAGCACTTac 3'
CROCCP2	hsa-miR-106a
3' gauGGACGUGACAUUCGUGAAAa 5'
      :|| |:|  |  ||||||| 
5' ttcTCTCCGCCCT--GCACTTTt 3'
CROCCP2	hsa-miR-106a
3' gaugGACGUGACAUUCGUGAAAa 5'
       |||||  | :||||:||| 
5' aatgCTGCA--GAGAGCATTTTt 3'
CROCCP2	hsa-miR-106a
3' gaUGGACGUGACAUUCGUGAAAa 5'
     :||||:| |   |||||||| 
5' acGCCTGTAATCCCAGCACTTTg 3'
CROCCP2	hsa-miR-106a
3' gauGGACGUGACAUUCGUGAAAa 5'
      :|| |:|  |  ||||||| 
5' ttcTCTCCGCCCT--GCACTTTt 3'
ZRANB2-AS2	hsa-miR-106a
3' gaUGGACGUGACAUUCGUGAAAa 5'
     ||||| |:|  ||||||| | 
5' aaACCTGGATTTCAAGCACTATt 3'
ZRANB2-AS2	hsa-miR-106a
3' gaUGGACGUGACAUUCGUGAAAa 5'
     ||:|  |:||||||||| || 
5' tcACTT--ATTGTAAGCACATTc 3'
ZRANB2-AS2	hsa-miR-106a
3' gaUGGACGUGACAUUCGUGAAAa 5'
     ||:|  |:||||||||| || 
5' tcACTT--ATTGTAAGCACATTc 3'
RP11-403I13.5	hsa-miR-106a
3' gauGGACGUGACAUUCGUGAAAa 5'
      ::| : || |::|:||||| 
5' actTTTTTTCTCTGGGTACTTTa 3'
AC011747.4	hsa-miR-106a
3' gaUGGACGUGACAUUCGUGAAAa 5'
     :||||:| |   |||||||| 
5' acGCCTGTAATCCCAGCACTTTg 3'
AC011747.4	hsa-miR-106a
3' gauGGACGUGACAUUCGUGAAAa 5'
      :|||: :||| ||:||||| 
5' tttTCTGTTTTGT-AGTACTTTt 3'
RP11-333I13.1	hsa-miR-106a
3' gauggacGUGAC-AUUCGUGAAAa 5'
          ::||| || ||||||| 
5' cgtatcaTGCTGCTACGCACTTTa 3'
RP11-333I13.1	hsa-miR-106a
3' gaUGGACGUGACAUUCGUGAAAa 5'
     |||||:| | | | |||||| 
5' atACCTGTAATCTCAACACTTTg 3'
RP11-568N6.1	hsa-miR-106a
3' gauGGACGUGACAUUCGUGAAAa 5'
      ::| : ||||: |:||||| 
5' tttTTTTTCCTGTGCGTACTTTt 3'
RP11-568N6.1	hsa-miR-106a
3' gauGGACGUGACAUUCGUGAAaa 5'
      ::||:::||||||||:||  
5' cctTTTGTGTTGTAAGCATTTcc 3'
AC009404.2	hsa-miR-106a
3' gauggACGUGACA-UUCGUGAAAa 5'
        ||| | || |||||:||| 
5' gtaaaTGCTCAGTGAAGCATTTTg 3'
AC009404.2	hsa-miR-106a
3' gauggACGUGACAUUCGUGAAAa 5'
        ||| |  |  ||||||| 
5' ccaagTGCCCCCT--GCACTTTc 3'
RP11-91K9.1	hsa-miR-106a
3' gauggaCGUGACAUUCGUGAAAa 5'
         | |  | :|||||||| 
5' ttgtagGAAAAGAGAGCACTTTg 3'
RP11-121C2.2	hsa-miR-106a
3' gauggacGUGACA-UUCGUGAAAa 5'
          :|:| | ||||||||| 
5' ctatagcTATTTTAAAGCACTTTc 3'
CTD-2366F13.1	hsa-miR-106a
3' gauggacGUGACAUUCGUGAAAa 5'
          ||  ||:|||||||| 
5' caggagtCAGGGTGAGCACTTTt 3'
CTD-2366F13.1	hsa-miR-106a
3' gauggacGUGACAUUCGUGAAAa 5'
          ||  ||:|||||||| 
5' caggagtCAGGGTGAGCACTTTt 3'
CTD-2366F13.1	hsa-miR-106a
3' gauggacGUGACAUUCGUGAAAa 5'
          ||  ||:|||||||| 
5' caggagtCAGGGTGAGCACTTTt 3'
RP11-195E2.4	hsa-miR-106a
3' gaUGGACGUGACAUUCGUGAAAa 5'
     :||||:| |   |||||||| 
5' acGCCTGTAATCCTAGCACTTTg 3'
RP11-513I15.6	hsa-miR-106a
3' gauGGACGUGACAUUCGUGAAAa 5'
      ::| :||| | |||||||| 
5' tccTTTTTACT-TCAGCACTTTg 3'
RP11-513I15.6	hsa-miR-106a
3' gaugGACGUGACAUUCGUGAAAa 5'
       :|| :||  ||||||||| 
5' tttgTTG-GCTAAAAGCACTTTc 3'
RP11-513I15.6	hsa-miR-106a
3' gauGGACGUGACAUUCGUGAAAa 5'
      ||||||    |||:||||| 
5' tttCCTGCA----AAGTACTTTc 3'
RP11-513I15.6	hsa-miR-106a
3' gauggacgugacauuCGUGAAAa 5'
                  ||||||| 
5' acaacaatcaaaactGCACTTTc 3'
RP11-513I15.6	hsa-miR-106a
3' gauGGACGUGACAUUCGUGAAAa 5'
      ::| :||| | |||||||| 
5' tccTTTTTACT-TCAGCACTTTg 3'
RP11-361F15.2	hsa-miR-106a
3' gaUGGACGUGACAUUCGUGAAAa 5'
     :|:| :::|    ||||||| 
5' caGCTTTTGTTAATTGCACTTTt 3'
RP11-361F15.2	hsa-miR-106a
3' gauGGACGUGACAUUCGUGAAAa 5'
      ::| || |    ||||||| 
5' tgtTTTTCAGTTGCTGCACTTTt 3'
LINC00476	hsa-miR-106a
3' gaUGGACGUGACAUUCGUGAAAa 5'
     :||||:| |   |||||||| 
5' tcGCCTGTAATCCCAGCACTTTg 3'
LINC00476	hsa-miR-106a
3' gaUGGACGUGACA-UUCGUGAAaa 5'
     |:|| : |||| |:||||||  
5' ggATCTAT-CTGTGAGGCACTTgg 3'
RP11-508N12.2	hsa-miR-106a
3' gaugGACGUG-ACAUU---CGUGAAAa 5'
       |||::| |||||   ||||||| 
5' gtgaCTGTGCGTGTAAGCGGCACTTTg 3'
RP11-517P14.2	hsa-miR-106a
3' gaUGGACGUGACAUUCGUGAAAa 5'
     :||||:| |   |||||||| 
5' acGCCTGTAATCCCAGCACTTTg 3'
RP11-227H15.4	hsa-miR-106a
3' gauGGACGUGACAUUCGUGAAAa 5'
      ||||:| |   ||||:||| 
5' accCCTGTAATCCCAGCATTTTg 3'
RP11-319E16.2	hsa-miR-106a
3' gaUGGACG-UGACAUUCGUGAAAa 5'
     ||:| : |   |:|||||||| 
5' tgACTTCTAAGCCTGAGCACTTTc 3'
RP11-319E16.2	hsa-miR-106a
3' gauggacgugaCAUUCGUGAAAa 5'
              ||:||||:||| 
5' tttaagaaaaaGTGAGCATTTTt 3'
RP11-767I20.1	hsa-miR-106a
3' gaUGGACGUGACAUUCGUGAAAa 5'
     | ||| ||||| || ||||| 
5' gtAGCTG-ACTGTCAGAACTTTt 3'
RP11-474D1.3	hsa-miR-106a
3' gaUGGACGUGACAUUCGUGAAAa 5'
     ||||| | || ||||||| | 
5' tgACCTGGA-TGCAAGCACTGTg 3'
RP11-474D1.3	hsa-miR-106a
3' gaUGGACGUGACAUUCGUGAAAa 5'
     ||||| | || ||||||| | 
5' tgACCTGGA-TGCAAGCACTGTg 3'
TPT1-AS1	hsa-miR-106a
3' gaUGGACGUGACAUUCGUGAAAa 5'
     :||||:| |   |||||||| 
5' acGCCTGTAATCCCAGCACTTTg 3'
TPT1-AS1	hsa-miR-106a
3' gaUGGACGUGACAUUCGUGAAAa 5'
     :||||:| |   |||||||| 
5' ctGCCTGTAATCCCAGCACTTTg 3'
RP11-902B17.1	hsa-miR-106a
3' gaUGGACGUGACAUU-CGUGAAAa 5'
     :| || : || || |||:||| 
5' tgGCATGAGATGCAATGCATTTTa 3'
OIP5-AS1	hsa-miR-106a
3' gaUGGACGUGACAUUCGUGAAAa 5'
     |||| :| |   |||||||| 
5' acACCTATAATCCCAGCACTTTg 3'
CRYM-AS1	hsa-miR-106a
3' gaUGGACGUGACAUUCGUGAAAa 5'
     :||||:| |   ||||:||| 
5' acGCCTGTAATCCCAGCATTTTg 3'
CRYM-AS1	hsa-miR-106a
3' gaUGGACGUGACAUUCGUGAAAa 5'
     :||||:| |   ||||:||| 
5' acGCCTGTAATCCCAGCATTTTg 3'
TTC28-AS1	hsa-miR-106a
3' gaUGGACG-UGACAUUCGUGAAaa 5'
     |: ||| :| ||::||||||  
5' tgATGTGCTGCCGTGGGCACTTga 3'
TTC28-AS1	hsa-miR-106a
3' gauggACGUGACAUUCGUGAAAa 5'
        || ||| | :|:||||| 
5' tatgaTG-ACTTTTGGTACTTTt 3'
TTC28-AS1	hsa-miR-106a
3' gauggACGUGACAUUCGUGAAAa 5'
        || ||| | :|:||||| 
5' tatgaTG-ACTTTTGGTACTTTt 3'
TTC28-AS1	hsa-miR-106a
3' gauggACGUGACAUUCGUGAAAa 5'
        || ||| | :|:||||| 
5' tatgaTG-ACTTTTGGTACTTTt 3'
SLC25A5-AS1	hsa-miR-106a
3' gauGGACGUGA--CAUUCGUGAAaa 5'
      ||| ||||  |||||||:||  
5' atcCCTTCACTGGGTAAGCATTTgc 3'
SLC25A5-AS1	hsa-miR-106a
3' gauGGACGUGA--CAUUCGUGAAaa 5'
      ||| ||||  |||||||:||  
5' atcCCTTCACTGGGTAAGCATTTgc 3'
SLC25A5-AS1	hsa-miR-106a
3' gauGGACGUGA--CAUUCGUGAAaa 5'
      ||| ||||  |||||||:||  
5' atcCCTTCACTGGGTAAGCATTTgc 3'
SLC25A5-AS1	hsa-miR-106a
3' gauGGACGUGA--CAUUCGUGAAaa 5'
      ||| ||||  |||||||:||  
5' atcCCTTCACTGGGTAAGCATTTgc 3'
RP11-1114A5.4	hsa-miR-106a
3' gaUGGACGUGACAUUCGUGAAAa 5'
     :||||:| |   |||||||| 
5' atGCCTGTAATCCCAGCACTTTg 3'
RP11-1114A5.4	hsa-miR-106a
3' gaUGGACGUGACAUUCGUGAAAa 5'
     :||||:| |   ||||:||| 
5' atGCCTGTAATCCCAGCATTTTg 3'
RP11-1114A5.4	hsa-miR-106a
3' gaUGGACGUGACAUUCGUGAAaa 5'
     :||||:| |   |||||||  
5' atGCCTGTAATCCCAGCACTTgg 3'
TP73-AS1	hsa-miR-107
3' acUAUCGGGACAUGUUACGACGa 5'
     :|:|||   |: |||||||| 
5' gcGTGGCCACCTG-AATGCTGCc 3'
TP73-AS1	hsa-miR-107
3' acUAUCGGGACAUGUUACGACGa 5'
     || ||| | |:| |||:||| 
5' ggAT-GCCGTATGC-ATGTTGCt 3'
TP73-AS1	hsa-miR-107
3' acUAUCGGGACAUGUUACGACGa 5'
     :|:|||   |: |||||||| 
5' gcGTGGCCACCTG-AATGCTGCc 3'
TP73-AS1	hsa-miR-107
3' acuaucgGGACAUGUUACGACGa 5'
          | ||||| |||:||| 
5' ttctgtgCGTGTACCATGTTGCc 3'
TP73-AS1	hsa-miR-107
3' acUAUCGGGACAUGUUACGACGa 5'
     || ||| | |:| |||:||| 
5' ggAT-GCCGTATGC-ATGTTGCt 3'
TP73-AS1	hsa-miR-107
3' acUAUCGGGACAUGUUACGACGa 5'
     :|:|||   |: |||||||| 
5' gcGTGGCCACCTG-AATGCTGCc 3'
TP73-AS1	hsa-miR-107
3' acUAUCGGGACAUGUUACGACGa 5'
     || ||| | |:| |||:||| 
5' ggAT-GCCGTATGC-ATGTTGCt 3'
TP73-AS1	hsa-miR-107
3' acUAUCGGGACAUGUUACGACGa 5'
     || ||| | |:| |||:||| 
5' ggAT-GCCGTATGC-ATGTTGCt 3'
TP73-AS1	hsa-miR-107
3' acUAUCGGGACAUGUUACGACGa 5'
     || ||| | |:| |||:||| 
5' ggAT-GCCGTATGC-ATGTTGCt 3'
CROCCP2	hsa-miR-107
3' acuaucgggacaUGUUACGACGa 5'
               |:|||||||| 
5' ttacaatgaaaaATAATGCTGCa 3'
CROCCP2	hsa-miR-107
3' acuaucggGACAUGUUACGACGa 5'
           | | || ||||||| 
5' cgctgcaaCGGGAC-ATGCTGCa 3'
CROCCP2	hsa-miR-107
3' acuaucgggacaUGUUACGACGa 5'
               :| ||||||| 
5' gaggaagaaaagGCCATGCTGCa 3'
CROCCP2	hsa-miR-107
3' acuaucGGGACAUGUUACGACGa 5'
         |||||   ::|||||| 
5' gagggtCCCTGGTGGGTGCTGCa 3'
FLVCR1-AS1	hsa-miR-107
3' acUAUCGGGACAUGUUACGACga 5'
     | | ||: || | ||||||  
5' gtACACCCTAGTTCCATGCTGgg 3'
DNAJC27-AS1	hsa-miR-107
3' acuaucgggaCAUGU--UACGACGa 5'
             | |||  ||||||| 
5' ggtgaatgaaGCACATCATGCTGCc 3'
RP11-333I13.1	hsa-miR-107
3' acuaucgggaCAUGUUACGACGa 5'
             |||: ||||||| 
5' ctgaactgacGTATCATGCTGCt 3'
LINC00152	hsa-miR-107
3' acuaucgggacauguUACGACGa 5'
                  ||||||| 
5' taaagaaaacaaaatATGCTGCc 3'
FGD5-AS1	hsa-miR-107
3' acuaucgggACAUGUUACGACGa 5'
            |||  |||||||| 
5' agtttttaaTGTTAAATGCTGCt 3'
LINC00501	hsa-miR-107
3' acUAUCGGGACAUGUUACGACga 5'
     | :|:||||  :|||||||  
5' ctAAGGTCCTGGCTAATGCTGgg 3'
RP11-138B4.1	hsa-miR-107
3' acuaucgggACAUGUUACGACGa 5'
            ||  ::||||||| 
5' agagaaaagTGGTTGATGCTGCc 3'
AC011343.1	hsa-miR-107
3' acuAUCGGGACAUGUUACGACGa 5'
      |:|||:| ||: || |||| 
5' actTGGCCTTCTATCATTCTGCc 3'
HCG18	hsa-miR-107
3' acuaucGGGAC--AUGU-UACGACGa 5'
         :||||   |:| ||||||| 
5' tggtcaTCCTGCCAATAGATGCTGCt 3'
HCG18	hsa-miR-107
3' acuaUCGGGACAUGUUACGACGa 5'
       | :||| ||| ||||||| 
5' tcccATTCCTTTAC-ATGCTGCg 3'
HCG18	hsa-miR-107
3' acuaucGGGAC--AUGU-UACGACGa 5'
         :||||   |:| ||||||| 
5' tggtcaTCCTGCCAATAGATGCTGCt 3'
HCG18	hsa-miR-107
3' acuaUCGGGACAUGUUACGACGa 5'
       | :||| ||| ||||||| 
5' tcccATTCCTTTAC-ATGCTGCg 3'
HCG18	hsa-miR-107
3' acuaucGGGAC--AUGU-UACGACGa 5'
         :||||   |:| ||||||| 
5' tggtcaTCCTGCCAATAGATGCTGCt 3'
HCG18	hsa-miR-107
3' acuaUCGGGACAUGUUACGACGa 5'
       | :||| ||| ||||||| 
5' tcccATTCCTTTAC-ATGCTGCg 3'
HCG18	hsa-miR-107
3' acuaucGGGAC--AUGU-UACGACGa 5'
         :||||   |:| ||||||| 
5' tggtcaTCCTGCCAATAGATGCTGCt 3'
HCG18	hsa-miR-107
3' acuaucGGGAC--AUGU-UACGACGa 5'
         :||||   |:| ||||||| 
5' tggtcaTCCTGCCAATAGATGCTGCt 3'
HCG18	hsa-miR-107
3' acuaUCGGGACAUGUUACGACGa 5'
       | :||| ||| ||||||| 
5' tcccATTCCTTTAC-ATGCTGCg 3'
HCG18	hsa-miR-107
3' acuaucGGGAC--AUGU-UACGACGa 5'
         :||||   |:| ||||||| 
5' tggtcaTCCTGCCAATAGATGCTGCt 3'
HCG18	hsa-miR-107
3' acuaucGGGAC--AUGU-UACGACGa 5'
         :||||   |:| ||||||| 
5' tggtcaTCCTGCCAATAGATGCTGCt 3'
HCG18	hsa-miR-107
3' acuaucGGGAC--AUGU-UACGACGa 5'
         :||||   |:| ||||||| 
5' tggtcaTCCTGCCAATAGATGCTGCt 3'
HCG18	hsa-miR-107
3' acuaucGGGAC--AUGU-UACGACGa 5'
         :||||   |:| ||||||| 
5' tggtcaTCCTGCCAATAGATGCTGCt 3'
RP11-361F15.2	hsa-miR-107
3' acUAUCGGGACAUGUUACGACGa 5'
     ||:| : || | |||||||| 
5' ttATGGATGTGAAAAATGCTGCt 3'
HOTAIRM1	hsa-miR-107
3' acUAUCGGGACAUGUUACGACGa 5'
     ||: : || ||| ||||||| 
5' acATGTTGCT-TAC-ATGCTGCg 3'
HOTAIRM1	hsa-miR-107
3' acUAUCGGGACAUGUUACGACGa 5'
     ||: : || ||| ||||||| 
5' acATGTTGCT-TAC-ATGCTGCg 3'
HOTAIRM1	hsa-miR-107
3' acUAUCGGGACAUGUUACGACGa 5'
     ||: : || ||| ||||||| 
5' acATGTTGCT-TAC-ATGCTGCg 3'
DLX6-AS1	hsa-miR-107
3' acUAUCGGGACAUGUUACGACGa 5'
     | :|||  | |:::|||||| 
5' gcAGGGCCAGGCATGGTGCTGCa 3'
DLX6-AS1	hsa-miR-107
3' acuaucgggaCAUGUUACGACGa 5'
             | | :||||||| 
5' agaatggggaGAAAGATGCTGCa 3'
DLX6-AS1	hsa-miR-107
3' acuaucgggacaUGUUACGACGa 5'
               | :||||||| 
5' taatcaaacaaaAAGATGCTGCt 3'
DLX6-AS1	hsa-miR-107
3' acUAUCGGGAC-AUGUUACGACGa 5'
     ||  ::||| | | ||||||: 
5' taATTCTTCTGTTTCTATGCTGTt 3'
DLX6-AS1	hsa-miR-107
3' acUAUCGGGACAUGUUACGACGa 5'
     | :|||  | |:::|||||| 
5' gcAGGGCCAGGCATGGTGCTGCa 3'
DLX6-AS1	hsa-miR-107
3' acuaucgggacaUGUUACGACGa 5'
               | :||||||| 
5' taatcaaacaaaAAGATGCTGCt 3'
DLX6-AS1	hsa-miR-107
3' acUAUCGGGAC-AUGUUACGACGa 5'
     ||  ::||| | | ||||||: 
5' taATTCTTCTGTTTCTATGCTGTt 3'
DLX6-AS1	hsa-miR-107
3' acUAUCGGGACAUGUUACGACGa 5'
     | :|||  | |:::|||||| 
5' gcAGGGCCAGGCATGGTGCTGCa 3'
DLX6-AS1	hsa-miR-107
3' acuaucgggacaUGUUACGACGa 5'
               | :||||||| 
5' taatcaaacaaaAAGATGCTGCt 3'
DLX6-AS1	hsa-miR-107
3' acUAUCGGGAC-AUGUUACGACGa 5'
     ||  ::||| | | ||||||: 
5' taATTCTTCTGTTTCTATGCTGTt 3'
DLX6-AS1	hsa-miR-107
3' acUAUCGGGACAUGUUACGACGa 5'
     | :|||  | |:::|||||| 
5' gcAGGGCCAGGCATGGTGCTGCa 3'
DLX6-AS1	hsa-miR-107
3' acuaucgggacaUGUUACGACGa 5'
               | :||||||| 
5' taatcaaacaaaAAGATGCTGCt 3'
DLX6-AS1	hsa-miR-107
3' acUAUCGGGAC-AUGUUACGACGa 5'
     ||  ::||| | | ||||||: 
5' taATTCTTCTGTTTCTATGCTGTt 3'
DLX6-AS1	hsa-miR-107
3' acUAUCGGGACAUGUUACGACGa 5'
     | :|||  | |:::|||||| 
5' gcAGGGCCAGGCATGGTGCTGCa 3'
DLX6-AS1	hsa-miR-107
3' acuaucgggacaUGUUACGACGa 5'
               | :||||||| 
5' taatcaaacaaaAAGATGCTGCt 3'
DLX6-AS1	hsa-miR-107
3' acUAUCGGGAC-AUGUUACGACGa 5'
     ||  ::||| | | ||||||: 
5' taATTCTTCTGTTTCTATGCTGTt 3'
RP11-545G3.1	hsa-miR-107
3' acUAUCGGGACAUGUUACGACGa 5'
     || |:|:| | | ||||||| 
5' caAT-GTCTT-T-CCATGCTGCc 3'
RP11-545G3.1	hsa-miR-107
3' acuaUCGGGACAUGU---UACGACGa 5'
       ||  :| || |   ||||||| 
5' cctaAGGATTATAAAGGTATGCTGCt 3'
RP11-545G3.1	hsa-miR-107
3' acUAUCGGGACAUGUUACGACGa 5'
     || |:|:| | | ||||||| 
5' caAT-GTCTT-T-CCATGCTGCc 3'
RP11-37B2.1	hsa-miR-107
3' acUAUCG---GGACAUGUUACGACga 5'
     |||||   |||  |::||||||  
5' ccATAGCTGGCCTTAATGATGCTGgc 3'
RP11-37B2.1	hsa-miR-107
3' acUAUCG---GGACAUGUUACGACga 5'
     |||||   |||  |::||||||  
5' ccATAGCTGGCCTTAATGATGCTGgc 3'
RP11-37B2.1	hsa-miR-107
3' acUAUCGGGACAUGU-UACGACGa 5'
     :|||::|| || | ||||||| 
5' atGTAGTTCTTTAGATATGCTGCt 3'
RP11-37B2.1	hsa-miR-107
3' acUAUCGG-GACAUGU-UACGACGa 5'
     ||| || ||  |:| |||:||| 
5' agATAACCACTCCATAGATGTTGCa 3'
RP11-227H15.4	hsa-miR-107
3' acuaucgggacaUGUUACGACGa 5'
               | |||||||| 
5' gcaagtttcaaaAGAATGCTGCt 3'
H19	hsa-miR-107
3' acuAUCGGGAC---AUGU-UACGACGa 5'
      ||||:: |   |: | ||||||| 
5' ctcTAGCTTGGAAATGAATATGCTGCa 3'
H19	hsa-miR-107
3' acuAUCGGGACAUGUUACGACGa 5'
      |:|   || |: ||||||| 
5' gctTGGAAATGAAT-ATGCTGCa 3'
H19	hsa-miR-107
3' acuAUCGGGAC---AUGU-UACGACGa 5'
      ||||:: |   |: | ||||||| 
5' ctcTAGCTTGGAAATGAATATGCTGCa 3'
H19	hsa-miR-107
3' acuAUCGGGAC---AUGU-UACGACGa 5'
      ||||:: |   |: | ||||||| 
5' ctcTAGCTTGGAAATGAATATGCTGCa 3'
H19	hsa-miR-107
3' acuAUCGGGAC---AUGU-UACGACGa 5'
      ||||:: |   |: | ||||||| 
5' ctcTAGCTTGGAAATGAATATGCTGCa 3'
H19	hsa-miR-107
3' acuAUCGGGAC---AUGU-UACGACGa 5'
      ||||:: |   |: | ||||||| 
5' ctcTAGCTTGGAAATGAATATGCTGCa 3'
H19	hsa-miR-107
3' acuAUCGGGAC---AUGU-UACGACGa 5'
      ||||:: |   |: | ||||||| 
5' ctcTAGCTTGGAAATGAATATGCTGCa 3'
H19	hsa-miR-107
3' acuAUCGGGAC---AUGU-UACGACGa 5'
      ||||:: |   |: | ||||||| 
5' ctcTAGCTTGGAAATGAATATGCTGCa 3'
H19	hsa-miR-107
3' acuAUCGGGAC---AUGU-UACGACGa 5'
      ||||:: |   |: | ||||||| 
5' ctcTAGCTTGGAAATGAATATGCTGCa 3'
H19	hsa-miR-107
3' acuAUCGGGAC---AUGU-UACGACGa 5'
      ||||:: |   |: | ||||||| 
5' ctcTAGCTTGGAAATGAATATGCTGCa 3'
H19	hsa-miR-107
3' acuAUCGGGAC---AUGU-UACGACGa 5'
      ||||:: |   |: | ||||||| 
5' ctcTAGCTTGGAAATGAATATGCTGCa 3'
H19	hsa-miR-107
3' acuAUCGGGAC---AUGU-UACGACGa 5'
      ||||:: |   |: | ||||||| 
5' ctcTAGCTTGGAAATGAATATGCTGCa 3'
H19	hsa-miR-107
3' acuAUCGGGAC---AUGU-UACGACGa 5'
      ||||:: |   |: | ||||||| 
5' ctcTAGCTTGGAAATGAATATGCTGCa 3'
RP11-38F22.1	hsa-miR-107
3' acUAUCGGGA-CAUGUUACGACGa 5'
     :||||::|  || :||||||| 
5' gaGTAGCTTTACTAAGATGCTGCc 3'
LINC00521	hsa-miR-107
3' acuaucgGGACAUGUUACGACGa 5'
          |||| : :||||||| 
5' tttgctgCCTGGGAGATGCTGCt 3'
LINC00521	hsa-miR-107
3' acUAUCGGGACAUGUUACGACGa 5'
     ||:|||| |  ||:|||||| 
5' acATGGCCCGG--CAGTGCTGCc 3'
LINC00521	hsa-miR-107
3' acuaucgGGACAUGUUACGACGa 5'
          |||| : :||||||| 
5' tttgctgCCTGGGAGATGCTGCt 3'
LINC00521	hsa-miR-107
3' acUAUCGGGACAUGUUACGACGa 5'
     ||:|||| |  ||:|||||| 
5' acATGGCCCGG--CAGTGCTGCc 3'
LINC00521	hsa-miR-107
3' acuaucgGGACAUGUUACGACGa 5'
          |||| : :||||||| 
5' tttgctgCCTGGGAGATGCTGCt 3'
RP11-326A19.4	hsa-miR-107
3' acuaucgggacauGUUACGACGa 5'
                ||||||||| 
5' gctccctcaccgcCAATGCTGCc 3'
SNHG11	hsa-miR-107
3' acuaucgggacaugUUACGACGa 5'
                 :||||||| 
5' ctcctcactccaggGATGCTGCc 3'
SNHG11	hsa-miR-107
3' acuaucgggacaugUUACGACGa 5'
                 :||||||| 
5' ctcctcactccaggGATGCTGCc 3'
SNHG11	hsa-miR-107
3' acUAUCGGGACAUGUUACGACGa 5'
     :|| ||:|| : :||||||| 
5' caGTATCCTTGAGGGATGCTGCc 3'
SNHG11	hsa-miR-107
3' acUAUCGGGACAUGUUACGACGa 5'
     :|| ||:|| : :||||||| 
5' caGTATCCTTGAGGGATGCTGCc 3'
SNHG11	hsa-miR-107
3' acuaucgggacaugUUACGACGa 5'
                 :||||||| 
5' ctcctcactccaggGATGCTGCc 3'
SNHG11	hsa-miR-107
3' acUAUCGGGACAUGUUACGACGa 5'
     :|| ||:|| : :||||||| 
5' caGTATCCTTGAGGGATGCTGCc 3'
SNHG11	hsa-miR-107
3' acUAUCGGGACAUGUUACGACGa 5'
     :|| ||:|| : :||||||| 
5' caGTATCCTTGAGGGATGCTGCc 3'
SNHG11	hsa-miR-107
3' acUAUCGGGACAUGUUACGACGa 5'
     :|| ||:|| : :||||||| 
5' caGTATCCTTGAGGGATGCTGCc 3'
SNHG11	hsa-miR-107
3' acUAUCGGGACAUGUUACGACGa 5'
     :|| ||:|| : :||||||| 
5' caGTATCCTTGAGGGATGCTGCc 3'
SNHG11	hsa-miR-107
3' acuaucgggacaugUUACGACGa 5'
                 :||||||| 
5' ctcctcactccaggGATGCTGCc 3'
SNHG11	hsa-miR-107
3' acuaucgggacaugUUACGACGa 5'
                 :||||||| 
5' ctcctcactccaggGATGCTGCc 3'
SNHG11	hsa-miR-107
3' acUAUCGGGACAUGUUACGACGa 5'
     :|| ||:|| : :||||||| 
5' caGTATCCTTGAGGGATGCTGCc 3'
SNHG11	hsa-miR-107
3' acUAUCGGGACAUGUUACGACGa 5'
     :|| ||:|| : :||||||| 
5' caGTATCCTTGAGGGATGCTGCc 3'
SNHG11	hsa-miR-107
3' acUAUCGGGACAUGUUACGACGa 5'
     :|| ||:|| : :||||||| 
5' caGTATCCTTGAGGGATGCTGCc 3'
TTC28-AS1	hsa-miR-107
3' acuaucgGGACAUGUUACGACGa 5'
          ||| ||: ||||||| 
5' ccttccaCCT-TAT-ATGCTGCa 3'
TTC28-AS1	hsa-miR-107
3' acuaucgggacaugUUACGACGa 5'
                 :||||||| 
5' gccgcgcaggcaggGATGCTGCa 3'
TTC28-AS1	hsa-miR-107
3' acuaucgggACAUGUUACGACGa 5'
            ||| : ||||||| 
5' aagcatggaTGT-TTATGCTGCa 3'
TTC28-AS1	hsa-miR-107
3' acuaucgggACAUGUUACGACGa 5'
            ||| : ||||||| 
5' aagcatggaTGT-TTATGCTGCa 3'
TTC28-AS1	hsa-miR-107
3' acuaucGGGACAUGUUACGACGa 5'
         |::| |:::||||||| 
5' ggaaccCTTTCTGTGATGCTGCt 3'
TTC28-AS1	hsa-miR-107
3' acuaucgGGACAUGUUACGACGa 5'
          ||| ||: ||||||| 
5' ccttccaCCT-TAT-ATGCTGCa 3'
TTC28-AS1	hsa-miR-107
3' acuaucgggacaugUUACGACGa 5'
                 :||||||| 
5' gccgcgcaggcaggGATGCTGCa 3'
TTC28-AS1	hsa-miR-107
3' acuaucgGGACAUGUUACGACGa 5'
          ||| ||: ||||||| 
5' ccttccaCCT-TAT-ATGCTGCa 3'
TTC28-AS1	hsa-miR-107
3' acuaucgggacaugUUACGACGa 5'
                 :||||||| 
5' gccgcgcaggcaggGATGCTGCa 3'
RP11-1114A5.4	hsa-miR-107
3' acuaucgggACAUGUUACGACGa 5'
            || |:|||||||| 
5' tgtctatgaTGAATAATGCTGCt 3'
RP11-509J21.4	hsa-miR-192
3' ccGACAGUUAA----GU-AUCCAGUc 5'
     || | :|||    || ||||||| 
5' gtCTCTGGATTGTGACATTAGGTCAa 3'
NEXN-AS1	hsa-miR-197
3' cgaCCCACCUCUUCCACCACUu 5'
      || |||:| | ||||||: 
5' cgcGGCTGGGGCAAGTGGTGGg 3'
CTD-2139B15.2	hsa-miR-197
3' cgacccaccucuuCCACCACUu 5'
                |||||||| 
5' cggctgcgttcgcGGTGGTGAc 3'
RP11-83N9.5	hsa-miR-197
3' cgacccaCCUCUUCCACCACUu 5'
          | || :|||||||| 
5' aagccagGCAGTGGGTGGTGAg 3'
RP11-83N9.5	hsa-miR-197
3' cgacccaCCUCUUCCACCACUu 5'
          | || :|||||||| 
5' aagccagGCAGTGGGTGGTGAg 3'
RP11-32B5.7	hsa-miR-197
3' cgacccaccucuUCCACCACUu 5'
               | ||||||| 
5' ccttggcctcccAAGTGGTGAa 3'
RP11-380J14.1	hsa-miR-198
3' cuUGGAUAGAGGGGAGACCUGg 5'
     ||| | | ||:||||||:| 
5' gcACC-A-CACCTCTCTGGGCc 3'
RP11-380J14.1	hsa-miR-198
3' cuUGGAUAGAGGG--GAGACCUGg 5'
     :|||  :|||:  ||||||:| 
5' ggGCCTCCTTCCTAGCTCTGGGCt 3'
RP11-380J14.1	hsa-miR-198
3' cuUGGAUA--GA---GGGGAGACCUGg 5'
     ||| ||  ||   ||:||||||:| 
5' ggACCAATTGCTTGCCCTCTCTGGGCc 3'
RP11-356I2.4	hsa-miR-198
3' cuuggauaGAGGG--GAGACCUGg 5'
           || ||  |||||||| 
5' cattgttcCTGCCAGCTCTGGACc 3'
RP5-821D11.7	hsa-miR-198
3' cuuGGAUAGAGG-G-GAGACCUgg 5'
      |||| | || | |||||||  
5' gtcCCTAGCCCCGCGCTCTGGAac 3'
SNHG12	hsa-miR-199a-5p
3' cuuguccaucAGACUUGUGACCc 5'
             |||||||||||| 
5' tcccatcggaTCTGAACACTGGt 3'
SNHG12	hsa-miR-199a-5p
3' cuuguccaucAGACUUGUGACCc 5'
             |||||||||||| 
5' tcccatcggaTCTGAACACTGGt 3'
SNHG12	hsa-miR-199a-5p
3' cuuguccaucAGACUUGUGACCc 5'
             |||||||||||| 
5' tcccatcggaTCTGAACACTGGt 3'
RP3-437I16.1	hsa-miR-199a-5p
3' cuuguccaucagacuUGUGACCc 5'
                  ||||||| 
5' ttttttcaaacgatcACACTGGt 3'
DLX6-AS1	hsa-miR-199a-5p
3' cuuguCCAUCAGACUUGUGACCc 5'
        | || |   :||||||| 
5' gctttGATAATAAAGACACTGGc 3'
DLX6-AS1	hsa-miR-199a-5p
3' cuuguCCAUCAGACUUGUGACCc 5'
        | || |   :||||||| 
5' gctttGATAATAAAGACACTGGc 3'
DLX6-AS1	hsa-miR-199a-5p
3' cuuguCCAUCAGACUUGUGACCc 5'
        | || |   :||||||| 
5' gctttGATAATAAAGACACTGGc 3'
DLX6-AS1	hsa-miR-199a-5p
3' cuuguCCAUCAGACUUGUGACCc 5'
        | || |   :||||||| 
5' gctttGATAATAAAGACACTGGc 3'
DLX6-AS1	hsa-miR-199a-5p
3' cuuguCCAUCAGACUUGUGACCc 5'
        | || |   :||||||| 
5' gctttGATAATAAAGACACTGGc 3'
MIR600HG	hsa-miR-199a-5p
3' cuuguccaucagACUUGUGACCc 5'
               ||:||||||| 
5' agccggcacagaTGGACACTGGg 3'
MIR600HG	hsa-miR-199a-5p
3' cuuguccauCAGACUUGUGACCc 5'
            || |||:|||||| 
5' atctcctccGTGTGAGCACTGGc 3'
MIR600HG	hsa-miR-199a-5p
3' cuuguccAU-CAGA--CUUGUGACCc 5'
          || ||:|   |||||||| 
5' tgtgtatTATGTTTAAAAACACTGGa 3'
MIR600HG	hsa-miR-199a-5p
3' cuUGUCCAUCAGACUUGUGACCc 5'
     ||||||  ||||| ||:||| 
5' ggACAGGTTTTCTGACCATTGGc 3'
MIR600HG	hsa-miR-199a-5p
3' cuuguccaucagACUUGUGACCc 5'
               ||:||||||| 
5' agccggcacagaTGGACACTGGg 3'
MIR600HG	hsa-miR-199a-5p
3' cuuguccauCAGACUUGUGACCc 5'
            || |||:|||||| 
5' atctcctccGTGTGAGCACTGGc 3'
MIR600HG	hsa-miR-199a-5p
3' cuuguccAU-CAGA--CUUGUGACCc 5'
          || ||:|   |||||||| 
5' tgtgtatTATGTTTAAAAACACTGGa 3'
MIR600HG	hsa-miR-199a-5p
3' cuUGUCCAUCAGACUUGUGACCc 5'
     ||||||  ||||| ||:||| 
5' ggACAGGTTTTCTGACCATTGGc 3'
RP11-353N14.2	hsa-miR-199a-5p
3' cuuguccAUCAGACUUGUGACCc 5'
          || |:||:||||||| 
5' ctgttccTAATTTGGACACTGGt 3'
RP11-353N14.2	hsa-miR-199a-5p
3' cuugUCCAUCA-GAC-UUGUGACCc 5'
       || |:|| |||  :|||||| 
5' gaggAGATGGTCCTGCTGCACTGGc 3'
ZNF833P	hsa-miR-199a-5p
3' cuUGUCCAUCAGACU-UGUGACCc 5'
     |||||  || ||| ||||||| 
5' gcACAGG--GTATGACACACTGGt 3'
ZNF833P	hsa-miR-199a-5p
3' cuuGUCCAUCAGACUUGUGACCc 5'
      |||  || ||| ||||||| 
5' catCAG--AG-CTG-ACACTGGa 3'
ZNF833P	hsa-miR-199a-5p
3' cuuGUCCAUCAGACUUGUGACCc 5'
      |||  || ||| ||||||| 
5' catCAG--AG-CTG-ACACTGGa 3'
ZNF833P	hsa-miR-199a-5p
3' cuUGU-CCAUC-AGACUUGUGACCc 5'
     ||| || ||  ||  ||||||| 
5' atACATGGAAGAACT-CACACTGGa 3'
ZNF833P	hsa-miR-199a-5p
3' cuUGU-CCAUCAGACUUGUGACCc 5'
     ||| |  || |   ||||||| 
5' acACATGAAAGGCCTCACACTGGa 3'
ZNF833P	hsa-miR-199a-5p
3' cuUGU-CCAUCAGACUUGUGACCc 5'
     ||| |  ||  |  ||||||| 
5' aaACATGCAAGAATTCACACTGGa 3'
ZNF833P	hsa-miR-199a-5p
3' cuUGU-CCAUCAGACUUGUGACCc 5'
     ||| |  ||  |  ||||||| 
5' atACATGAAAGAATTCACACTGGa 3'
ZNF833P	hsa-miR-199a-5p
3' cuuGUCCAU-CAGACUUGUGACCc 5'
      || | | |  |  ||||||| 
5' agtCATGAAGGGGTTCACACTGGa 3'
ZNF833P	hsa-miR-199a-5p
3' cuUGU-CCAUC-AGACUUGUGACCc 5'
     ||| |  ||  ||  ||||||| 
5' acACATGAAAGAACT-CACACTGGa 3'
ZNF833P	hsa-miR-199a-5p
3' cuuguccaucagacuUGUGACCc 5'
                  ||||||| 
5' atcatgaaaacactcACACTGGt 3'
LINC00313	hsa-miR-199a-5p
3' cuuguCCAUCAGACU---UGUGACCc 5'
        | | ||||||   ||||||| 
5' attgtGTTTGTCTGAGCCACACTGGa 3'
LINC00313	hsa-miR-199a-5p
3' cuuguCCAUCAGACU---UGUGACCc 5'
        | | ||||||   ||||||| 
5' attgtGTTTGTCTGAGCCACACTGGa 3'
WDFY3-AS2	hsa-miR-199a-3p
3' auUGGUUACACGUCUGAUGACa 5'
     |:||: ||| | |||:||| 
5' atATCAG-GTG-ATACTGCTGc 3'
WDFY3-AS2	hsa-miR-199a-3p
3' auUGGUUACACGUCUGAUGACa 5'
     |:||: ||| | |||:||| 
5' atATCAG-GTG-ATACTGCTGc 3'
CTD-2366F13.1	hsa-miR-199a-3p
3' auUGGUUACACGUCUGAUGACa 5'
     ||| || || | |:||||| 
5' aaACCCATCTGGA-ATTACTGa 3'
CTD-2366F13.1	hsa-miR-199a-3p
3' auUGGUUACACGUCUGAUGACa 5'
     ||| || || | |:||||| 
5' aaACCCATCTGGA-ATTACTGa 3'
RP11-474D1.3	hsa-miR-208a
3' uguucgaaaaacgAGCAGAAUa 5'
                |||||||| 
5' ctctcctgcctcaTCGTCTTAt 3'
OIP5-AS1	hsa-miR-208a
3' uguucGAAAAACGAGCAGAAUa 5'
        | |||||| :|||||| 
5' aattaCATTTTGCATGTCTTAt 3'
OIP5-AS1	hsa-miR-208a
3' uguuCGAAAAACGAGCAGAAUa 5'
       ||| ||| | :|||||| 
5' gcctGCTCTTTTCATGTCTTAa 3'
OIP5-AS1	hsa-miR-208a
3' uguUCGAAAAACGAGCAGAAUa 5'
      |||| | | : :|||||| 
5' accAGCTGTCTTTGTGTCTTAt 3'
RP11-526A4.1	hsa-miR-129-5p
3' cguucGGGUCUGGCGUUUUUc 5'
        :| |||: |||||:| 
5' gtccaTCAAGATGGCAAAGAa 3'
RP11-526A4.1	hsa-miR-129-5p
3' cguucGGGUCUGGCGUUUUUc 5'
        :| |||  ||||||| 
5' tttttTCAAGA-AGCAAAAAc 3'
RP11-526A4.1	hsa-miR-129-5p
3' cguucgggUCUGGCGUUUUUc 5'
           |||::|||||:| 
5' aacggaaaAGATTGCAAAGAg 3'
RP11-526A4.1	hsa-miR-129-5p
3' cguucGGGUCUGGCGUUUUUc 5'
        :| |||  ||||||| 
5' tttttTCAAGA-AGCAAAAAc 3'
RP11-526A4.1	hsa-miR-129-5p
3' cguucGGGUCUGGCGUUUUUc 5'
        :| |||  ||||||| 
5' tttttTCAAGA-AGCAAAAAc 3'
GDNF-AS1	hsa-miR-129-5p
3' cguucgggUCUGGCGUUUUUc 5'
           | | :||||||| 
5' aaacaataAAAGTGCAAAAAt 3'
GDNF-AS1	hsa-miR-129-5p
3' cgUUCGGGUCUGGCGUUUUUc 5'
     ||  |||||  ||:|||| 
5' gaAAAACCAGA-AGCGAAAAc 3'
GDNF-AS1	hsa-miR-129-5p
3' cguucgggUCUGGCGUUUUUc 5'
           | | :||||||| 
5' aaacaataAAAGTGCAAAAAt 3'
GDNF-AS1	hsa-miR-129-5p
3' cgUUCGGGUCUGGCGUUUUUc 5'
     ||  |||||  ||:|||| 
5' gaAAAACCAGA-AGCGAAAAc 3'
GDNF-AS1	hsa-miR-129-5p
3' cguucgggucuggCGUUUUUc 5'
                ||||||| 
5' agaatataattggGCAAAAAg 3'
GDNF-AS1	hsa-miR-129-5p
3' cguucgggUCUGGCGUUUUUc 5'
           | | :||||||| 
5' aaacaataAAAGTGCAAAAAt 3'
GDNF-AS1	hsa-miR-129-5p
3' cgUUCGGGUCUGGCGUUUUUc 5'
     ||  |||||  ||:|||| 
5' gaAAAACCAGA-AGCGAAAAc 3'
DNAJC3-AS1	hsa-miR-129-5p
3' cgUUCGGGUCUGGCGUUUUUc 5'
     || | ||  |:||||||| 
5' ttAATCACA-TCTGCAAAAAc 3'
DNAJC3-AS1	hsa-miR-129-5p
3' cguucgggucuGGCGUUUUUc 5'
              |:||||||| 
5' ggatcctgtctCTGCAAAAAa 3'
CTC-523E23.1	hsa-miR-148a
3' uguuucaagacaUCACGUGACu 5'
               :|||||||| 
5' tacatgacagagGGTGCACTGc 3'
AC087430.1	hsa-miR-30c
3' cgacUCUCACAUC-CUACAAAUGu 5'
       ||| |  ||  :||||||| 
5' gcatAGAATCAAGTTGTGTTTACc 3'
AC087430.1	hsa-miR-30c
3' cgACUCU-CACAUCCUACAAAUGu 5'
     ||| |  |  || |||||||: 
5' acTGAAACATAAAGCATGTTTATt 3'
RP11-143A12.3	hsa-miR-30c
3' cgACUCUCACAUCCUACAAAUGu 5'
     | ||||   :| :||||||| 
5' tgTAAGAGCAGGGAGTGTTTACt 3'
RP11-143A12.3	hsa-miR-30c
3' cgacUCUCACAUCCUACAAAUGu 5'
       :||| ||  | ||||||| 
5' tcaaGGAGGGT--GCTGTTTACt 3'
RP11-143A12.3	hsa-miR-30c
3' cgACUCUCACAU---CCUACAAAUGu 5'
     || |: | ||   ||:|||||:| 
5' ttTGTGGTTATAAATGGGTGTTTGCc 3'
RP11-374A4.1	hsa-miR-30c
3' cgacucuCACAUCCU--ACAAAUGu 5'
          || | | |  ||||||| 
5' ttgccttGTTTTGCATTTGTTTACt 3'
RP11-434D11.4	hsa-miR-30c
3' cgacucUCACAUCCUACAAAUGu 5'
         :||||    ||||||| 
5' ataataGGTGTTTATTGTTTACt 3'
CTD-2383M3.1	hsa-miR-30c
3' cgACUCU-CACAUCC--UACAAAUGu 5'
     ||:||  |||:||   ||||||| 
5' aaTGGGATATGTGGGCTTTGTTTACt 3'
LINC00467	hsa-miR-30d
3' gaaggucagccccUACAAAUGu 5'
                |||||||| 
5' cttcccgcgtcttATGTTTACa 3'
AC087430.1	hsa-miR-30d
3' gaAGGUCAGCCCCUACAAAUGu 5'
     || |||:|    ||||||| 
5' aaTCAAGTTG----TGTTTACc 3'
RP11-374A4.1	hsa-miR-30d
3' gaaGGUCAGCCCCU--ACAAAUGu 5'
      |: ||:  | |  ||||||| 
5' tgcCTTGTTTTGCATTTGTTTACt 3'
RP11-434D11.4	hsa-miR-30d
3' gaagGUCAGCCCCU-ACAAAUGu 5'
       :|| :|   | ||||||| 
5' ataaTAGGTGTTTATTGTTTACt 3'
CTD-2383M3.1	hsa-miR-30d
3' gaagguCAGCCCCUACAAAUGu 5'
         || ||   ||||||| 
5' ggatatGTGGGCTTTGTTTACt 3'
RP11-227H15.4	hsa-miR-147
3' cgUC-UUCG--UAAAGGUGUGUg 5'
     || ||||  ||| :|||||| 
5' aaAGAAAGCAAATTATCACACAa 3'
RP11-767I20.1	hsa-miR-147
3' cgUCUUCGUAAAGGUGUGUg 5'
     :||:| | | ||||||| 
5' taGGAGGAAATGCCACACAc 3'
SLC25A5-AS1	hsa-miR-147
3' cgucUUCGUAAA-GGUGUGUg 5'
       |||||||| ||||||| 
5' gggtAAGCATTTGCCACACAt 3'
SLC25A5-AS1	hsa-miR-147
3' cgucUUCGUAAA-GGUGUGUg 5'
       |||||||| ||||||| 
5' gggtAAGCATTTGCCACACAt 3'
SLC25A5-AS1	hsa-miR-147
3' cgucUUCGUAAA-GGUGUGUg 5'
       |||||||| ||||||| 
5' gggtAAGCATTTGCCACACAt 3'
SLC25A5-AS1	hsa-miR-147
3' cgucUUCGUAAA-GGUGUGUg 5'
       |||||||| ||||||| 
5' gggtAAGCATTTGCCACACAt 3'
AC016768.1	hsa-miR-7
3' ugUUGUUUUA--GUG-AUCAGAAGGu 5'
     ||||::||  :|:  |||:|||| 
5' gaAACAGGATTCTATGCAGTTTTCCa 3'
AC093375.1	hsa-miR-7
3' ugUUGUUU-UAGUGAUCAGAAGGu 5'
     |:::|| |  | |:||||||: 
5' tcAGTGAATAAGAATGGTCTTCTt 3'
RP11-203B7.2	hsa-miR-7
3' uguuGUUUUAGUGAU--CAGAAGGu 5'
       :||:: ::||:  ||||||| 
5' ttccTAAGGATGCTGATGTCTTCCc 3'
RP11-203B7.2	hsa-miR-7
3' uguUGUUUUAGUGAU----CAGAAGGu 5'
      |:: |||||||:    ||:|||| 
5' tatATGCAATCACTGTGCTGTTTTCCc 3'
RP11-203B7.2	hsa-miR-7
3' uguuguuuuaguGAUCAGAAGGu 5'
               || ||||||| 
5' cccgtctgccttCT-GTCTTCCa 3'
CTC-467M3.3	hsa-miR-7
3' uguugUUUUAGUGAUCAGAAGGu 5'
        ||::|:||  ||:|||| 
5' ggccaAAGGTTACACGTTTTCCc 3'
CTB-118N6.2	hsa-miR-7
3' uguuGUUUUAGU--GAUCAGAAGGu 5'
       :|||:|||  :| ||||||| 
5' ttttTAAAGTCAACTTTGTCTTCCc 3'
RP11-7F17.5	hsa-miR-7
3' uguUGUUUUAGUGAUCAGAAGGu 5'
      | :||||| : :|||||:| 
5' cgcAGGAAATC-TGGGTCTTTCt 3'
RP3-395M20.8	hsa-miR-10a
3' guGUUUAAGCCUAGAUGUCCCAu 5'
     ||: ||| | |  ||||||| 
5' ctCAGCTTCTGCTGAACAGGGTa 3'
COX10-AS1	hsa-miR-10a
3' guguuuAAGCCUAGAUGUCCCAu 5'
         ||:| |   ||||||| 
5' gtatttTTTGTAGAGACAGGGTt 3'
COX10-AS1	hsa-miR-10a
3' guguuuaagcCUAGAUGUCCCAu 5'
             ||| ||:||||| 
5' tatacacaaaGATATATAGGGTa 3'
RP3-395M20.8	hsa-miR-10b
3' guGUUUAAGCCAAGAUGUCCCAu 5'
     ||: ||| | |  ||||||| 
5' ctCAGCTTCTGCTGAACAGGGTa 3'
COX10-AS1	hsa-miR-10b
3' guguuuAAGCCAAGAUGUCCCAu 5'
         ||:|     ||||||| 
5' gtatttTTTGTAGAGACAGGGTt 3'
RP11-288L9.1	hsa-miR-34a
3' ugUUGGUCGAUU-CUGUGACGGu 5'
     |:|| ||||:   ||:|||| 
5' caAGCCTGCTAGCCTCATTGCCt 3'
ZRANB2-AS2	hsa-miR-34a
3' uguUGGUCG-AUUC-U-GUGACGGu 5'
      |||||:  ||| | ||||||: 
5' tccACCAGTAAAAGTACCACTGCTg 3'
AC133785.1	hsa-miR-34a
3' uguuggUCGAUUCUGUGACGGu 5'
         |||  | :||||||| 
5' gcccagAGCCCATGCACTGCCc 3'
AC133785.1	hsa-miR-34a
3' uguUGGUCGAUUCUGUGACGGu 5'
      :||  :|:   ||||||| 
5' tgtGCCCCTTGCCCCACTGCCt 3'
AC105760.2	hsa-miR-34a
3' uguuGGUCGAUUCUGUGACGGu 5'
       ::||||   |||||||| 
5' gattTTAGCT---ACACTGCCa 3'
RP11-696N14.1	hsa-miR-34a
3' uguuggucGAUUCUGUGACGGu 5'
           |||| ||||||:| 
5' attcgtttCTAA-ACACTGTCt 3'
RP11-205M3.3	hsa-miR-34a
3' ugUUGGU-CGAUUCUGUGACGGu 5'
     | :||  ||||| ||:|||| 
5' aaATTCACACTAAGCCATTGCCa 3'
LINC00240	hsa-miR-34a
3' ugUUGGUCGAUUCUGUGACGgu 5'
     |:|:||: || |||||||  
5' atAGCTAGTCAA-ACACTGCag 3'
AC019117.2	hsa-miR-34a
3' uguuggUCGAUUCUGUGACGGu 5'
         | :|||| |||||:| 
5' cctctaATTTAAGCCACTGTCt 3'
RP11-320N21.1	hsa-miR-34a
3' uguuGGUCGAUUCUGUGACGGu 5'
       |||| | :  ||||||| 
5' tcccCCAGGT-GCCCACTGCCc 3'
RP11-369K17.1	hsa-miR-34a
3' uguuggucgauucuGUGACGGu 5'
                 ||||||| 
5' aagtgcacactgctCACTGCCc 3'
DNAJC3-AS1	hsa-miR-34a
3' ugUUGGUCGAUUCUGUGACGGu 5'
     |||| |  :| ||||||:| 
5' gaAACCTG--GAAACACTGTCt 3'
RP11-805I24.1	hsa-miR-34a
3' ugUUGGUCG-AUUC-UGUGACGGu 5'
     ||::| : | ||  ||||||| 
5' caAATTAATATCAGCCCACTGCCt 3'
RP11-805I24.1	hsa-miR-34a
3' uguuggucgauucUGUGACGGu 5'
                |||||||| 
5' gggtattgggctcACACTGCCt 3'
SNHG11	hsa-miR-34a
3' ugUUGGUCGAUUCUGUGACGGu 5'
     :|||||| :|| ||||||| 
5' atGACCAGCAGAGTCACTGCCa 3'
SNHG11	hsa-miR-34a
3' ugUUGGUCG--AUUCUGUGACGGu 5'
     | :||||  |:: |||||||: 
5' ccACTCAGCCATGGCACACTGCTg 3'
LINC00319	hsa-miR-34a
3' uguuGGUCGAUUCUGUGACGGu 5'
       ||| | :|| ||||||| 
5' ccccCCACCGGAGCCACTGCCc 3'
LINC00319	hsa-miR-34a
3' uguuggUCGAUUCUGUGACGGu 5'
         ||: || |||||||: 
5' gcctggAGTCAAAACACTGCTg 3'
LINC00319	hsa-miR-34a
3' uguUGGUCGAUUCUGUGACGgu 5'
      :||||: |: :||||||  
5' catGCCAGTGAGTGCACTGCgt 3'
LINC00319	hsa-miR-34a
3' uguuggUCGAUUCUGUGACGGu 5'
         ||: || |||||||: 
5' gcctggAGTCAAAACACTGCTg 3'
LINC00319	hsa-miR-34a
3' uguUGGUCGAUUCUGUGACGgu 5'
      :||||: |: :||||||  
5' catGCCAGTGAGTGCACTGCgt 3'
LINC00486	hsa-miR-181a
3' ugAGUGGCUGUCGCAACUUACAa 5'
     |::|:  ||| | ||||||| 
5' gcTTGCT-CCAGAG-TGAATGTg 3'
LINC00486	hsa-miR-181a
3' ugagUGGCUGUCG-CAACUUACAa 5'
       ||:|  | |  |||||||| 
5' tgaaACTGTGATCTTTTGAATGTa 3'
LINC00486	hsa-miR-181a
3' ugAGUGGCUGUCGCAACUUACAa 5'
     |::|:  ||| | ||||||| 
5' gcTTGCT-CCAGAG-TGAATGTg 3'
AC009299.3	hsa-miR-181a
3' ugaguggcugucgcAACUUACAa 5'
                 |||||||| 
5' ataaattactaaatTTGAATGTg 3'
LINC00312	hsa-miR-181a
3' ugaguggcugucgcaACUUACAa 5'
                  ||||||| 
5' ttctttgttctttccTGAATGTt 3'
RP11-21I10.2	hsa-miR-181a
3' ugaguggcuGUCGCAACUUACAa 5'
            || : |||||||| 
5' ctgttggttCATTATTGAATGTg 3'
RP5-1186N24.3	hsa-miR-181a
3' ugAGUGGCUG--UCGCA-ACUUACAa 5'
     |: |:|:|  :|| | ||||||| 
5' agTTCCTGGCTTGGCCTCTGAATGTg 3'
RP11-361F15.2	hsa-miR-181a
3' ugAGUGGCUGU-CGCA-ACUUACAa 5'
     |||:  |:| |: | ||||||| 
5' gtTCATATATATGTATATGAATGTc 3'
RP11-361F15.2	hsa-miR-181a
3' ugAGUGGCUGUCGCAACUUACAa 5'
     |||   | | |  ||||||| 
5' caTCAGAAAAATC-ATGAATGTc 3'
RP11-361F15.2	hsa-miR-181a
3' ugaguggcugucgcaACUUACAa 5'
                  ||||||| 
5' cttttcatttgaaaaTGAATGTg 3'
RP11-400K9.4	hsa-miR-181a
3' ugAGUGG-CUGUCGCAACUUACaa 5'
     ||||:  ||: || ||||||  
5' agTCACTATACGCCGATGAATGcc 3'
RP11-356J5.12	hsa-miR-181a
3' ugaguggcugucgcaACUUACAa 5'
                  ||||||| 
5' tttttcttttgtttcTGAATGTa 3'
RP11-277P12.20	hsa-miR-181a
3' ugAG-UGGCUGUCGCAACUUACAa 5'
     || ||:|| ||:| ||||| | 
5' ttTCAACTGAAAGTGCTGAATTTt 3'
LINC00173	hsa-miR-181a
3' ugAGUGGCUGUCGCAACUUACAa 5'
     |||  |::: :| ||||||| 
5' tgTCAGAGGTGTTGATGAATGTt 3'
CTD-2540L5.6	hsa-miR-181a
3' ugagUGGCUGUCGCAACUUACaa 5'
       ||:|| |||  ||||||  
5' cacaACTGAGAGC--TGAATGca 3'
LL0XNC01-237H1.2	hsa-miR-181a
3' ugaGU-GGCUGU-CGCAACUUACAa 5'
      || |||| | |:| ||||||| 
5' gaaCACCCGAAACGTGATGAATGTg 3'
LINC00486	hsa-miR-181b
3' uggguggcuGUCGUUACUUACAa 5'
            ||| |:||||||| 
5' ggcttgctcCAG-AGTGAATGTg 3'
LINC00486	hsa-miR-181b
3' ugggUGGCUGUCG-UUACUUACAa 5'
       ||:|  | |   ||||||| 
5' tgaaACTGTGATCTTTTGAATGTa 3'
LINC00486	hsa-miR-181b
3' uggguggcuGUCGUUACUUACAa 5'
            ||| |:||||||| 
5' ggcttgctcCAG-AGTGAATGTg 3'
AC009299.3	hsa-miR-181b
3' uggguggcugucguuACUUACAa 5'
                  ||||||| 
5' ataaattactaaattTGAATGTg 3'
RP11-21I10.2	hsa-miR-181b
3' ugGGUGGCU--GUCGUUACUUACAa 5'
     |::::|:  || :| ||||||| 
5' tcCTGTTGGTTCATTATTGAATGTg 3'
RP11-374A4.1	hsa-miR-181b
3' ugggugGCUGU--CGUUACUUACAa 5'
         :||:|   :::||||||| 
5' tctctgTGATAATTTGGTGAATGTc 3'
RP11-361F15.2	hsa-miR-181b
3' ugGGUGGCUGU-CGU-UACUUACAa 5'
     :||:  |:| |:| |||||||| 
5' gtTCATATATATGTATATGAATGTc 3'
RP11-361F15.2	hsa-miR-181b
3' uggguggcugucgUUACUUACAa 5'
                ||||||||| 
5' cttttcatttgaaAATGAATGTg 3'
RP11-361F15.2	hsa-miR-181b
3' uggGUGG-C-UGUCGUUACUUACAa 5'
      ||:| | | | : |||||||| 
5' ttaCATCAGAAAAATCATGAATGTc 3'
RP11-400K9.4	hsa-miR-181b
3' ugGGUGG-CUGUCGUUACUUACaa 5'
     :|||:  ||: |:|||||||  
5' agTCACTATACGCCGATGAATGcc 3'
RP11-320N21.1	hsa-miR-181b
3' uggguggcuGUCGUUACUUACaa 5'
            ::||||||||||  
5' cagaaagttTGGCAATGAATGga 3'
LINC00476	hsa-miR-181b
3' ugGGUGGCUG--UCGUUACUUACaa 5'
     |||:  ||  |||||||||||  
5' aaCCATGAACCTAGCAATGAATGag 3'
LINC00476	hsa-miR-181b
3' ugGGUGGCUGU-CGUU--ACUUACaa 5'
     ||:|| ||: ||:|  ||||||  
5' cgCCGCCCACGCGCGAGGTGAATGaa 3'
LINC00476	hsa-miR-181b
3' ugGGUGGCUGU-CGUU--ACUUACaa 5'
     ||:|| ||: ||:|  ||||||  
5' cgCCGCCCACGCGCGAGGTGAATGaa 3'
LINC00476	hsa-miR-181b
3' ugGGUGGCUGU-CGUU--ACUUACaa 5'
     ||:|| ||: ||:|  ||||||  
5' cgCCGCCCACGCGCGAGGTGAATGaa 3'
LINC00476	hsa-miR-181b
3' ugGGUGGCUGU-CGUU--ACUUACaa 5'
     ||:|| ||: ||:|  ||||||  
5' cgCCGCCCACGCGCGAGGTGAATGaa 3'
LINC00476	hsa-miR-181b
3' ugGGUGGCUGU-CGUU--ACUUACaa 5'
     ||:|| ||: ||:|  ||||||  
5' cgCCGCCCACGCGCGAGGTGAATGaa 3'
LINC00173	hsa-miR-181b
3' ugGGUGGCUGUCGUUACUUACAa 5'
     :||  |::: ::|||||||| 
5' tgTCAGAGGTGTTGATGAATGTt 3'
CTD-2540L5.6	hsa-miR-181b
3' ugGGUGGCUGUCGUUACUUACaa 5'
     | ||:|| |||  ||||||  
5' caCAACTGAGAGC--TGAATGca 3'
LL0XNC01-237H1.2	hsa-miR-181b
3' uggGU-GGCUGU-CGUUACUUACAa 5'
      || |||| | |::|||||||| 
5' gaaCACCCGAAACGTGATGAATGTg 3'
ZRANB2-AS2	hsa-miR-181c
3' ugAGUGGC-UGUCCAACUUACAa 5'
     | ||:| :: |  ||||||| 
5' gaTGACTGTGTTGAATGAATGTa 3'
AC009299.3	hsa-miR-181c
3' ugAGUGGCUGUCCAACUUACAa 5'
     |:||: | |  |||||||| 
5' aaTTACT-A-AATTTGAATGTg 3'
RP11-21I10.2	hsa-miR-181c
3' ugaguggcuguccAACUUACAa 5'
                |||||||| 
5' tgttggttcattaTTGAATGTg 3'
RP5-1186N24.3	hsa-miR-181c
3' ugAGUGGCUG-UCC--A-ACUUACAa 5'
     |: |:|:|  ||  | ||||||| 
5' agTTCCTGGCTTGGCCTCTGAATGTg 3'
RP11-361F15.2	hsa-miR-181c
3' ugAGUGGCUGUCCA---ACUUACAa 5'
     |||:  |:| ||   ||||||| 
5' gtTCATATATATGTATATGAATGTc 3'
RP11-361F15.2	hsa-miR-181c
3' ugaGUGG-CUGUCCA--ACUUACAa 5'
      ||:| || |  |  ||||||| 
5' ttaCATCAGAAAAATCATGAATGTc 3'
RP11-361F15.2	hsa-miR-181c
3' ugAGU-GGCUGUCCAACUUACAa 5'
     ||| ::|| |   ||||||| 
5' ttTCATTTGAAA--ATGAATGTg 3'
RP11-277P12.20	hsa-miR-181c
3' ugAGUGGCUGUCCAACUUACAa 5'
     ||||: | |   |||:||| 
5' atTCACTAAGATAATGAGTGTt 3'
LINC00173	hsa-miR-181c
3' ugAGUGGCUGU-CCAACUUACAa 5'
     |||  |:::  | ||||||| 
5' tgTCAGAGGTGTTGATGAATGTt 3'
LL0XNC01-237H1.2	hsa-miR-181c
3' ugaGU-GGCUGUCCA--ACUUACAa 5'
      || |||| | ||  ||||||| 
5' gaaCACCCGAAACGTGATGAATGTg 3'
LL0XNC01-237H1.2	hsa-miR-181c
3' ugAGUG--GCUGUCCAACUUACaa 5'
     |||:  :|||| | ||||||  
5' ttTCATTGTGACATGATGAATGaa 3'
LL0XNC01-237H1.2	hsa-miR-181c
3' ugAGUG-GCUGUCCAACUUACaa 5'
     ||:: :|||| | ||||||  
5' caTCGTGTGACATGATGAATGaa 3'
ZRANB2-AS2	hsa-miR-182
3' ucacACUCAAGAUGGUAACGGUUu 5'
       |||| |||:  |||||||: 
5' acacTGAG-TCTG-AATTGCCAGc 3'
ZRANB2-AS2	hsa-miR-182
3' ucACACUC---AAGAUGG--UAACGGUUu 5'
     ||||||   ||||| |  |||||||| 
5' tcTGTGAGTCCTTCTAGCAAATTGCCAAa 3'
RP11-774O3.3	hsa-miR-182
3' ucACACUCA--AGAUGG-UAACGGUUu 5'
     |||  ||  |||:|| :|||||:| 
5' ccTGTTTGTTCTCTGCCTGTTGCCGAc 3'
CTD-2201E18.3	hsa-miR-182
3' ucacacucaagaUGGUAACGGUUu 5'
               :|::||||||| 
5' gcgaaacccagcGCTGTTGCCAAa 3'
CTD-2201E18.3	hsa-miR-182
3' ucacacucaagaUGGUAACGGUUu 5'
               :|::||||||| 
5' gcgaaacccagcGCTGTTGCCAAa 3'
RP11-513I15.6	hsa-miR-182
3' ucACACUCAAGAUGGUAACGGUuu 5'
     | |||| || |:| ||||||  
5' caTTTGAGGTC-ATCCTTGCCAtc 3'
RP11-513I15.6	hsa-miR-182
3' ucACACUCAAGAUGGUAACGGUuu 5'
     | |||| || |:| ||||||  
5' caTTTGAGGTC-ATCCTTGCCAtc 3'
DLEU2	hsa-miR-182
3' ucACACUCAAGAUGGUAACGGUUu 5'
     ||| |  |||: | ||||:|| 
5' aaTGTAAACTCTGGC-TTGCTAAc 3'
DLEU2	hsa-miR-182
3' ucACACUCAAGAUGGUAACGGUUu 5'
     ||| | |||| |: || |||| 
5' ttTGTAAATTCTCCTTTTACCAAg 3'
DLEU2	hsa-miR-182
3' ucACACUCAAGAUGGUAACGGUUu 5'
     ||| |  |||: | ||||:|| 
5' aaTGTAAACTCTGGC-TTGCTAAc 3'
DLEU2	hsa-miR-182
3' ucACACUCAAGAUGGUAACGGUUu 5'
     ||| | |||| |: || |||| 
5' ttTGTAAATTCTCCTTTTACCAAg 3'
DLEU2	hsa-miR-182
3' ucACACUCAAGAUGGUAACGGUUu 5'
     ||| | |||| |: || |||| 
5' ttTGTAAATTCTCCTTTTACCAAg 3'
DLEU2	hsa-miR-182
3' ucACACUCAAGAUGGUAACGGUUu 5'
     ||| | |||| |: || |||| 
5' ttTGTAAATTCTCCTTTTACCAAg 3'
DLEU2	hsa-miR-182
3' ucACACUCAAGAUGGUAACGGUUu 5'
     ||| | |||| |: || |||| 
5' ttTGTAAATTCTCCTTTTACCAAg 3'
DLEU2	hsa-miR-182
3' ucACACUCAAGAUGGUAACGGUUu 5'
     ||| | |||| |: || |||| 
5' ttTGTAAATTCTCCTTTTACCAAg 3'
DLEU2	hsa-miR-182
3' ucACACUCAAGAUGGUAACGGUUu 5'
     ||| | |||| |: || |||| 
5' ttTGTAAATTCTCCTTTTACCAAg 3'
DLEU2	hsa-miR-182
3' ucACACUCAAGAUGGUAACGGUUu 5'
     ||| | |||| |: || |||| 
5' ttTGTAAATTCTCCTTTTACCAAg 3'
AP001628.7	hsa-miR-182
3' ucacACUCAAGAUGGUAACGGUUu 5'
       || | | | |||||||||| 
5' gggaTGCGCTGTTCCATTGCCAAc 3'
AC000068.5	hsa-miR-182
3' ucAC-ACUCAAGAUGGUAACGGUuu 5'
     || ||:| |: :|||||||||  
5' ccTGCTGGGCTTAGCCATTGCCAcc 3'
TTC28-AS1	hsa-miR-182
3' ucaCACUCA--AGAUGGUAACGGUUu 5'
      |||| |  |||:||  |||||| 
5' gcaGTGACTTCTCTGCCTCTGCCAAa 3'
TTC28-AS1	hsa-miR-182
3' ucaCACUCA--AGAUGGUAACGGUUu 5'
      |||| |  |||:||  |||||| 
5' gcaGTGACTTCTCTGCCTCTGCCAAa 3'
TTC28-AS1	hsa-miR-182
3' ucaCACUCA--AGAUGGUAACGGUUu 5'
      |||| |  |||:||  |||||| 
5' gcaGTGACTTCTCTGCCTCTGCCAAa 3'
BCYRN1	hsa-miR-183
3' ucaCUUAAGAU--GGUCACGGUAu 5'
      ||||||||   |||||:||| 
5' aaaGAATTCTAAGACAGTGTCATa 3'
BCYRN1	hsa-miR-183
3' ucACUUAAGAUGGUCACGGUAu 5'
     ||:: |  | ::||||||| 
5' gcTGGGGTGCAATGGTGCCATc 3'
BCYRN1	hsa-miR-183
3' ucacUUAAGAUGGUCACGGUAu 5'
       |: |  ||  ||||||| 
5' acatAGGTAAACGTGTGCCATg 3'
BCYRN1	hsa-miR-183
3' ucacuuaagauggUCACGGUAu 5'
                |||||||| 
5' gggtagggaaaaaAGTGCCATt 3'
BCYRN1	hsa-miR-183
3' ucacuuaaGA-UGGUCACGGUAu 5'
           || |: :||||||| 
5' acatttgcCTCATGGGTGCCATt 3'
BCYRN1	hsa-miR-183
3' ucaCUUAAGAU-GGU-CACGGUau 5'
      ||||| ||  || ||||||  
5' ctgGAATTATAGGCATGTGCCAcc 3'
RP11-203B7.2	hsa-miR-183
3' ucACUUAAGAUG-GUCACGGUAu 5'
     || | || |: ||||||||| 
5' acTGCA-TCAATGCAGTGCCATc 3'
RP11-203B7.2	hsa-miR-183
3' ucacuuAAGAUGGUCACGGUAu 5'
         | | || |||||||| 
5' tcttccTACCACGAGTGCCATa 3'
CTD-2201E18.3	hsa-miR-183
3' ucacuuAAG-AUGGUCACGGUAu 5'
         ||| |: | ||||||| 
5' gtatttTTCTTGGCTGTGCCATa 3'
CTD-2201E18.3	hsa-miR-183
3' ucacuuAAG-AUGGUCACGGUAu 5'
         ||| |: | ||||||| 
5' gtatttTTCTTGGCTGTGCCATa 3'
SNHG12	hsa-miR-199b-5p
3' cuugucuaucAGAUUUGUGACCc 5'
             |||:|||||||| 
5' tcccatcggaTCTGAACACTGGt 3'
SNHG12	hsa-miR-199b-5p
3' cuugucuaucAGAUUUGUGACCc 5'
             |||:|||||||| 
5' tcccatcggaTCTGAACACTGGt 3'
SNHG12	hsa-miR-199b-5p
3' cuugucuaucAGAUUUGUGACCc 5'
             |||:|||||||| 
5' tcccatcggaTCTGAACACTGGt 3'
RP11-95M5.1	hsa-miR-199b-5p
3' cuugucuAUCAGAUUUGUGACCc 5'
          || || ||:|||||| 
5' ccctcttTACTCCAAGCACTGGg 3'
RP11-95M5.1	hsa-miR-199b-5p
3' cuugucuaUCAGAUU--UGUGACCc 5'
           ||| |::  ||||||| 
5' tggggcccAGTGTGGCCACACTGGt 3'
RP11-95M5.1	hsa-miR-199b-5p
3' cuugucuaucagauUUGUGACCc 5'
                 |||||||| 
5' cagcaattaaaagcAACACTGGc 3'
DLX6-AS1	hsa-miR-199b-5p
3' cuuguCUAUCAGAUUUGUGACCc 5'
        |||| |  |:||||||| 
5' gctttGATAATAAAGACACTGGc 3'
DLX6-AS1	hsa-miR-199b-5p
3' cuuguCUAUCAGAUUUGUGACCc 5'
        |||| |  |:||||||| 
5' gctttGATAATAAAGACACTGGc 3'
DLX6-AS1	hsa-miR-199b-5p
3' cuuguCUAUCAGAUUUGUGACCc 5'
        |||| |  |:||||||| 
5' gctttGATAATAAAGACACTGGc 3'
DLX6-AS1	hsa-miR-199b-5p
3' cuuguCUAUCAGAUUUGUGACCc 5'
        |||| |  |:||||||| 
5' gctttGATAATAAAGACACTGGc 3'
DLX6-AS1	hsa-miR-199b-5p
3' cuuguCUAUCAGAUUUGUGACCc 5'
        |||| |  |:||||||| 
5' gctttGATAATAAAGACACTGGc 3'
MIR600HG	hsa-miR-199b-5p
3' cuugucuAU-CAGA--UUUGUGACCc 5'
          || ||:|  ||||||||| 
5' tgtgtatTATGTTTAAAAACACTGGa 3'
MIR600HG	hsa-miR-199b-5p
3' cuUGUCUAUCAGAUUUGUGACCc 5'
     ||||||:|     ||||||| 
5' gcACAGATGG-----ACACTGGg 3'
MIR600HG	hsa-miR-199b-5p
3' cuugucuauCAGAUUUGUGACCc 5'
            || |:|:|||||| 
5' atctcctccGTGTGAGCACTGGc 3'
MIR600HG	hsa-miR-199b-5p
3' cuugucuAU-CAGA--UUUGUGACCc 5'
          || ||:|  ||||||||| 
5' tgtgtatTATGTTTAAAAACACTGGa 3'
MIR600HG	hsa-miR-199b-5p
3' cuUGUCUAUCAGAUUUGUGACCc 5'
     ||||||:|     ||||||| 
5' gcACAGATGG-----ACACTGGg 3'
MIR600HG	hsa-miR-199b-5p
3' cuugucuauCAGAUUUGUGACCc 5'
            || |:|:|||||| 
5' atctcctccGTGTGAGCACTGGc 3'
RP11-488I20.9	hsa-miR-199b-5p
3' cuuGUCUAUCAGAUUUGUGACcc 5'
      :| ||| |: |:||||||  
5' tgtTATATATTTAAGACACTGaa 3'
ZNF833P	hsa-miR-199b-5p
3' cuUGUCUAUCAGAUU-UGUGACCc 5'
     :|| | :|| |:| ||||||| 
5' agGCACAGGGTATGACACACTGGt 3'
ZNF833P	hsa-miR-199b-5p
3' cuUGU-CUAUCAGAUUUGUGACCc 5'
     ||| || || |   ||||||| 
5' acACATGAAAGGCCTCACACTGGa 3'
ZNF833P	hsa-miR-199b-5p
3' cuUGU-CUAUCAGAUUUGUGACCc 5'
     ||| || ||  |  ||||||| 
5' atACATGAAAGAATTCACACTGGa 3'
ZNF833P	hsa-miR-199b-5p
3' cuUGU-CUAUC-AGAUUUGUGACCc 5'
     ||| || ||  ||  ||||||| 
5' acACATGAAAGAACT-CACACTGGa 3'
ZNF833P	hsa-miR-199b-5p
3' cuUGU-CUAUCAGAUUUGUGACCc 5'
     |||  | || || :||||||| 
5' ctACATCAGAG-CT-GACACTGGa 3'
ZNF833P	hsa-miR-199b-5p
3' cuUGU-CUAUCAGAUUUGUGACCc 5'
     ||| |  ||  |  ||||||| 
5' aaACATGCAAGAATTCACACTGGa 3'
ZNF833P	hsa-miR-199b-5p
3' cuUGUCUAUCAGAUU---UGUGACCc 5'
     |:| ||:|   ||   ||||||| 
5' aaATACATGGAAGAACTCACACTGGa 3'
ZNF833P	hsa-miR-199b-5p
3' cuuGU-CUAUCAGAUUUGUGACCc 5'
      || || :|  |  ||||||| 
5' agtCATGAAGGGGTTCACACTGGa 3'
ZNF833P	hsa-miR-199b-5p
3' cuugucUAUCAGAUUUGUGACCc 5'
         | || || :||||||| 
5' tgcatcAGAG-CT-GACACTGGa 3'
ZNF833P	hsa-miR-199b-5p
3' cuUGUCUAUCAGAUUUGUGACCc 5'
     |:: | |  ||  ||||||| 
5' tcATGAAAACACT-CACACTGGt 3'
LINC00313	hsa-miR-199b-5p
3' cuuguCUAUCAGAUU---UGUGACCc 5'
        | | ||||:|   ||||||| 
5' attgtGTTTGTCTGAGCCACACTGGa 3'
LINC00313	hsa-miR-199b-5p
3' cuuguCUAUCAGAUU---UGUGACCc 5'
        | | ||||:|   ||||||| 
5' attgtGTTTGTCTGAGCCACACTGGa 3'
RP11-333I13.1	hsa-miR-203
3' gaucaccaggauuuGUAAAGUg 5'
                 ||||||| 
5' aagtatgagtttccCATTTCAa 3'
RP11-991C1.1	hsa-miR-203
3' gaucaccaggauuuGUAAAGUg 5'
                 ||||||| 
5' cacctcttgcctttCATTTCAa 3'
RP11-991C1.1	hsa-miR-203
3' gaUCACCAGGAUUUGUAAAGug 5'
     | ||||||   |||||||  
5' gaATTGGTCC---ACATTTCct 3'
CRYM-AS1	hsa-miR-203
3' gaUCACCAGGAUUUGUAAAGug 5'
     | |||||||  |||||||  
5' gaAATGGTCCT-CACATTTCtg 3'
CRYM-AS1	hsa-miR-203
3' gaUCACCAGGAUUUGUAAAGug 5'
     | |||||||  |||||||  
5' gaAATGGTCCT-CACATTTCtg 3'
BCYRN1	hsa-miR-204
3' uccguauCCUACUGUUUCCCUu 5'
          | ||  :||||||| 
5' agaaactGAATTCTAAAGGGAc 3'
BCYRN1	hsa-miR-204
3' uccgUAUC-CUACUGUUUCCCUu 5'
       ||:| || || :|||||| 
5' attaATGGAGAAGAGGAAGGGAa 3'
CTD-2201E18.3	hsa-miR-204
3' ucCGUAUCC-UACUGUUUCCCUu 5'
     ||  ||| | |  ||||||| 
5' ctGCTAAGGAAAGTGAAAGGGAa 3'
CTD-2201E18.3	hsa-miR-204
3' ucCGUAUCC-UACUGUUUCCCUu 5'
     ||  ||| | |  ||||||| 
5' ctGCTAAGGAAAGTGAAAGGGAa 3'
CTD-2201E18.3	hsa-miR-204
3' ucCGUAUCC-UACUGUUUCCCUu 5'
     ||  ||| | |  ||||||| 
5' ctGCTAAGGAAAGTGAAAGGGAa 3'
AC025171.1	hsa-miR-204
3' uccguaUCCUACUG--UUUCCCUu 5'
         |||| | |  ||||||| 
5' ggtgccAGGA-GCCTGAAAGGGAa 3'
AC025171.1	hsa-miR-204
3' uccguaUCCUACUG--UUUCCCUu 5'
         |||| | |  ||||||| 
5' ggtgccAGGA-GCCTGAAAGGGAa 3'
AC025171.1	hsa-miR-204
3' uccguaUCCUACUG--UUUCCCUu 5'
         |||| | |  ||||||| 
5' ggtgccAGGA-GCCTGAAAGGGAa 3'
RP11-115C21.2	hsa-miR-204
3' ucCGUAUCCUACU-GUUUCCCUu 5'
     ||  ||||| |  ||:|||| 
5' gaGCTGAGGATCAGGAAGGGGAg 3'
RP11-115C21.2	hsa-miR-204
3' ucCGUAUCCUACU-GUUUCCCUu 5'
     ||  ||||| |  ||:|||| 
5' gaGCTGAGGATCAGGAAGGGGAg 3'
RP11-115C21.2	hsa-miR-204
3' ucCGUAUCCUACU-GUUUCCCUu 5'
     ||  ||||| |  ||:|||| 
5' gaGCTGAGGATCAGGAAGGGGAg 3'
RP11-25K19.1	hsa-miR-204
3' ucCGUAUCCUACUGUUUCCCUu 5'
     ||:| | |  ||||||||: 
5' gcGCGTCGCA-CACAAAGGGGc 3'
LINC00476	hsa-miR-204
3' ucCGUAUCC--UACUG-UUUCCCUu 5'
     ||| |||  : ||| ||:|||| 
5' caGCAAAGGTAGCGACTAAGGGGAc 3'
RP1-197B17.3	hsa-miR-204
3' uccGUAUCCUACUG--UUUCCCUu 5'
      || ||||  ||  ||||||| 
5' accCAGAGGACTACTAAAAGGGAc 3'
RP11-626I20.3	hsa-miR-204
3' ucCGUAUCCUACUGUUUCCCUu 5'
     | | : || ||:||||||| 
5' aaGGAAGAGAGGATAAAGGGAg 3'
RP11-626I20.3	hsa-miR-204
3' ucCGUAUCCUACUGUUUCCCUu 5'
     | | : || ||:||||||| 
5' aaGGAAGAGAGGATAAAGGGAg 3'
CTD-2147F2.2	hsa-miR-204
3' uccguauccuACUGUUUCCCUu 5'
             ||  ||||||| 
5' tgtcccacatTGCAAAAGGGAc 3'
C16orf82	hsa-miR-204
3' uccguaUCCUACUGUUUCCCUu 5'
         |||: || ||||||: 
5' ttctcgAGGGAGAAAAAGGGGa 3'
C16orf82	hsa-miR-204
3' uccguaUCCUACUGUUUCCCUu 5'
         |||: || ||||||: 
5' ttctcgAGGGAGAAAAAGGGGa 3'
RP3-461P17.10	hsa-miR-204
3' uccGUAUCCUACUGUUUCCCUu 5'
      || | |:||| |:||||| 
5' catCAAAAGGTGA-AGAGGGAa 3'
AF131217.1	hsa-miR-204
3' ucCGUAUCCUACUGUUUCCCUu 5'
     ||||: | |   :|||||| 
5' caGCATGAGTTCTGGAAGGGAc 3'
RP11-691G17.1	hsa-miR-205
3' gucugaggccacCUUACUUCCu 5'
               ||||||||| 
5' atcatatcaacaGAATGAAGGa 3'
RP11-527N22.1	hsa-miR-205
3' gucUGAGGCCACCUUACUUCCu 5'
      ||  | ||| |||||:|| 
5' ggcACAGCTGTGAAATGAGGGg 3'
RP11-37B2.1	hsa-miR-205
3' guCUGAGGCCACCUUACUUCCu 5'
     ||||:   ||  ||||:|| 
5' agGACTTACCTGTTATGAGGGg 3'
RP11-508N12.2	hsa-miR-205
3' gucUGAGGCCACCUUACUUCcu 5'
      || :: ||| |||||||  
5' aaaACCTTTGTGAAATGAAGta 3'
RP11-510M2.1	hsa-miR-205
3' guCUGAGGCC-ACCU-UACUUCcu 5'
     ||: |:|| |||| ||||||  
5' gtGATCCTGGTTGGAGATGAAGag 3'
CTD-2555A7.2	hsa-miR-205
3' gucuGAGG-CCA---CCUUACUUCCu 5'
       |||| |||   |||:|||||| 
5' cttcCTCCAGGTCAGGGAGTGAAGGg 3'
RP5-963E22.4	hsa-miR-205
3' gucugagGCCACCUUACUUCCu 5'
          | | | :||||||| 
5' agaagagCAGAGAGATGAAGGc 3'
CECR7	hsa-miR-205
3' guCUGAGGCCACCUUACUUCCu 5'
     | |||:|| | ::|||||| 
5' atGCCTCTGG-GTGGTGAAGGc 3'
CECR7	hsa-miR-205
3' guCUGAGGCCACCUUACUUCCu 5'
     | |||:|| | ::|||||| 
5' atGCCTCTGG-GTGGTGAAGGc 3'
CECR7	hsa-miR-205
3' guCUGAGGCCACCUUACUUCCu 5'
     | |||:|| | ::|||||| 
5' atGCCTCTGG-GTGGTGAAGGc 3'
CECR7	hsa-miR-205
3' guCUGAGGCCACCUUACUUCCu 5'
     | |||:|| | ::|||||| 
5' atGCCTCTGG-GTGGTGAAGGc 3'
RP11-862G15.2	hsa-miR-210
3' agucggcgacagugUGCGUGUc 5'
                 ||||||| 
5' agaaatggacattgACGCACAc 3'
RP11-297D21.2	hsa-miR-210
3' agucggcgacagUGUGCGUGUc 5'
               ||||||||| 
5' ggacacctgaggACACGCACAa 3'
RP11-156P1.3	hsa-miR-210
3' agucggcgaCAGUGUGCGUGUc 5'
            | ||||:||||| 
5' ccctggggaGACACATGCACAa 3'
RP1-197B17.3	hsa-miR-211
3' ucCGCUU--CCUA-CUGUUUCCCUu 5'
     |||:|  ||:| |: :|||||| 
5' agGCGGACTGGGTGGGGGAAGGGAg 3'
RP1-197B17.3	hsa-miR-211
3' uccGCUUCCUACUG--UUUCCCUu 5'
      | :||||  ||  ||||||| 
5' accCAGAGGACTACTAAAAGGGAc 3'
RP11-173D14.3	hsa-miR-212
3' ccgGCACUGACCUCUGACAAu 5'
      :||| | | ||:||||| 
5' ttgTGTGCCAGCAGGCTGTTg 3'
RP11-143A12.3	hsa-miR-214
3' ugaCGGACAGACACGGACGACa 5'
      ||| | | | |||||||| 
5' gtgGCCGGCCGGCGCCTGCTGg 3'
RP11-143A12.3	hsa-miR-214
3' ugaCGGACAGACACGGACGACa 5'
      ||||| ||   :|||||| 
5' ggaGCCTG-CTCCCTCTGCTGg 3'
RP11-90P13.1	hsa-miR-214
3' ugacGGACAGACACGGACGACa 5'
       |||  ||| |:|||||| 
5' gaccCCTCACTG-GTCTGCTGa 3'
RP11-90P13.1	hsa-miR-214
3' ugacGGACAGACACGGACGACa 5'
       |||  ||| |:|||||| 
5' gactCCTCACTG-GTCTGCTGa 3'
RP11-90P13.1	hsa-miR-214
3' ugacggacagacacGGACGACa 5'
                 ||||||| 
5' tgagctaggactcaCCTGCTGc 3'
RP11-90P13.1	hsa-miR-214
3' ugacggacagacacGGACGACa 5'
                 ||||||| 
5' tcctggggacaaacCCTGCTGg 3'
LINC00445	hsa-miR-214
3' ugacGGACA--GACAC--GGACGACa 5'
       :||||  :||||  ||||||| 
5' aactTCTGTTCTTGTGCTCCTGCTGt 3'
LINC00445	hsa-miR-214
3' ugacGGACA--GACAC--GGACGACa 5'
       :||||  :||||  ||||||| 
5' aactTCTGTTCTTGTGCTCCTGCTGt 3'
LINC00240	hsa-miR-216a
3' agugucaacggUC-GACUCUAAu 5'
              || |||||||| 
5' ggctggagagaAGTCTGAGATTc 3'
AC083843.1	hsa-miR-216a
3' aguguCAA-CGGUC-GACUCUAAu 5'
        ||| ||:|| |||:|||| 
5' attgtGTTGGCTAGCCTGGGATTt 3'
RP11-767I20.1	hsa-miR-216a
3' aguGUCAACGGUCGACUCUAau 5'
      |||||| ||| ||||||  
5' cctCAGTTG-CAG-TGAGATgt 3'
RP11-767I20.1	hsa-miR-216a
3' aguGUCAACGGUCGACUCUAau 5'
      |||||| ||| ||||||  
5' cctCAGTTG-CAG-TGAGATgt 3'
RP11-61A14.3	hsa-miR-216a
3' agugUCAACG---GUCGACUCUAAu 5'
       ||||||    |||||||||| 
5' ctgaAGTTGCAGTGAGCTGAGATTg 3'
RP11-61A14.3	hsa-miR-216a
3' agugucaACGGUCGACUCUAAu 5'
          ||  |  ||||||| 
5' aatgaacTGAAAAATGAGATTg 3'
RP11-61A14.3	hsa-miR-216a
3' agugUCAACG---GUCGACUCUAAu 5'
       :|||||    |||||||||| 
5' cagaGGTTGCAGTGAGCTGAGATTg 3'
RP11-61A14.3	hsa-miR-216a
3' agUGUCAACGGUCGACUCUAAu 5'
     ||||  | :|||||:|||| 
5' ccACAG-AG-TAGCTGGGATTa 3'
RPS10P7	hsa-miR-217
3' agguuagucaaggacUACGUCAu 5'
                  ||||||| 
5' cgtgtcatgaaggccATGCAGTc 3'
WDFY3-AS2	hsa-miR-217
3' agGUUAGUCAAGGACUACGUCAu 5'
     :||  ||| : | ||||||| 
5' taTAAAAAGTGTAT-ATGCAGTa 3'
CTD-2366F13.1	hsa-miR-217
3' aggUUAGUCAAGGACUACGUCAu 5'
      ||| ||    | ||||||| 
5' gaaAATGAG---ATAATGCAGTa 3'
CTD-2366F13.1	hsa-miR-217
3' agguuagucaaggACUACGUCAu 5'
                | ||||||| 
5' cttttacctacgaTAATGCAGTa 3'
CTD-2366F13.1	hsa-miR-217
3' agGUUAGUCAAG-GACUACGUCAu 5'
     ||: | |||: |  ||||||| 
5' taCAGCCTGTTTACACATGCAGTt 3'
CTD-2366F13.1	hsa-miR-217
3' agGUUAGUCAAGGACUACGUCAu 5'
     :||  | |   | ||||||| 
5' atTAAAAAATAGATAATGCAGTa 3'
HOTAIR	hsa-miR-217
3' agGUUA-GUCAAGGACUACGUCAu 5'
     :||| :| ||:|  ||||||| 
5' aaTAATGTATTTTC-CATGCAGTt 3'
HOTAIR	hsa-miR-217
3' agguuagUCAAGGACUACGUCAu 5'
          |||  :| ||||||| 
5' atacaggAGTGATT-ATGCAGTg 3'
CTD-2302E22.2	hsa-miR-217
3' agguUAGUCAAGGACUACGUCAu 5'
       |||| | : | ||||||| 
5' cttcATCA-TGTGTCATGCAGTa 3'
AF064860.7	hsa-miR-217
3' agguuagucaaggacUACGUCAu 5'
                  ||||||| 
5' gggaggagctgggaaATGCAGTc 3'
RP11-408H1.3	hsa-miR-218
3' uguacCAAUCUAG----UUCGUGUu 5'
        | |||| |    ||||||| 
5' gatctGATAGAGCTGAAAAGCACAc 3'
CTB-33O18.2	hsa-miR-218
3' uguaccaaucuagUUCGUGUu 5'
                ||||||| 
5' tttttctcaatggAAGCACAt 3'
CTC-527H23.3	hsa-miR-218
3' uguaccaauCUAGUUCGUGUu 5'
            || |||||||| 
5' taggacgccGA-CAAGCACAg 3'
RP11-380J14.1	hsa-miR-221
3' cuUUGGGUCGUCUGUUACAUCGa 5'
     :| ||||::|  :||||||| 
5' tgGAGCCAGTGG--GATGTAGCa 3'
AC009299.3	hsa-miR-221
3' cuUUG-GGUCGU-C-UGUUACAUCGa 5'
     :|| :: ||| | | |||||||| 
5' taGACATTTGCATGTAAAATGTAGCt 3'
RP11-867G23.3	hsa-miR-221
3' cuUUGGGUCGUC-UG-UUACAUCGa 5'
     | |||: ::| :| :||||||| 
5' ccACCCCGATGGTGCTGATGTAGCt 3'
RMST	hsa-miR-221
3' cuUUGGGU--CGUCUGUUACAUCga 5'
     ||:|||  | :|| |||||||  
5' ggAATCCATCGGGGAGAATGTAGag 3'
LINC00173	hsa-miR-221
3' cuuuggGUCGUCUGUUACAUCGa 5'
         ||||||::|:|||:|| 
5' gtgtagCAGCAGGTAGTGTGGCt 3'
RP11-488C13.7	hsa-miR-221
3' cuuugggucgucuGU-UACAUCGa 5'
                || ||||||| 
5' tttaactgtttctCATATGTAGCa 3'
LL0XNC01-237H1.2	hsa-miR-221
3' cuUUGGGUCGUCUGUUACAUCGa 5'
     ||||::| || ::||||:|| 
5' aaAACCTGG-AG-TGATGTGGCt 3'
RP11-380J14.1	hsa-miR-222
3' ugGGUCAUCGGUCUACAUCGa 5'
     |||||:|   |||||||| 
5' agCCAGTGG---GATGTAGCa 3'
RP11-333I13.1	hsa-miR-223
3' acCCCAUAAACUGUUUGACUGu 5'
     ||| | |   ::||||||| 
5' gtGGGCACTACCTGAACTGACg 3'
RP1-90G24.6	hsa-miR-223
3' acccCAUAAACUGUUUGACUGu 5'
       || ||||  |||||||: 
5' ctacGT-TTTGTAAAACTGATt 3'
RP11-84A19.2	hsa-miR-224
3' uugcCUUGGUGAUCACUGAAc 5'
       |||| : | |||:||| 
5' tgtaGAACAGATTGTGGCTTt 3'
RP11-568N6.1	hsa-miR-200b
3' agUAGUAAUGGUCCGUCAUAAu 5'
     || : || :   ||||||| 
5' atATGGATAGTTTTCAGTATTa 3'
RP11-469M7.1	hsa-miR-200b
3' agUAGU-AAUGGUCC--GUCAUAAu 5'
     || | || :|| |  ||||||| 
5' ctATGATTTTTCATGCTCAGTATTa 3'
KB-1732A1.1	hsa-miR-200b
3' aguAGUAAUGGUCCGUCAUAAu 5'
      ||   ||||||||||:|| 
5' cctTCTCCACCAGGCAGTGTTt 3'
KB-1732A1.1	hsa-miR-200b
3' aguAGUAAUGGUCCGUCAUAAu 5'
      ||   ||||||||||:|| 
5' cctTCTCCACCAGGCAGTGTTt 3'
KB-1732A1.1	hsa-miR-200b
3' aguaGUA-AUGGUCCGUCAUAAu 5'
       |:| ||||   ||||||| 
5' gtgaCGTGTACC---CAGTATTt 3'
STK4-AS1	hsa-miR-200b
3' aguagUAAUGGUCCGUCAUAAu 5'
        |||:|    ||||||| 
5' gaacaATTGCATAACAGTATTc 3'
AP001628.7	hsa-miR-200b
3' aguaGUAAUGGUCCGUCAUAAu 5'
       ||||:|||  ||||:|| 
5' gttcCATTGCCA-ACAGTGTTt 3'
FLVCR1-AS1	hsa-let-7g
3' uuGAC--AUGUUUGAUGAUGGAGu 5'
     |||  |:| |||| ||:|||| 
5' agCTGACTGC-AACTTCTGCCTCc 3'
FLVCR1-AS1	hsa-let-7g
3' uugacaUGUUUGAU-GAUGGAGu 5'
         :::| | | ||||||| 
5' cctcagGTGATCCACCTACCTCa 3'
RP11-333I13.1	hsa-let-7g
3' uuGACAUGUUUGAUGAUGGAGu 5'
     :| | ||  || ||||||: 
5' tcTTTTTCACTCTCCTACCTTa 3'
AC105760.2	hsa-let-7g
3' uugACAUGUUUGAUGAUGGAGu 5'
      || ||:||:| ||||||| 
5' acgTGCACGAATT-CTACCTCt 3'
RP11-203B7.2	hsa-let-7g
3' uuGACAUGUUUGAUGAUGGAGu 5'
     ||  | :: ||:||||:|| 
5' taCTTCAAGGTCTGCTACTTCc 3'
RP11-203B7.2	hsa-let-7g
3' uuGACAUGUUUGAUGAUGGAgu 5'
     || ||: | : |||||||  
5' ctCTTTATCATTCACTACCTgg 3'
AC025171.1	hsa-let-7g
3' uugacAUGUUUGAUGAUGGAGu 5'
        ||:||||| || |||| 
5' ggggcTATAAACTCCTTCCTCa 3'
AC025171.1	hsa-let-7g
3' uugacAUGUUUGAUGAUGGAGu 5'
        ||:||||| || |||| 
5' ggggcTATAAACTCCTTCCTCa 3'
AC025171.1	hsa-let-7g
3' uugacAUGUUUGAUGAUGGAGu 5'
        ||:||||| || |||| 
5' ggggcTATAAACTCCTTCCTCa 3'
AC025171.1	hsa-let-7g
3' uugacAUGUUUGAUGAUGGAGu 5'
        ||:||||| || |||| 
5' ggggcTATAAACTCCTTCCTCa 3'
AC113167.2	hsa-let-7g
3' uugacauguuuGAUGAUGGAGu 5'
              || ||||||| 
5' tgcttccccttCTTCTACCTCt 3'
AC005682.5	hsa-let-7g
3' uuGACAUGUUUGAUGAUGGAGu 5'
     || | |||| | :|||||| 
5' gtCTTTCCAAAAT-TTACCTCg 3'
RP11-276H19.1	hsa-let-7g
3' uugACAUGUUUGAUGAUGGAGu 5'
      | || || |  ||||||| 
5' taaTTTAAAATCATCTACCTCa 3'
RP11-430H10.3	hsa-let-7g
3' uuGACAUGUUUGAUGAUGGAGu 5'
     :||||||| ||:||||| | 
5' aaTTGTACAACCTGCTACCACt 3'
CTD-2005H7.1	hsa-let-7g
3' uugaCAUGUUUGAU-GAUGGAGu 5'
       ||| ||  || ||||:|| 
5' catgGTAAAATATATCTACTTCt 3'
RP11-277P12.20	hsa-let-7g
3' uugacAUGUUUGAUGAUGGAGu 5'
        |:|||||| ||:|||| 
5' ctcacTGCAAACT-CTGCCTCc 3'
RP11-277P12.20	hsa-let-7g
3' uugaCAUGUUUGAU-GAUGGAGu 5'
       ||:: | ||: ||||||| 
5' tttaGTGT-ATCTGTCTACCTCa 3'
RP11-277P12.20	hsa-let-7g
3' uuGACAUGUUUGAUGAUGGAGu 5'
     |||||    | :||||:|| 
5' gcCTGTAGTCCCAGCTACTTCg 3'
CRYM-AS1	hsa-let-7g
3' uugacauguuugaUGAUGGAGu 5'
                :||||||| 
5' taaggtggtcttgGCTACCTCa 3'
AC034110.1	hsa-let-7g
3' uugACAUGUUUGAUGAUGGAGu 5'
      || || |: |::|||||| 
5' aagTGAACCAGATGTTACCTCt 3'
AC034110.1	hsa-let-7g
3' uugACAUGUUUGAUGAUGGAGu 5'
      || || |: |::|||||| 
5' aagTGAACCAGATGTTACCTCt 3'
ZRANB2-AS2	hsa-miR-1
3' uauguaugaagaAAUGUAAGGu 5'
               | ||||||| 
5' aaagctgaaaaaTGACATTCCc 3'
ZRANB2-AS2	hsa-miR-1
3' uauguaugaagaAAUGUAAGGu 5'
               | ||||||| 
5' aaagctgaaaaaTGACATTCCc 3'
ZRANB2-AS2	hsa-miR-1
3' uauguaugaagaAAUGUAAGGu 5'
               | ||||||| 
5' aaagctgaaaaaTGACATTCCc 3'
ZRANB2-AS2	hsa-miR-1
3' uauguaugaagaAAUGUAAGGu 5'
               | ||||||| 
5' aaagctgaaaaaTGACATTCCc 3'
RP11-66D17.3	hsa-miR-1
3' uaUGUAUGAAGA--AAUGUAAGGu 5'
     ||:| |||||  | ||||||: 
5' gaACGT-CTTCTGCTCACATTCTc 3'
RP11-66D17.3	hsa-miR-1
3' uauguaugaagaAAUGUAAGGu 5'
               | ||||||| 
5' atcaataaagaaTCACATTCCa 3'
RP11-66D17.3	hsa-miR-1
3' uauguaugaagaaaUGUAAGGu 5'
                 ||||||| 
5' cccagggtttgcccACATTCCt 3'
AC009299.3	hsa-miR-1
3' uaUGUAUGAAGAAAUGUAAGGu 5'
     |:|||:||  |||:|||:| 
5' aaATATATTTGCTTATATTTCt 3'
AC005235.1	hsa-miR-1
3' uauGUA-UGAAGAAAUGUAAGGu 5'
      ||| |:  || |||||||: 
5' aatCATGATCACTCTACATTCTg 3'
MYLK-AS1	hsa-miR-1
3' uaUGUAUGAAGAAAUGUAAGGu 5'
     || | :  :|||||||||| 
5' tgACTTTTGATTTTACATTCCt 3'
MYLK-AS1	hsa-miR-1
3' uaUGUAUGAAGAAAUGUAAGGu 5'
     || | :  :|||||||||| 
5' tgACTTTTGATTTTACATTCCt 3'
MYLK-AS1	hsa-miR-1
3' uaUGUAUGAAGAAAUGUAAGGu 5'
     || | :  :|||||||||| 
5' tgACTTTTGATTTTACATTCCt 3'
MYLK-AS1	hsa-miR-1
3' uauGUAUGA-AGAAAUGUAAGGu 5'
      :||||| || | |||||:| 
5' tgcTATACTATCCTAACATTTCt 3'
RP11-586D19.1	hsa-miR-1
3' uaUGUAUGAAGAAAUGUAAGGu 5'
     ||| : | | | |:||||| 
5' cgACAGGGTACATGATATTCCt 3'
RP11-361F15.2	hsa-miR-1
3' uauGUAUGAA-GAAAUGUAAGGu 5'
      ::|| || :|||:|||||| 
5' cttTGTAGTTATTTTGCATTCCt 3'
LINC00242	hsa-miR-1
3' uauGUAUGAAGA--AAUGUAAGGu 5'
      ::|:|  ||  | ||||||| 
5' cctTGTGCCCCTGCTGACATTCCc 3'
RP13-870H17.3	hsa-miR-1
3' uauguaUGAAGAAAUGUAAGGu 5'
         ||  | | ||||||| 
5' agctggACGACGTCACATTCCa 3'
RP13-870H17.3	hsa-miR-1
3' uauguaUGAAGAAAUGUAAGGu 5'
         ||  | | ||||||| 
5' agctggACGACGTCACATTCCa 3'
CRYM-AS1	hsa-miR-1
3' uaUGUAUGAAGAAAUGUAAGGu 5'
     || |||  ||| |:||||| 
5' tcACTTAC--CTTCATATTCCc 3'
CRYM-AS1	hsa-miR-1
3' uaUGUAUGAAGAAAUGUAAGGu 5'
     || |||  ||| |:||||| 
5' tcACTTAC--CTTCATATTCCc 3'
COX10-AS1	hsa-miR-1
3' uaugUAUGAAG--AAA-UGUAAGGu 5'
       || :|||  ||| |:||||| 
5' ggtgATTTTTCCATTTCATATTCCt 3'
COX10-AS1	hsa-miR-1
3' uaUGUAUGAAGAAAUGUAAGGu 5'
     | || : |||| ||||||| 
5' gaAGATTTCTCTTCACATTCCg 3'
COX10-AS1	hsa-miR-1
3' uaUGUAUGAAGAAA-UGUAAGGu 5'
     | ||: || ||| ||||||| 
5' agAAATGATTATTTCACATTCCa 3'
COX10-AS1	hsa-miR-1
3' uaUGUAUGAAGAAAUGUAAGGu 5'
     | || : |||| ||||||| 
5' gaAGATTTCTCTTCACATTCCg 3'
COX10-AS1	hsa-miR-1
3' uaUGUAUGAAGAAA-UGUAAGGu 5'
     | ||: || ||| ||||||| 
5' agAAATGATTATTTCACATTCCa 3'
AC005562.1	hsa-miR-1
3' uauguAUGAAG--AAAUGUAAGGu 5'
        |||| |  | ||:||||| 
5' tctttTACTGCAATGTATATTCCa 3'
AC005562.1	hsa-miR-1
3' uauguAUGAAG--AAAUGUAAGGu 5'
        |||| |  | ||:||||| 
5' tctttTACTGCAATGTATATTCCa 3'
AC005562.1	hsa-miR-1
3' uauguaugaagaaaUGUAAGGu 5'
                 ||||||| 
5' ggacaccatatgagACATTCCc 3'
LINC00482	hsa-miR-1
3' uauguaugaagaaaUGUAAGGu 5'
                 ||||||| 
5' cgctttaatcaaggACATTCCt 3'
CECR7	hsa-miR-1
3' uauGUAUGAAGAAAUGUAAGGu 5'
      ||  |  ||||:|||||| 
5' tctCAGTCGGCTTTGCATTCCc 3'
CECR7	hsa-miR-1
3' uauGUAUGA-AGAA--AUGUAAGGu 5'
      | |:|| || |  |||||||| 
5' cacCCTGCTGTCCTACTACATTCCt 3'
CECR7	hsa-miR-1
3' uauGUAUGAAGAAAUGUAAGGu 5'
      ||  |  ||||:|||||| 
5' tctCAGTCGGCTTTGCATTCCc 3'
RP11-66D17.3	hsa-miR-15b
3' acaUUUGGUACUAC---ACGACGAu 5'
      ::|:|| ||||   |||||:| 
5' cagGGATCAAGATGGACTGCTGTTc 3'
DNAJC27-AS1	hsa-miR-15b
3' acaUUUGGUACU-ACACGACGAu 5'
      ::||| | | ||||||||| 
5' ttgGGACC-TCACTGTGCTGCTt 3'
RP11-333I13.1	hsa-miR-15b
3' acAUUUGG-UAC-UA-CACGACGAu 5'
     |:|||: | | ||  ||||||| 
5' ccTGAACTGACGTATCATGCTGCTa 3'
WDFY3-AS2	hsa-miR-15b
3' acauUUGGUACUACACGACGAu 5'
       ::||| |:| |||||:| 
5' tgatGGCCA-GGTTTGCTGTTt 3'
RP13-884E18.4	hsa-miR-15b
3' acaUUUGGUAC---UACACGACGAu 5'
      ||:::| |   |  ||||||| 
5' ttaAAGTTAGGACCAAATGCTGCTc 3'
RP11-361F15.2	hsa-miR-15b
3' acAUUUGGUAC--UACACGACGAu 5'
     |::| ::||  |  ||||||| 
5' taTGGA-TGTGAAAAATGCTGCTa 3'
LINC00265	hsa-miR-15b
3' acAUUUGGUAC-UACACGACGAu 5'
     ||:||| ||    ||||||| 
5' gcTAGACC-TGCCCTTGCTGCTg 3'
RP11-545G3.1	hsa-miR-15b
3' acauuUGGUACUACACGACGAu 5'
        |: | |:| ||||||| 
5' ggattATAAAGGTATGCTGCTt 3'
RP11-527N22.1	hsa-miR-15b
3' acAUUUGGUACU-ACACGACGAu 5'
     |::| || || |||||||:| 
5' tcTGGAACAGGACTGTGCTGTTt 3'
RP11-527N22.1	hsa-miR-15b
3' acaUUUGGUACUACACGACGAu 5'
      ||| |||    ||||||| 
5' gacAAAGCAT-TCCTGCTGCTg 3'
AC022182.3	hsa-miR-15b
3' acaUUUGGUACUAC-ACGACGAu 5'
      ||: || || | ||||||| 
5' aaaAAGGCA-GAGGCTGCTGCTt 3'
RP11-308N19.1	hsa-miR-15b
3' acaUUUG-GUACUACACGACGAu 5'
      |||| |   |  ||||||| 
5' tgaAAACACCCCAACTGCTGCTa 3'
RP11-308N19.1	hsa-miR-15b
3' acaUUUG-GUACUACACGACGAu 5'
      |||| |   |  ||||||| 
5' tgaAAACACCCCAACTGCTGCTa 3'
RP11-227H15.4	hsa-miR-15b
3' acauuugguacuacACGACGAu 5'
                 ||||||| 
5' aagtttcaaaagaaTGCTGCTa 3'
RP11-2C24.4	hsa-miR-15b
3' acauuuGGUACUACACGACGAu 5'
         ||||    ||||||| 
5' catcccCCATCCGCTGCTGCTg 3'
ALDH1L1-AS2	hsa-miR-23b
3' ccauuaGGGACC-GUUACACUa 5'
         |::|||  ||||||| 
5' acagcaCTTTGGAGAATGTGAa 3'
ALDH1L1-AS2	hsa-miR-23b
3' ccauuaGGGACC-GUUACACUa 5'
         |::|||  ||||||| 
5' acagcaCTTTGGAGAATGTGAa 3'
ALDH1L1-AS2	hsa-miR-23b
3' ccauuaGGGACC-GUUACACUa 5'
         |::|||  ||||||| 
5' acagcaCTTTGGAGAATGTGAa 3'
GDNF-AS1	hsa-miR-23b
3' ccauuagggaccGUUACACUa 5'
               :||||||| 
5' agatgacaagatTAATGTGAt 3'
RP11-844P9.2	hsa-miR-23b
3' ccauuagggaccgUUACACUa 5'
                ||||||| 
5' tacgagcaaacaaAATGTGAt 3'
RP11-844P9.2	hsa-miR-23b
3' ccaUUAGGGACC-----GUUACACUa 5'
      | |:|:|||     :||||||| 
5' agaATTTCTTGGTGGGATAATGTGAg 3'
DNAJC3-AS1	hsa-miR-23b
3' ccauuagggacCGUUACACUa 5'
              |:||||||| 
5' ggcaacataatGTAATGTGAa 3'
AC133785.1	hsa-miR-27b
3' cgucuuGAAUCGGUGACACUu 5'
         | |:|: ||||||| 
5' ccctccCATGGTGACTGTGAg 3'
BSN-AS2	hsa-miR-27b
3' cgUCUUGA-AUC-GGUGACACUu 5'
     ||: ||  ||   ||||||| 
5' ccAGGCCTGGAGAAGACTGTGAg 3'
DNAJC3-AS1	hsa-miR-27b
3' cgucuugaaucgGUGACACUu 5'
               :||||||| 
5' atactcccaataTACTGTGAt 3'
DNAJC3-AS1	hsa-miR-27b
3' cgucuugaaucggUGACACUu 5'
                ||||||| 
5' tggtaaacaaaaaACTGTGAg 3'
RP11-363J20.2	hsa-miR-27b
3' cgucuUGAAUCGGUGACACUu 5'
        |||| |  ||||||| 
5' cacatACTTTG-AACTGTGAa 3'
GS1-124K5.11	hsa-miR-122
3' guuUGUGGUAACAG-UGUGAGGu 5'
      | ||| || || ||||||| 
5' ttcAGACC-TTCTCAACACTCCc 3'
AC012531.25	hsa-miR-122
3' guuuGUGGUAACA--GUGUGAGGu 5'
       ||:: || |  |||||||| 
5' atgtCATTCTTCTCCCACACTCCc 3'
CTD-2555A7.2	hsa-miR-122
3' guUUGUGGUAACAGUGUGAGGu 5'
     |:|:| :  |||||:|||| 
5' gcAGCGCAGGGGTCACGCTCCa 3'
CTD-2555A7.2	hsa-miR-122
3' guUUGUGGUAACAG--UGUGAGGu 5'
     ||:|:| | |||  ||||||: 
5' agAATATC-TAGTCCAACACTCTa 3'
RP11-403I13.5	hsa-miR-124
3' ccguAAGUGGCGCACGGAAu 5'
       ||| |:| ||||||| 
5' tctcTTC-CTG-GTGCCTTc 3'
AC079767.4	hsa-miR-124
3' ccguaaGUGGCGCACGGAAu 5'
         ::|:| ||||||| 
5' caaaccTGCTG-GTGCCTTc 3'
LINC00501	hsa-miR-124
3' ccguaagUGGCGCACGGAAu 5'
          | |  ||||||| 
5' tcttaggAGCCAGTGCCTTa 3'
RP11-352D13.5	hsa-miR-124
3' ccgUAAGUGG--CGCACGGAAu 5'
      || || |  | ||||||| 
5' aaaATCCAGCAGGAGTGCCTTa 3'
RP11-352D13.5	hsa-miR-124
3' ccgUAAGUGG--CGCACGGAAu 5'
      || || |  | ||||||| 
5' aaaATCCAGCAGGAGTGCCTTa 3'
RP11-174G17.2	hsa-miR-125b
3' agUGUUCAAUCCCAGAGUCCCu 5'
     | | |||:    ||||||| 
5' cgAGATGTTGCCAGCTCAGGGg 3'
RP11-528A4.2	hsa-miR-125b
3' aguguucaauccCAGAGUCCCu 5'
               ||||||||| 
5' cctgctgcagaaGTCTCAGGGt 3'
RP11-528A4.2	hsa-miR-125b
3' aguguucaauccCAGAGUCCCu 5'
               ||||||||| 
5' cctgctgcagaaGTCTCAGGGt 3'
RP11-1C8.5	hsa-miR-125b
3' agUGUUCAAUCCCAGAGUCCCu 5'
     |||  | |  | ||||||| 
5' ccACATCTCA--GCCTCAGGGc 3'
RP11-384P7.7	hsa-miR-125b
3' agugUUCAAUCCCAGAGUCCCu 5'
       :| | |   |||||||| 
5' gaggGACTGACCCTCTCAGGGt 3'
RP11-384P7.7	hsa-miR-125b
3' aguguucaaucccAGAGUCCCu 5'
                |||||||| 
5' atggctggattttTCTCAGGGt 3'
RP11-384P7.7	hsa-miR-125b
3' agUGU-UCAAUCCCAGAGUCCCu 5'
     ||| || ||    ||||||| 
5' aaACAGAGATA---ACTCAGGGt 3'
RP5-1050E16.1	hsa-miR-125b
3' agUGUUCAAUCCCAGAGUCCCu 5'
     ||||   | |  ||||||| 
5' ctACAA---ATGTACTCAGGGc 3'
RP11-253E3.3	hsa-miR-125b
3' aguGUUCAA--UC-CCAGAGUCCCu 5'
      |||| |  ||  | ||||||| 
5' gatCAAGGTGCAGAAGACTCAGGGa 3'
MEG3	hsa-miR-125b
3' aguGUUCAA--UCCCAGAGUCCcu 5'
      ||  ||  :||||||||||  
5' ctcCATATTCAGGGGTCTCAGGca 3'
MEG3	hsa-miR-125b
3' aguguucaaucccaGAGUCCCu 5'
                 ||||||| 
5' catctgggtctctcCTCAGGGa 3'
MEG3	hsa-miR-125b
3' aguguucaaucccaGAGUCCCu 5'
                 ||||||| 
5' cacccgggtctctcCTCAGGGa 3'
MEG3	hsa-miR-125b
3' aguguucaaucCCAGAGUCCCu 5'
              || ||||||| 
5' cctgtgggcctGGCCTCAGGGc 3'
MEG3	hsa-miR-125b
3' aguguucaaucccaGAGUCCCu 5'
                 ||||||| 
5' cacccgggtctctcCTCAGGGa 3'
MEG3	hsa-miR-125b
3' aguguucaaucCCAGAGUCCCu 5'
              || ||||||| 
5' cctgtgggcctGGCCTCAGGGc 3'
MEG3	hsa-miR-125b
3' aguguucaaucccaGAGUCCCu 5'
                 ||||||| 
5' cacccgggtctctcCTCAGGGa 3'
MEG3	hsa-miR-125b
3' aguguucaaucccaGAGUCCCu 5'
                 ||||||| 
5' cacccgggtctctcCTCAGGGa 3'
MEG3	hsa-miR-125b
3' aguguucaaucccaGAGUCCCu 5'
                 ||||||| 
5' cacccgggtctctcCTCAGGGa 3'
MEG3	hsa-miR-125b
3' aguguucaaucccaGAGUCCCu 5'
                 ||||||| 
5' cagccccgtgtctcCTCAGGGt 3'
MEG3	hsa-miR-125b
3' aguguucaaucccaGAGUCCCu 5'
                 ||||||| 
5' cacccgggtctctcCTCAGGGa 3'
MEG3	hsa-miR-125b
3' aguguucaaucccaGAGUCCCu 5'
                 ||||||| 
5' cacccgggtctctcCTCAGGGa 3'
MEG3	hsa-miR-125b
3' aguguucaaucccaGAGUCCCu 5'
                 ||||||| 
5' cacccgggtctctcCTCAGGGa 3'
MEG3	hsa-miR-125b
3' aguguucaaucccaGAGUCCCu 5'
                 ||||||| 
5' cacccgggtctctcCTCAGGGa 3'
MEG3	hsa-miR-125b
3' aguguucaaucCCAGAGUCCCu 5'
              || ||||||| 
5' cctgtgggcctGGCCTCAGGGc 3'
MEG3	hsa-miR-125b
3' aguguucaaucccaGAGUCCCu 5'
                 ||||||| 
5' cacccgggtctctcCTCAGGGa 3'
MEG3	hsa-miR-125b
3' aguguucaaucccaGAGUCCCu 5'
                 ||||||| 
5' cacccgggtctctcCTCAGGGa 3'
MEG3	hsa-miR-125b
3' aguguucaaucCCAGAGUCCCu 5'
              || ||||||| 
5' cctgtgggcctGGCCTCAGGGc 3'
MEG3	hsa-miR-125b
3' aguguucaaucccaGAGUCCCu 5'
                 ||||||| 
5' cacccgggtctctcCTCAGGGa 3'
MEG3	hsa-miR-125b
3' aguguucaaucCCAGAGUCCCu 5'
              || ||||||| 
5' cctgtgggcctGGCCTCAGGGc 3'
MEG3	hsa-miR-125b
3' aguguucaaucccaGAGUCCCu 5'
                 ||||||| 
5' cacccgggtctctcCTCAGGGa 3'
MEG3	hsa-miR-125b
3' aguguucaaucccaGAGUCCCu 5'
                 ||||||| 
5' acagagggtctctcCTCAGGGa 3'
MEG3	hsa-miR-125b
3' aguguucaaucccaGAGUCCCu 5'
                 ||||||| 
5' cagccccgtgtctcCTCAGGGt 3'
MEG3	hsa-miR-125b
3' aguguucaaucccaGAGUCCCu 5'
                 ||||||| 
5' cagccccgtgtctcCTCAGGGt 3'
MEG3	hsa-miR-125b
3' aguguucaaucCCAGAGUCCCu 5'
              || ||||||| 
5' cctgtgggcctGGCCTCAGGGc 3'
MEG3	hsa-miR-125b
3' aguguucaaucccaGAGUCCCu 5'
                 ||||||| 
5' cagccccgtgtctcCTCAGGGt 3'
MEG3	hsa-miR-125b
3' aguguucaaucCCAGAGUCCCu 5'
              || ||||||| 
5' cctgtgggcctGGCCTCAGGGc 3'
MEG3	hsa-miR-125b
3' aguguucaaucccaGAGUCCCu 5'
                 ||||||| 
5' cagccccgtgtctcCTCAGGGt 3'
MEG3	hsa-miR-125b
3' aguguucaaucCCAGAGUCCCu 5'
              || ||||||| 
5' cctgtgggcctGGCCTCAGGGc 3'
MEG3	hsa-miR-125b
3' aguguucaaucccaGAGUCCCu 5'
                 ||||||| 
5' cagccccgtgtctcCTCAGGGt 3'
MEG3	hsa-miR-125b
3' aguguucaaucCCAGAGUCCCu 5'
              || ||||||| 
5' cctgtgggcctGGCCTCAGGGc 3'
MEG3	hsa-miR-125b
3' aguguucaaucCCAGAGUCCCu 5'
              || ||||||| 
5' cctgtgggcctGGCCTCAGGGc 3'
MEG3	hsa-miR-125b
3' agUGUUCAAUCC-----CAGAGUCCCu 5'
     ||::|| :||     | ||||||| 
5' ggACGGGTGGGGAGACAGGCTCAGGGa 3'
RP11-430B1.2	hsa-miR-125b
3' aguGUUCAAUCCCAGAGUCCCu 5'
      ::||| |  | ||||||| 
5' gacTGAGTAATTG-CTCAGGGg 3'
CTD-2196E14.9	hsa-miR-125b
3' agUGUUCAAUCCCAGAGUCCCu 5'
     |:||| ||  | ||||||| 
5' gcATAAG-TACTGGCTCAGGGt 3'
TPTEP1	hsa-miR-125b
3' aguguucaaucCCAGAGUCCCu 5'
              | |||||||| 
5' acgaaggccttGTTCTCAGGGg 3'
TPTEP1	hsa-miR-125b
3' aguguucaaucccAGAGUCCCu 5'
                |||||||| 
5' atggttgcaccacTCTCAGGGt 3'
NEXN-AS1	hsa-miR-128
3' uuUCUCUGGCC--AAGUGACACu 5'
     :|||:: ||  ||||||||| 
5' gtGGAGGTGGGGTTTCACTGTGt 3'
NEXN-AS1	hsa-miR-128
3' uuucucuggccaaGUGACACu 5'
                ||||||| 
5' ------------cCACTGTGc 3'
RP11-31F15.2	hsa-miR-128
3' uuUCUCUG-GCCAAGUGACACu 5'
     | ||:| :|   ||||||| 
5' ttACAGGCATGAGCCACTGTGc 3'
RP11-31F15.2	hsa-miR-128
3' uuUCUCUGGCCAAGUGACACu 5'
     | | :| || |||:|||| 
5' atACAAGCAGGATCATTGTGt 3'
DNAJC27-AS1	hsa-miR-128
3' uuuCUCUGGCCAAGUGACACu 5'
      |:||||   |||||||| 
5' cttGGGACC---TCACTGTGc 3'
RP11-513G11.2	hsa-miR-128
3' uuuCUCUG-GCCAA--GUGACACu 5'
      |:||| ||| |  ||:|||| 
5' cccGGGACTCGGGTCCCATTGTGg 3'
RP11-356I2.4	hsa-miR-128
3' uuUCUCUGGCCAAGUGACAcu 5'
     ||:| :| |||||||||  
5' aaAGGGCTCTGTTCACTGTtt 3'
RP11-356I2.4	hsa-miR-128
3' uuUCUCUGGCCAAGUGACAcu 5'
     ||:| :| |||||||||  
5' aaAGGGCTCTGTTCACTGTtt 3'
RP11-356I2.4	hsa-miR-128
3' uuucUCUGGCCAAGUGACACu 5'
       :|| :|   ||||||| 
5' tacaGGAATGCACCACTGTGc 3'
RP11-626I20.3	hsa-miR-128
3' uuuCUCUGGC--CAAGUGACAcu 5'
      | ||::|  |||||||||  
5' cctGTGATTGTTGTTCACTGTtg 3'
RP11-805I24.1	hsa-miR-128
3' uuucucuggccaAGUGACACu 5'
               |||||||| 
5' tctgcatatcccTCACTGTGt 3'
RP11-805I24.1	hsa-miR-128
3' uuucucuggccaaGUGACACu 5'
                ||||||| 
5' tgcctcttactaaCACTGTGt 3'
RP11-374A4.1	hsa-miR-130a
3' uacggGAAAAUUG--UAACGUGAc 5'
        ||  ||||  ||||:||| 
5' ggaaaCTCATAACATATTGTACTa 3'
RP11-155L15.1	hsa-miR-130a
3' uacgggaaaaUUGUAACGUGAc 5'
             ||| ||||||| 
5' attgtcaggaAAC-TTGCACTc 3'
TPT1-AS1	hsa-miR-130a
3' uaCGGGAAAAUUGUAACGUGAc 5'
     | || |  | ||||||||| 
5' atGACCATGCACCATTGCACTc 3'
TPT1-AS1	hsa-miR-130a
3' uaCGGGAAAAUUGUAACGUGAc 5'
     | || |  | ||||||||| 
5' atGACCATGCACCATTGCACTc 3'
TPT1-AS1	hsa-miR-130a
3' uaCGGGAAAAUUGUAACGUGAc 5'
     | || |  | ||||||||| 
5' atGACCATGCACCATTGCACTc 3'
CTC-523E23.1	hsa-miR-130a
3' uacgggaaaauuguAACGUGAc 5'
                 ||||||| 
5' tcaagataaatcttTTGCACTc 3'
RP11-513I15.6	hsa-miR-132
3' gcugguaccgaCAU--CUGACAAu 5'
              |||  ||||||| 
5' ctttttaaagaGTACTGACTGTTt 3'
TTC28-AS1	hsa-miR-132
3' gcuGGU-ACC-GACA-UCUGACAAu 5'
      ||| ||| |||| :|:||||| 
5' gttCCACTGGCCTGTCGGGCTGTTt 3'
TTC28-AS1	hsa-miR-132
3' gcuGGUACCGACAUCUGACAAu 5'
      ||||  ||||:||:|||| 
5' tttCCAT--CTGTGGATTGTTc 3'
TTC28-AS1	hsa-miR-132
3' gcuGGUACCGACAUCUGACAAu 5'
      ||||  ||||:||:|||| 
5' tttCCAT--CTGTGGATTGTTc 3'
TTC28-AS1	hsa-miR-132
3' gcUGGUACCGACAU--CUGACAAu 5'
     |:|| | :|| |  ||||||| 
5' aaATCA-GCTTGAAGGGACTGTTc 3'
TTC28-AS1	hsa-miR-132
3' gcuGGU-ACC-GACA-UCUGACAAu 5'
      ||| ||| |||| :|:||||| 
5' gttCCACTGGCCTGTCGGGCTGTTt 3'
SLC25A5-AS1	hsa-miR-132
3' gcugguaccgacauCUGACAAu 5'
                 ||||||| 
5' ataaaaataaggacGACTGTTg 3'
SLC25A5-AS1	hsa-miR-132
3' gcugguaccgacauCUGACAAu 5'
                 ||||||| 
5' ataaaaataaggacGACTGTTg 3'
SLC25A5-AS1	hsa-miR-132
3' gcugguaccgacauCUGACAAu 5'
                 ||||||| 
5' ataaaaataaggacGACTGTTg 3'
CTB-107G13.1	hsa-miR-133a
3' gucgaccaaCUUCCCCUGGUUu 5'
            |:|||||:|||| 
5' gatttcccgGGAGGGGGCCAAt 3'
RP11-65M17.1	hsa-miR-133a
3' gucGACCAACUUCCCCUGGUUu 5'
      ||||| |:  |||:|||| 
5' gtcCTGGTGGGCTGGGGCCAAc 3'
RP11-497G19.1	hsa-miR-133a
3' gucGAC-CAACUUC--CCCUGGUUu 5'
      ||| ||  :||   ||||||| 
5' ccaCTGAGTCAGAGCTAGGACCAAc 3'
TPTEP1	hsa-miR-133a
3' gucgACCAACUUCCCCUGGUUu 5'
       ||| |  |||||:|||| 
5' aaagTGGGTCCAGGGGGCCAAt 3'
RP11-677M14.3	hsa-miR-135a
3' agugUAUCCUUAUUUUUCGGUAu 5'
       | || ||| ||||||||| 
5' aataACAGAAAT-AAAAGCCATc 3'
RP11-677M14.3	hsa-miR-135a
3' agugUAUCCUUAUUUUUCGGUAu 5'
       | || ||| ||||||||| 
5' aataACAGAAAT-AAAAGCCATc 3'
GAS5	hsa-miR-137
3' gaugcgcauaagaAUUCGUUAUu 5'
                |:||||||| 
5' agactaacgctgaTGAGCAATAt 3'
GAS5	hsa-miR-137
3' gaugcgcauaagaAUUCGUUAUu 5'
                |:||||||| 
5' --------gctgaTGAGCAATAt 3'
GAS5	hsa-miR-137
3' gaugcgcauaagaAUUCGUUAUu 5'
                |:||||||| 
5' agactaacgctgaTGAGCAATAt 3'
GAS5	hsa-miR-137
3' gaugcgcauaagaAUUCGUUAUu 5'
                |:||||||| 
5' agactaacgctgaTGAGCAATAt 3'
GAS5	hsa-miR-137
3' gaugcgcauaagaAUUCGUUAUu 5'
                |:||||||| 
5' agactaacgctgaTGAGCAATAt 3'
GAS5	hsa-miR-137
3' gaugcgcauaagaAUUCGUUAUu 5'
                |:||||||| 
5' agactaacgctgaTGAGCAATAt 3'
RP11-254F7.2	hsa-miR-137
3' gaugcGCA-UAAGAAUUCGUUAUu 5'
        :|| ||  |||||:|||| 
5' tacttTGTAATGGTTAAGTAATAt 3'
DAPK1-IT1	hsa-miR-137
3' gaUGCGCAUAAGAAU-------UCGUUAUu 5'
     | || |:||:|||       ||||||| 
5' cgAGGCATGTTTTTAGCTGAATAGCAATAa 3'
SNHG1	hsa-miR-137
3' gaUGCGCAUAAGA--AUUCGUUAUu 5'
     || : | ||||   |||||||| 
5' aaACTTCT-TTCTGCCAAGCAATAg 3'
SNHG1	hsa-miR-137
3' gaUGCGCAUAAGA--AUUCGUUAUu 5'
     || : | ||||   |||||||| 
5' aaACTTCT-TTCTGCCAAGCAATAg 3'
AC004158.3	hsa-miR-137
3' gaugcgcauaagaauUCGUUAUu 5'
                  ||||||| 
5' tggattacaaaagacAGCAATAg 3'
RP11-340E6.1	hsa-miR-138
3' gcCGGACUAAGUGUUGUGGUCGa 5'
     ||: |:|||: : ||:|||| 
5' agGCTGGGTTCG-GTCATCAGCc 3'
CTD-2131I18.1	hsa-miR-138
3' gccGGACUAAGUGUUGUGGUCGa 5'
      ||||||    :|||||||: 
5' gtcCCTGAT---GGACACCAGTc 3'
CTD-2281E23.1	hsa-miR-138
3' gccggacuaagugUUGUGGUCGa 5'
                :|||||||| 
5' tctttcaggaagaGACACCAGCc 3'
CTD-2281E23.1	hsa-miR-138
3' gccggaCUAAGUGUUGUGGUCGa 5'
         ||| ||||:|||::|| 
5' tcagagGATCCACAGCACTGGCg 3'
TCL6	hsa-miR-138
3' gcCGGACUAAGUGUUGUGGUCGa 5'
     ||||  || :: |||||||: 
5' ctGCCT-CTTGGTTACACCAGTg 3'
TCL6	hsa-miR-138
3' gccggacuaaGUGUUGUGGUCga 5'
             ||||:||||||  
5' gaaggaccccCACAGCACCAGgc 3'
TCL6	hsa-miR-138
3' gcCGGACUAAGUGUUGUGGUCGa 5'
     ||||  || :: |||||||: 
5' ctGCCT-CTTGGTTACACCAGTg 3'
TCL6	hsa-miR-138
3' gccggacuaaGUGUUGUGGUCga 5'
             ||||:||||||  
5' gaaggaccccCACAGCACCAGgc 3'
TCL6	hsa-miR-138
3' gcCGGACUAAGUGUUGUGGUCGa 5'
     ||||  || :: |||||||: 
5' ctGCCT-CTTGGTTACACCAGTg 3'
TCL6	hsa-miR-138
3' gccggacuaaGUGUUGUGGUCga 5'
             ||||:||||||  
5' gaaggaccccCACAGCACCAGgc 3'
TCL6	hsa-miR-138
3' gccggacuaaguguuGUGGUCGa 5'
                  ||||||| 
5' gataaaagacactccCACCAGCa 3'
TCL6	hsa-miR-138
3' gcCGGACUAAGUGUUGUGGUCGa 5'
     ||||  || :: |||||||: 
5' ctGCCT-CTTGGTTACACCAGTg 3'
TCL6	hsa-miR-138
3' gccggacuaaGUGUUGUGGUCga 5'
             ||||:||||||  
5' gaaggaccccCACAGCACCAGgc 3'
TCL6	hsa-miR-138
3' gccggacuaaguguuGUGGUCGa 5'
                  ||||||| 
5' gataaaagacactccCACCAGCa 3'
AC009404.2	hsa-miR-140-5p
3' gaugguaucccauuUUGGUGAc 5'
                 ||||||| 
5' tcaggagtcctgtcAACCACTg 3'
LINC00312	hsa-miR-140-5p
3' gaUGGUAUCCCAUUUUGGUGAc 5'
     ||:||| || |||| |||| 
5' ctACTATAAGG-AAAAGCACTa 3'
WDFY3-AS2	hsa-miR-140-5p
3' gaUGGUAUCCCAUUUUGGUGac 5'
     ::||||  |||||:||||  
5' ttGTCATAATGTAAAGCCACgt 3'
RP11-63E9.1	hsa-miR-140-5p
3' gauGGUAUCCCAU-UUUGGUGAc 5'
      ::| :|||||  ||||||| 
5' tctTTAAGGGGTACCAACCACTc 3'
RP11-63E9.1	hsa-miR-140-5p
3' gauGGUAUCCCAUUUUGGUGAc 5'
      ||| || ||  |||:||| 
5' aacCCAAAGAGT-TAACTACTa 3'
RP11-37B2.1	hsa-miR-140-5p
3' gaugguaucccaUUUUGGUGAc 5'
               | ||||||| 
5' aatgagtaacagATAACCACTc 3'
TPT1-AS1	hsa-miR-140-5p
3' gaugguaucCCAUUUUGGUGAc 5'
            | ||||||:||| 
5' ttcaattttGCTAAAACTACTc 3'
RP3-461P17.10	hsa-miR-140-5p
3' gaUGGUAUCC--CAUUUUGGUGAc 5'
     :| : |||  | |:||||||| 
5' ctGCAGAAGGAAGGAGAACCACTt 3'
RP3-461P17.10	hsa-miR-140-5p
3' gaUGGUAUCC--CAUUUUGGUGAc 5'
     :| : |||  | |:||||||| 
5' ctGCAGAAGGAAGGAGAACCACTt 3'
ZRANB2-AS2	hsa-miR-141
3' gguagaAAUGGUCUGUCACAAu 5'
         | :::|| ||||||| 
5' acagaaTAGTTAG-CAGTGTTc 3'
ZRANB2-AS2	hsa-miR-141
3' gguagaAAUGGUCUGUCACAAu 5'
         | :::|| ||||||| 
5' acagaaTAGTTAG-CAGTGTTc 3'
ZRANB2-AS2	hsa-miR-141
3' gguAGAAAUGGUCUGUCACAAu 5'
      | ||  :|  |||||||| 
5' actTGTTCCTCTCACAGTGTTc 3'
RP11-539G18.2	hsa-miR-141
3' gguAGAA-AUG--GUCUGUCACAAu 5'
      ||||  :|  |:||||||||| 
5' gttTCTTCGGCGGCGGACAGTGTTc 3'
RP11-539G18.2	hsa-miR-141
3' gguAGAA-AUG--GUCUGUCACAAu 5'
      ||||  :|  |:||||||||| 
5' gttTCTTCGGCGGCGGACAGTGTTc 3'
RP11-539G18.2	hsa-miR-141
3' gguAGAA-AUG--GUCUGUCACAAu 5'
      ||||  :|  |:||||||||| 
5' gttTCTTCGGCGGCGGACAGTGTTc 3'
AC195454.1	hsa-miR-141
3' ggUAGAAAUGGUCUGUCACAAu 5'
     | ||||:|||  |||| || 
5' taAGCTTTGCCACCCAGTTTTg 3'
WDFY3-AS2	hsa-miR-141
3' gguagaAAUGGUCUGUCACAAu 5'
         |||: |  ||||||| 
5' gaggagTTATGA-CCAGTGTTg 3'
WDFY3-AS2	hsa-miR-141
3' gguagaAAUGGUCUGUCACAAu 5'
         |||: |  ||||||| 
5' gaggagTTATGA-CCAGTGTTg 3'
RP11-629G13.1	hsa-miR-141
3' ggUAGAAAUGG--UCUGUCACAAu 5'
     ||:|||| :  ||||:||||| 
5' gtATTTTTAGTAGAGACGGTGTTt 3'
RP11-629G13.1	hsa-miR-141
3' gguagaaaUGGUC-UGUCACAau 5'
           ||||| |||||||  
5' tgggccacACCAGTACAGTGTaa 3'
RP11-469N6.1	hsa-miR-141
3' gguaGAAAUGGUCUGUCACAAu 5'
       || || | | ||||||| 
5' atccCTGTAGCTGCCAGTGTTa 3'
AP001628.7	hsa-miR-141
3' gguaGAAAUGGUCUGUCACAAu 5'
       | ||:||| |||||||| 
5' gttcCATTGCCA-ACAGTGTTt 3'
AC007682.1	hsa-miR-142-3p
3' agguauuucauccUUUGUGAUGu 5'
                | ||||||| 
5' gagtctttctctaATACACTACa 3'
RP11-875O11.2	hsa-miR-143
3' cuCGAUGUC----ACGAAGUAGAGu 5'
     |||:|||    ||  ||||||| 
5' gaGCTGCAGCATCTGACTCATCTCa 3'
CTA-392C11.1	hsa-miR-143
3' cucgaUGUCACGAAGUAGAGu 5'
        |||  |||||||:|| 
5' ccaagACA-AGCTTCATTTCa 3'
CTA-392C11.1	hsa-miR-143
3' cucgaUGUCACGAAGUAGAGu 5'
        |||  |||||||:|| 
5' ccaagACA-AGCTTCATTTCa 3'
RP11-71J2.1	hsa-miR-143
3' cucgaugucacGAAGUAGAGu 5'
              | ||||||| 
5' tcaagtggacaCATCATCTCg 3'
RP11-13A1.1	hsa-miR-143
3' cucGAUGUCACGAAGUAGAGu 5'
      || ||  || ||||||| 
5' agaCTTCA--GCCTCATCTCc 3'
RP11-13A1.1	hsa-miR-143
3' cucGAUGUCAC--GAAGUAGAGu 5'
      || : |||  : ||||||| 
5' cttCTTTTGTGGATGTCATCTCt 3'
RP11-526A4.1	hsa-miR-144
3' ucAUGU--AGUAGAUAUGACAu 5'
     ||||   : |||||:|||| 
5' aaTACAAGGTTTCTATGCTGTg 3'
RP11-526A4.1	hsa-miR-144
3' ucAUGU--AGUAGAUAUGACAu 5'
     ||||   : |||||:|||| 
5' aaTACAAGGTTTCTATGCTGTg 3'
RP11-526A4.1	hsa-miR-144
3' ucAUGU--AGUAGAUAUGACAu 5'
     ||||   : |||||:|||| 
5' aaTACAAGGTTTCTATGCTGTg 3'
RP11-71J2.1	hsa-miR-144
3' ucauguaguagaUAUGACAu 5'
               ||||||| 
5' atgagggggaaaATACTGTa 3'
DNAJC3-AS1	hsa-miR-144
3' ucauguaguagaUAUGACAu 5'
               ||||||| 
5' gtcccggaacaaATACTGTc 3'
DNAJC3-AS1	hsa-miR-144
3' ucAUGUAGUAGAUAUGACAu 5'
     |||  |   |||||||| 
5' taTACTCCCAATATACTGTg 3'
DNAJC3-AS1	hsa-miR-144
3' ucauguaguagaUAUGACAu 5'
               ||||||| 
5' gtcccggaacaaATACTGTc 3'
DNAJC3-AS1	hsa-miR-144
3' ucauguaguagaUAUGACAu 5'
               ||||||| 
5' ggaaagattgaaATACTGTa 3'
CROCCP2	hsa-miR-145
3' ucCCUAAGGACC-CUUUUGACCUg 5'
     ||   | ||| |::|:||||| 
5' gaGGCAGCATGGCGGGAGCTGGAg 3'
RP11-288L9.1	hsa-miR-145
3' ucccUAA-GGACCCUUUUGACCUg 5'
       ||| |:| ||  :|||||| 
5' cccaATTACTTTGGCTGACTGGAt 3'
RP11-776H12.1	hsa-miR-145
3' ucccuaaGGACCCUUUUGACCUg 5'
          |||  |:||:||||| 
5' caaatggCCTCTGGAAGCTGGAa 3'
RP11-506N2.1	hsa-miR-145
3' ucccuaaGGACCCUUUUGACCUg 5'
          | || |  ||||||| 
5' tgtcacaCATGAG-CAACTGGAa 3'
RP11-696N14.1	hsa-miR-145
3' ucccUAAGGACCCUUUUGACCUg 5'
       || |:|  |  ||||||| 
5' gtatATACTTCTG-TAACTGGAa 3'
RP11-756H20.1	hsa-miR-145
3' ucccuaaggaCCCU-UUUGACCUg 5'
             |||| :||||||| 
5' aagagaggaaGGGAGGAACTGGAc 3'
RP11-844P9.2	hsa-miR-145
3' ucCCUAAG--GACCCU-UUUGACCUg 5'
     | ||||  :||| | |||||||| 
5' gtGCATTCTATTGGTACAAACTGGAa 3'
RP11-844P9.2	hsa-miR-145
3' ucccuaaggacccuUUUGACCUg 5'
                 :||||||| 
5' ccaataaaagcactGAACTGGAc 3'
RP11-513I15.6	hsa-miR-145
3' ucccuaAGGACCCU--UUUGACCUg 5'
         |:||||||  |||:|||| 
5' acaacaTTCTGGGAGCAAATTGGAt 3'
RP11-513I15.6	hsa-miR-145
3' ucccuaaggacCCUUUUGACCug 5'
              ||||||||||  
5' cttaagcacatGGAAAACTGGta 3'
RP1-137D17.1	hsa-miR-145
3' uccCUA-AGGACCCUUUUGACCUg 5'
      |||  | ||| :|:|||||| 
5' tgaGATCACATGGAGAGACTGGAt 3'
RP1-137D17.1	hsa-miR-145
3' ucccuaaggacccuUUUGACCUg 5'
                 |||||||| 
5' tgcacagtaaatccAAACTGGAc 3'
AC005682.5	hsa-miR-145
3' ucCCUAAGGACCCUUUUGACCUg 5'
     | |||| |    |||||||| 
5' tcGTATTCAT----AAACTGGAa 3'
LINC00476	hsa-miR-145
3' ucCCUAAGGACCCUUUUGACCUg 5'
     |||| | || |:|||||||: 
5' acGGATCCATGAGGAAACTGGGc 3'
RP11-834C11.4	hsa-miR-145
3' ucccuaaggaCCCU-UUUGACCUg 5'
             || | |||||||| 
5' acaccagcacGGCAGAAACTGGAg 3'
RP11-902B17.1	hsa-miR-145
3' ucccuaaggacccUUUUGACCUg 5'
                ::||||||| 
5' ttaacaccatcaaGGAACTGGAg 3'
OIP5-AS1	hsa-miR-145
3' ucccuAAGGACCCUUUUGACCUg 5'
        ||| |  ||:||||||| 
5' atcttTTCAT--GAGAACTGGAa 3'
OIP5-AS1	hsa-miR-145
3' uccCUAAGGACCCUUUUGACCUg 5'
      ||  :||   ||||||||: 
5' tttGAGGTCTTTTAAAACTGGGa 3'
RP11-805I24.1	hsa-miR-145
3' ucccUAAGGACCCUUUUGACCUg 5'
       | || | | |:||||||| 
5' tgatAATCAT-GAAGAACTGGAa 3'
STK4-AS1	hsa-miR-145
3' ucccuaaggacccuUUUGACCUg 5'
                 |||||||| 
5' gggcctgcaccaccAAACTGGAc 3'
STK4-AS1	hsa-miR-145
3' ucCCUAAGGACCCUUUUGACCUg 5'
     ||:  | | || :||:|||| 
5' aaGGGAGCATAGGTGAATTGGAg 3'
STK4-AS1	hsa-miR-145
3' ucCCUAAGGACCCUUUUGACCUg 5'
     ||:  | | || :||:|||| 
5' aaGGGAGCATAGGTGAATTGGAg 3'
AF064860.7	hsa-miR-145
3' ucCCUAAGGACCCUU----UUGACCUg 5'
     |||  |:|||| |    ||||||| 
5' aaGGA--CTTGGGCAGAGCAACTGGAg 3'
TTC28-AS1	hsa-miR-145
3' ucccuaaggACCCUUUUGACCUg 5'
            || |  ||||||| 
5' atatcaggaTGTGTCAACTGGAt 3'
TTC28-AS1	hsa-miR-145
3' ucccuaaggACCCUUUUGACCUg 5'
            || |  ||||||| 
5' atatcaggaTGTGTCAACTGGAt 3'
TTC28-AS1	hsa-miR-145
3' ucccuaaggACCCUUUUGACCUg 5'
            || |  ||||||| 
5' atatcaggaTGTGTCAACTGGAt 3'
TTC28-AS1	hsa-miR-145
3' ucccuaaggACCCUUUUGACCUg 5'
            || |  ||||||| 
5' atatcaggaTGTGTCAACTGGAt 3'
TTC28-AS1	hsa-miR-145
3' ucccuaaggACCCUUUUGACCUg 5'
            || |  ||||||| 
5' atatcaggaTGTGTCAACTGGAt 3'
TTC28-AS1	hsa-miR-145
3' ucccuaaggACCCUUUUGACCUg 5'
            || |  ||||||| 
5' atatcaggaTGTGTCAACTGGAt 3'
TTC28-AS1	hsa-miR-145
3' ucccuaaggACCCUUUUGACCUg 5'
            || |  ||||||| 
5' atatcaggaTGTGTCAACTGGAt 3'
TTC28-AS1	hsa-miR-145
3' ucccuaaggACCCUUUUGACCUg 5'
            || |  ||||||| 
5' atatcaggaTGTGTCAACTGGAt 3'
TTC28-AS1	hsa-miR-145
3' ucccuaaggACCCUUUUGACCUg 5'
            || |  ||||||| 
5' atatcaggaTGTGTCAACTGGAt 3'
BSN-AS2	hsa-miR-152
3' gguucaagacaGU-ACGUGACu 5'
              || ||||||| 
5' cgagatcacacCACTGCACTGt 3'
CTC-523E23.1	hsa-miR-152
3' gguucaagacagUACGUGACu 5'
               :||||||| 
5' acatgacagaggGTGCACTGc 3'
BCYRN1	hsa-miR-153
3' cuAGUGA-AAACACUGAUACGuu 5'
     |:||| ||||  :||||||  
5' atTTACTGTTTGATGCTATGCtt 3'
RP11-380J14.1	hsa-miR-9
3' aguAUGUCGAUCUAUUGGUUUCu 5'
      |: |||   || ||||||| 
5' accTGGAGCCTCATTACCAAAGa 3'
RP11-380J14.1	hsa-miR-9
3' aguaUGUCGAUCUA-----UUGGUUUCu 5'
       ||||| | ||     |||||||| 
5' actcACAGCGAAATCTACCAACCAAAGa 3'
RP11-380J14.1	hsa-miR-9
3' aguauGUCGA-UCUAUUGGUUUCu 5'
        |||||    | ||||||| 
5' ggggtCAGCTCCCCTCACCAAAGt 3'
RP11-380J14.1	hsa-miR-9
3' agUAUGUC-GAUCUAUUGGUUUCu 5'
     :|:||| ||   | ||||:|| 
5' atGTGCAGTCTTACTTACCAGAGt 3'
BCYRN1	hsa-miR-9
3' agUA-UGUCGAUCUAUUGGUUUcu 5'
     || ::||||   ||||||||  
5' atATGGTAGCTTTTTAACCAAAac 3'
BCYRN1	hsa-miR-9
3' aguAUGUCGAUCUAUUGGUUUCu 5'
      |:| ||| | | |:||||| 
5' tccTGCTGCT-GCTCATCAAAGg 3'
BCYRN1	hsa-miR-9
3' agUAUGUCGAUCUAUUGGUUUcu 5'
     || || | || ||||||||  
5' caATCCA-C-AGTTAACCAAAtc 3'
RP11-508O18.1	hsa-miR-9
3' agUAUGUCGAUCUAUUGGUUUCu 5'
     || |  | | | |||||:|| 
5' acATTCCCCGACACAACCAGAGt 3'
RP11-508O18.1	hsa-miR-9
3' agUAUGUCGAUCUAU-UGGUUUCu 5'
     :|: :|||  ||: :|||||| 
5' gtGTGAGGCTCTATGTGCCAAAGa 3'
AC011343.1	hsa-miR-9
3' aguAUGUCGA--UCUAUUGGUUUCu 5'
      |:|:|:|  ||| ||:||||| 
5' gccTGCGGTTCCAGAGAATCAAAGc 3'
AC011343.1	hsa-miR-9
3' aguaugucgAUCUAUUGGUUUCu 5'
            |||  |||||||| 
5' tgttctttaTAG-CAACCAAAGc 3'
RP11-203H2.1	hsa-miR-9
3' aguaUGUCGAUCUAUUGGUUUCu 5'
       || || || |::|||||| 
5' ctcaACTGCAAGTTGGCCAAAGt 3'
AC124997.1	hsa-miR-9
3' aguaUGUCGAUCUAU---UGGUUUCu 5'
       |:|| || | |   ||||||| 
5' cctcATAGATAAACAAAGACCAAAGt 3'
AC124997.1	hsa-miR-9
3' aguaugucgaucUAUUGGUUUCu 5'
               || ||||||| 
5' cccaagaaatccAT-ACCAAAGa 3'
RP11-279F6.2	hsa-miR-9
3' aguauguCGAUCUAUUGGUUUCu 5'
          ||| |:|:|||||:| 
5' tgactttGCT-GGTGACCAAGGc 3'
RP11-243A14.1	hsa-miR-9
3' agUAUGUCGAU-CU--AUUGGUUUCu 5'
     || ||  || ||  |||:||||| 
5' atATTCACATATGATTTAATCAAAGa 3'
RP11-243A14.1	hsa-miR-9
3' agUAUGUCG-AUCUAUUGGUUUcu 5'
     | | ||| | |: |||||||  
5' caAAAAAGCTTTGGAAACCAAAat 3'
CTD-2196E14.9	hsa-miR-9
3' aguaugUCGAUCUAUUGGUUUCu 5'
         ||: ||| |:|||||| 
5' ttagtgAGTGAGAAAGCCAAAGa 3'
AC004158.3	hsa-miR-9
3' aguaUGUCGAUC--UAUUGGUUUCu 5'
       ||||| ||  : ||||:||| 
5' gcgaACAGCAAGCAGCAACCGAAGg 3'
AC004158.3	hsa-miR-9
3' aguAUGUCGAUCUAUUGGUUUCu 5'
      |:|| ||||| ||::|||| 
5' tccTGCA-CTAGACAATTAAAGg 3'
AF131217.1	hsa-miR-9
3' aguaUGUCGAUCUAUUGGUUUCu 5'
       ||| : :|| :|||||:| 
5' atgaACAATGGGAAGACCAAGGt 3'
AF131217.1	hsa-miR-9
3' aguaUGUCGAUCUAUUGGUUUCu 5'
       ||||:|    |||||:|| 
5' agggACAGTTTCCAAACCAGAGg 3'
AF131217.1	hsa-miR-9
3' agUAUGUCGAUCUAUUGGUUUcu 5'
     ||| | :||||| ||:|||  
5' acATAAAATTAGATTACTAAAat 3'
AF131217.1	hsa-miR-9
3' aguaUGUCGAUCUAUUGGUUUCu 5'
       ||| : :|| :|||||:| 
5' atgaACAATGGGAAGACCAAGGt 3'
AL133493.2	hsa-miR-9
3' aguaugUCGAUC-UAUUGGUUUCu 5'
         ||  ||  |:||||||| 
5' atgggaAGAGAGTCTGACCAAAGt 3'
AL133493.2	hsa-miR-9
3' aguauGUCGAUCUAUUGGUUUCu 5'
        ||||   :  ||||||| 
5' aagacCAGCCCCGGCACCAAAGc 3'
AL133493.2	hsa-miR-9
3' aguaUGUCGAUCUAUUGGUUUCu 5'
       | || ||| | ||||:|| 
5' tctcAAAG-TAGCTCACCAGAGg 3'
AC000068.5	hsa-miR-9
3' aguaUGUCGAUCUAUUGGUUUcu 5'
       ||||||:|  :||||||  
5' ccgaACAGCTGG--GACCAAAag 3'
CROCCP2	hsa-miR-125a-5p
3' aguguccaauuucccaGAGUCCCu 5'
                   ||||||| 
5' -----gaactcctgacCTCAGGGa 3'
RP11-174G17.2	hsa-miR-125a-5p
3' agUGUCCAAUUUCCCAGAGUCCCu 5'
     | | |||:   |  ||||||| 
5' cgAGATGTTGCCAG--CTCAGGGg 3'
AC009404.2	hsa-miR-125a-5p
3' aguGUCCAAUUUCCCAGAGUCCCu 5'
      ||| ||   |   ||||||| 
5' agtCAGTTT--TGCTCCTCAGGGc 3'
RP11-528A4.2	hsa-miR-125a-5p
3' aguGUCCAAUUUCCCAGAGUCCCu 5'
      | | |  |:  ||||||||| 
5' tccCTGCTGCAGAAGTCTCAGGGt 3'
RP11-528A4.2	hsa-miR-125a-5p
3' aguGUCCAAUUUCCCAGAGUCCCu 5'
      | | |  |:  ||||||||| 
5' tccCTGCTGCAGAAGTCTCAGGGt 3'
AC141928.1	hsa-miR-125a-5p
3' agUGUCCAAUUUC---CCAGAGUCCCu 5'
     | |||  |:||   || |||:||| 
5' ggAAAGGGAAGAGGCTGGACTCGGGGa 3'
ZNRD1-AS1	hsa-miR-125a-5p
3' aguguccaauuuccCAGAGUCCCu 5'
                 | ||||||| 
5' ccctgagtgcttctGGCTCAGGGc 3'
ZNRD1-AS1	hsa-miR-125a-5p
3' aguguCCAAUUUCCCAGAGUCCCu 5'
        | ||::|    ||||||| 
5' ctaatGCTTGGATCCACTCAGGGa 3'
ZNRD1-AS1	hsa-miR-125a-5p
3' aguguccaauuucCCAGAGUCCCu 5'
                | |||||||| 
5' aaaagcaactggtGCTCTCAGGGc 3'
RP11-1C8.5	hsa-miR-125a-5p
3' aguguccaauuuccCAGAGUCCCu 5'
                 | ||||||| 
5' agagccacatctcaGCCTCAGGGc 3'
RP11-384P7.7	hsa-miR-125a-5p
3' agUGUCCAAUUUCCCAGAGUCCCu 5'
     |::| | :|    |||||||| 
5' gtATGGCTGGATTTTTCTCAGGGt 3'
RP11-384P7.7	hsa-miR-125a-5p
3' agUGUCCAAUU-UC-CCA--GAGUCCCu 5'
     |||  | || || | |  ||||||| 
5' ccACAATTAAACAGAGATAACTCAGGGt 3'
RP11-384P7.7	hsa-miR-125a-5p
3' aguguccaauuucccAGAGUCCCu 5'
                  |||||||| 
5' tggagggactgacccTCTCAGGGt 3'
RP5-1050E16.1	hsa-miR-125a-5p
3' aguguccaaUUUCCCAGAGUCCCu 5'
            ||| |  ||||||| 
5' aagacctacAAATGTACTCAGGGc 3'
LINC00476	hsa-miR-125a-5p
3' agugUCCAAU--UUCCCAGAGUCCcu 5'
       |||||:  || | |||||||  
5' cagaAGGTTGCTAATGCTCTCAGGag 3'
LINC00476	hsa-miR-125a-5p
3' aguguccaauuuccCAGAGUCCCu 5'
                 | ||||||| 
5' ccagccccatcactGGCTCAGGGt 3'
MIR210HG	hsa-miR-125a-5p
3' aguguccaAUUUCCCAGAGUCCCu 5'
           |::| | |:|||||| 
5' tgtggaacTGGATGTTTTCAGGGa 3'
MIR210HG	hsa-miR-125a-5p
3' aguguccaAUUUCCCAGAGUCCCu 5'
           |::| | |:|||||| 
5' tgtggaacTGGATGTTTTCAGGGa 3'
RP11-253E3.3	hsa-miR-125a-5p
3' agugUCCAAUUUCCCAGAGUCCCu 5'
       ||||  |:  | ||||||| 
5' atcaAGGTGCAGAAGACTCAGGGa 3'
MEG3	hsa-miR-125a-5p
3' aguGUCCAAUUUCCCAGAGUCCcu 5'
      ||  || |:||||||||||  
5' ctcCATATTCAGGGGTCTCAGGca 3'
MEG3	hsa-miR-125a-5p
3' aguguccaauuucccaGAGUCCCu 5'
                   ||||||| 
5' tccatctgggtctctcCTCAGGGa 3'
MEG3	hsa-miR-125a-5p
3' agugUCCAAUUUC-CCAGAGUCCcu 5'
       || | |||| || ||||||  
5' aatgAGATAAAAGAGGCCTCAGGca 3'
MEG3	hsa-miR-125a-5p
3' aguguccaauuucccaGAGUCCCu 5'
                   ||||||| 
5' ctcacccgggtctctcCTCAGGGa 3'
MEG3	hsa-miR-125a-5p
3' agugUCCAAUUUC-CCAGAGUCCcu 5'
       || | |||| || ||||||  
5' aatgAGATAAAAGAGGCCTCAGGca 3'
MEG3	hsa-miR-125a-5p
3' aguguccaauuucCCAGAGUCCCu 5'
                || ||||||| 
5' ctcctgtgggcctGGCCTCAGGGc 3'
MEG3	hsa-miR-125a-5p
3' aguguccaauuucccaGAGUCCCu 5'
                   ||||||| 
5' ctcacccgggtctctcCTCAGGGa 3'
MEG3	hsa-miR-125a-5p
3' agugUCCAAUUUC-CCAGAGUCCcu 5'
       || | |||| || ||||||  
5' aatgAGATAAAAGAGGCCTCAGGca 3'
MEG3	hsa-miR-125a-5p
3' aguguccaauuucCCAGAGUCCCu 5'
                || ||||||| 
5' ctcctgtgggcctGGCCTCAGGGc 3'
MEG3	hsa-miR-125a-5p
3' aguguccaauuucccaGAGUCCCu 5'
                   ||||||| 
5' ctcacccgggtctctcCTCAGGGa 3'
MEG3	hsa-miR-125a-5p
3' agugUCCAAUUUC-CCAGAGUCCcu 5'
       || | |||| || ||||||  
5' aatgAGATAAAAGAGGCCTCAGGca 3'
MEG3	hsa-miR-125a-5p
3' aguguccaauuucccaGAGUCCCu 5'
                   ||||||| 
5' ctcacccgggtctctcCTCAGGGa 3'
MEG3	hsa-miR-125a-5p
3' agugUCCAAUUUC-CCAGAGUCCcu 5'
       || | |||| || ||||||  
5' aatgAGATAAAAGAGGCCTCAGGca 3'
MEG3	hsa-miR-125a-5p
3' aguguccaauuucccaGAGUCCCu 5'
                   ||||||| 
5' ctcacccgggtctctcCTCAGGGa 3'
MEG3	hsa-miR-125a-5p
3' aguguccaauuucccaGAGUCCCu 5'
                   ||||||| 
5' accagccccgtgtctcCTCAGGGt 3'
MEG3	hsa-miR-125a-5p
3' agugUCCAAUUUC-CCAGAGUCCcu 5'
       || | |||| || ||||||  
5' aatgAGATAAAAGAGGCCTCAGGca 3'
MEG3	hsa-miR-125a-5p
3' aguguccaauuucccaGAGUCCCu 5'
                   ||||||| 
5' ctcacccgggtctctcCTCAGGGa 3'
MEG3	hsa-miR-125a-5p
3' agugUCCAAUUUC-CCAGAGUCCcu 5'
       || | |||| || ||||||  
5' aatgAGATAAAAGAGGCCTCAGGca 3'
MEG3	hsa-miR-125a-5p
3' aguguccaauuucccaGAGUCCCu 5'
                   ||||||| 
5' ctcacccgggtctctcCTCAGGGa 3'
MEG3	hsa-miR-125a-5p
3' agugUCCAAUUUC-CCAGAGUCCcu 5'
       || | |||| || ||||||  
5' aatgAGATAAAAGAGGCCTCAGGca 3'
MEG3	hsa-miR-125a-5p
3' aguguccaauuucccaGAGUCCCu 5'
                   ||||||| 
5' ctcacccgggtctctcCTCAGGGa 3'
MEG3	hsa-miR-125a-5p
3' agugUCCAAUUUC-CCAGAGUCCcu 5'
       || | |||| || ||||||  
5' aatgAGATAAAAGAGGCCTCAGGca 3'
MEG3	hsa-miR-125a-5p
3' aguguccaauuucccaGAGUCCCu 5'
                   ||||||| 
5' ctcacccgggtctctcCTCAGGGa 3'
MEG3	hsa-miR-125a-5p
3' agugUCCAAUUUC-CCAGAGUCCcu 5'
       || | |||| || ||||||  
5' aatgAGATAAAAGAGGCCTCAGGca 3'
MEG3	hsa-miR-125a-5p
3' aguguccaauuucCCAGAGUCCCu 5'
                || ||||||| 
5' ctcctgtgggcctGGCCTCAGGGc 3'
MEG3	hsa-miR-125a-5p
3' aguguccaauuucccaGAGUCCCu 5'
                   ||||||| 
5' ctcacccgggtctctcCTCAGGGa 3'
MEG3	hsa-miR-125a-5p
3' agugUCCAAUUUC-CCAGAGUCCcu 5'
       || | |||| || ||||||  
5' aatgAGATAAAAGAGGCCTCAGGca 3'
MEG3	hsa-miR-125a-5p
3' aguguccaauuucccaGAGUCCCu 5'
                   ||||||| 
5' ctcacccgggtctctcCTCAGGGa 3'
MEG3	hsa-miR-125a-5p
3' agugUCCAAUUUC-CCAGAGUCCcu 5'
       || | |||| || ||||||  
5' aatgAGATAAAAGAGGCCTCAGGca 3'
MEG3	hsa-miR-125a-5p
3' aguguccaauuucCCAGAGUCCCu 5'
                || ||||||| 
5' ctcctgtgggcctGGCCTCAGGGc 3'
MEG3	hsa-miR-125a-5p
3' aguguccaauuucccaGAGUCCCu 5'
                   ||||||| 
5' ctcacccgggtctctcCTCAGGGa 3'
MEG3	hsa-miR-125a-5p
3' agugUCCAAUUUC-CCAGAGUCCcu 5'
       || | |||| || ||||||  
5' aatgAGATAAAAGAGGCCTCAGGca 3'
MEG3	hsa-miR-125a-5p
3' aguguccaauuucCCAGAGUCCCu 5'
                || ||||||| 
5' ctcctgtgggcctGGCCTCAGGGc 3'
MEG3	hsa-miR-125a-5p
3' aguguccaauuucccaGAGUCCCu 5'
                   ||||||| 
5' ctcacccgggtctctcCTCAGGGa 3'
MEG3	hsa-miR-125a-5p
3' aguguccaaUUUCCCA-----GAGUCCCu 5'
            |:|||||     ||||||| 
5' gaggcgcacAGAGGGTCTCTCCTCAGGGa 3'
MEG3	hsa-miR-125a-5p
3' agugUCCAAUUUC-CCAGAGUCCcu 5'
       || | |||| || ||||||  
5' aatgAGATAAAAGAGGCCTCAGGca 3'
MEG3	hsa-miR-125a-5p
3' aguguccaauuucccaGAGUCCCu 5'
                   ||||||| 
5' accagccccgtgtctcCTCAGGGt 3'
MEG3	hsa-miR-125a-5p
3' aguguccaauuucccaGAGUCCCu 5'
                   ||||||| 
5' accagccccgtgtctcCTCAGGGt 3'
MEG3	hsa-miR-125a-5p
3' aguguccaauuucCCAGAGUCCCu 5'
                || ||||||| 
5' ctcctgtgggcctGGCCTCAGGGc 3'
MEG3	hsa-miR-125a-5p
3' aguguccaauuucccaGAGUCCCu 5'
                   ||||||| 
5' accagccccgtgtctcCTCAGGGt 3'
MEG3	hsa-miR-125a-5p
3' aguguccaauuucCCAGAGUCCCu 5'
                || ||||||| 
5' ctcctgtgggcctGGCCTCAGGGc 3'
MEG3	hsa-miR-125a-5p
3' aguguccaauuucccaGAGUCCCu 5'
                   ||||||| 
5' accagccccgtgtctcCTCAGGGt 3'
MEG3	hsa-miR-125a-5p
3' aguguccaauuucCCAGAGUCCCu 5'
                || ||||||| 
5' ctcctgtgggcctGGCCTCAGGGc 3'
MEG3	hsa-miR-125a-5p
3' aguguccaauuucccaGAGUCCCu 5'
                   ||||||| 
5' accagccccgtgtctcCTCAGGGt 3'
MEG3	hsa-miR-125a-5p
3' aguguccaauuucCCAGAGUCCCu 5'
                || ||||||| 
5' ctcctgtgggcctGGCCTCAGGGc 3'
MEG3	hsa-miR-125a-5p
3' aguguccaauuucCCAGAGUCCCu 5'
                || ||||||| 
5' ctcctgtgggcctGGCCTCAGGGc 3'
MEG3	hsa-miR-125a-5p
3' agUGUCCA---AUUUCCCAGAGUCCCu 5'
     ||:|||    |:|  | ||||||| 
5' ggACGGGTGGGGAGACAGGCTCAGGGa 3'
OIP5-AS1	hsa-miR-125a-5p
3' agUGUCCA-AUUUCCCAGAGUCCCu 5'
     :|| || |:|| |  :|||||| 
5' taGCAAGTATGAATGACTTCAGGGt 3'
OIP5-AS1	hsa-miR-125a-5p
3' agUGUCCA-AUUUCCCAGAGUCCCu 5'
     :|| || |:|| |  :|||||| 
5' taGCAAGTATGAATGACTTCAGGGt 3'
CTD-2196E14.9	hsa-miR-125a-5p
3' agUGUCCAAUU--UCCCAGAGUCCCu 5'
     | ||  |||  |  | ||||||| 
5' gtAAAGCATAAGTACTGGCTCAGGGt 3'
CTD-2196E14.9	hsa-miR-125a-5p
3' agUGUCCAAUUUCCCAGAGUCCCu 5'
     ||||   |:||||||| |||| 
5' atACAG---AGAGGGTCTGAGGGg 3'
TPTEP1	hsa-miR-125a-5p
3' aguguccaauuucCCAGAGUCCCu 5'
                | |||||||| 
5' gcacgaaggccttGTTCTCAGGGg 3'
TPTEP1	hsa-miR-125a-5p
3' aguguCCAAU-UUCCCAGAGUCCCu 5'
        ||||: |    |||||||| 
5' cagatGGTTGCACCACTCTCAGGGt 3'
RP11-819C21.1	hsa-miR-126
3' gcgUAAUAAUGAGUGCCAUGcu 5'
      |||:||:||:||||||:  
5' ctaATTGTTGCTTACGGTATac 3'
RP11-704C2.1	hsa-miR-127-3p
3' ucGGUUCG-AGUC----UGCCUAGGCu 5'
     ||| ||  |||     |||||||| 
5' ggCCATGCAGCAGCGTTTCGGATCCGa 3'
RP11-10A14.5	hsa-miR-134
3' gggGAGACCAGUUGGUCAGUGu 5'
      ||:|  | |||||||||| 
5' tcaCTTTCCT-AACCAGTCACa 3'
RP11-10A14.5	hsa-miR-134
3' gggGAGACCAGUUGGUCAGUGu 5'
      ||:|  | |||||||||| 
5' tcaCTTTCCT-AACCAGTCACa 3'
CROCCP2	hsa-miR-146a
3' uugggUACCUUAAGUCAAGAGu 5'
        | ||: || ||||:|| 
5' taggaAGGGGCTTGAGTTTTCt 3'
BCYRN1	hsa-miR-146a
3' uuggguACCUUAAGUCAAGAGu 5'
         || | |||||||||: 
5' attatcTGCACTTCAGTTCTTt 3'
BCYRN1	hsa-miR-146a
3' uugggUACCUUAAG--UCAAGAGu 5'
        ||  |||||  :|||||| 
5' tctggATCTAATTCATGGTTCTCt 3'
RP11-774O3.3	hsa-miR-146a
3' uuGGGUACCUUAAGUCAAGAGu 5'
     ::|||||  | ::|||||| 
5' ttTTCATGG-TTGTGGTTCTCa 3'
RP11-173D14.3	hsa-miR-146a
3' uugggUACCUUA-AGUCAAGAGu 5'
        | ||||| | ||||:|| 
5' acaagAAGGAATCTGAGTTTTCa 3'
KB-1460A1.5	hsa-miR-146a
3' uugggUACCUUAAGUCAAGAGu 5'
        ||||||  |||||||: 
5' aggaaATGGAACCCAGTTCTTc 3'
KB-1460A1.5	hsa-miR-146a
3' uuggguaccuuAAGUCAAGAGu 5'
              | |||||||| 
5' aggatgaccgcTCCAGTTCTCa 3'
LINC00476	hsa-miR-146a
3' uuGGGUACCUUAAGUCAAGAGu 5'
     :|::||||: |::|||||: 
5' tcTCTGTGGAGCTTGGTTCTTc 3'
LINC00476	hsa-miR-146a
3' uuGGGUACCUUAAGUCAAGAGu 5'
     :|::||||: |::|||||: 
5' tcTCTGTGGAGCTTGGTTCTTc 3'
LINC00476	hsa-miR-146a
3' uuggguaCCUUAAG----UCAAGAGu 5'
          || :|||    ||||||| 
5' gcaaagcGGTGTTCACCTAGTTCTCt 3'
LINC00476	hsa-miR-146a
3' uuGGGUACCUUAAGUCAAGAGu 5'
     :|::||||: |::|||||: 
5' tcTCTGTGGAGCTTGGTTCTTc 3'
AC012531.25	hsa-miR-146a
3' uugGGUACCUUAAGUCAAGAgu 5'
      :| || |||| ||||||  
5' ttgTCTTGAAATTGAGTTCTgc 3'
AC012531.25	hsa-miR-146a
3' uuGGGUACC-----UUAA--GUCAAGAGu 5'
     :||:|||     :|||   ||||||| 
5' caTCCGTGGCGGCAGATTGGGAGTTCTCt 3'
RP11-513N24.1	hsa-miR-146a
3' uugGGUACCUUAAGUCAAGAgu 5'
      | ||||||  |||||||  
5' gagCGATGGAA-GCAGTTCTgt 3'
TTC28-AS1	hsa-miR-146a
3' uuggguaccuuaagUCAAGAGu 5'
                 ||||||| 
5' catgatagtgagggAGTTCTCa 3'
TTC28-AS1	hsa-miR-146a
3' uuggguaccuuaagUCAAGAGu 5'
                 ||||||| 
5' catgatagtgagggAGTTCTCa 3'
TTC28-AS1	hsa-miR-146a
3' uuggguaccuuaagUCAAGAGu 5'
                 ||||||| 
5' catgatagtgagggAGTTCTCa 3'
TTC28-AS1	hsa-miR-146a
3' uuggguaccuuaagUCAAGAGu 5'
                 ||||||| 
5' gtttccaagcccagAGTTCTCc 3'
RP11-33A14.1	hsa-miR-150
3' gugACCAUGUUCCCAACCCUCu 5'
      || | ||||  ||||||| 
5' agaTGAT-CAAGATTTGGGAGa 3'
RP11-434D11.4	hsa-miR-150
3' gugaccauguucccAACCCUCu 5'
                 ||||||| 
5' aattccatcatcacTTGGGAGa 3'
RP11-37B2.1	hsa-miR-150
3' guGACCAUGUUC-CCAACCCUcu 5'
     ||| | ||:|  |||||||  
5' agCTGTTTCAGGATGTTGGGAac 3'
RP11-1114A5.4	hsa-miR-150
3' guGACCAUGUUCCCAACCCUCu 5'
     :|| || :|   ||||||| 
5' agTTGATA-GATATTTGGGAGt 3'
RP11-1114A5.4	hsa-miR-150
3' gugACCAUGUUC--CCAACCCUCu 5'
      | || || |    ||||||| 
5' ctgTAGTCCATGCTACTTGGGAGg 3'
RP11-1114A5.4	hsa-miR-150
3' gugaccauguucccAACCCUCu 5'
                 ||||||| 
5' gtaatcccagcattTTGGGAGg 3'
RP11-1114A5.4	hsa-miR-150
3' gugaccauguucccAACCCUCu 5'
                 ||||||| 
5' gtaatcccagcactTTGGGAGg 3'
RP11-1114A5.4	hsa-miR-150
3' gugaccauguucccAACCCUCu 5'
                 ||||||| 
5' gtaatcccagctatTTGGGAGg 3'
LINC00176	hsa-miR-184
3' ugggaaUAGUCAAGAGGCAGGu 5'
         :|||  | ||||||| 
5' taaaacGTCACGTATCCGTCCt 3'
LINC00176	hsa-miR-184
3' ugggaaUAGUCAAGAGGCAGGu 5'
         :|||  | ||||||| 
5' taaaacGTCACGTATCCGTCCt 3'
RP11-380J14.1	hsa-miR-185
3' aguccuUGACGGAAAGAGAGGu 5'
         ||| ||  ||||||| 
5' agtgccACTTCC--TCTCTCCc 3'
RP11-380J14.1	hsa-miR-185
3' aguCCUUGACGGAAAGAGAGGu 5'
      ||:||| :||| |||||| 
5' tgtGGGACTCTCTTCCTCTCCa 3'
RP11-380J14.1	hsa-miR-185
3' agucCUUGACGGAAAGAGAGGu 5'
       |::|| :|| ||||||: 
5' tcctGGGCTCTCTCTCTCTCTt 3'
RP11-380J14.1	hsa-miR-185
3' agUCCUUGACGGA--AAGAGAGGu 5'
     :|||:|||:||  | |||||| 
5' ctGGGAGCTGTCTCCTGCTCTCCc 3'
RP11-380J14.1	hsa-miR-185
3' aguccuuGACGGAAAGAGAGGu 5'
          |||||||||||| | 
5' actgtctCTGCCTTTCTCTGCa 3'
RP11-380J14.1	hsa-miR-185
3' aguccuuGACGGAAAGAGAGGu 5'
          |||| | |||||:| 
5' cctttctCTGCATCTCTCTTCc 3'
RP11-380J14.1	hsa-miR-185
3' aguCCUUGACGGA--AAGAGAGGu 5'
      ||  || |||  ||:||||| 
5' gctGGTCCTCCCTCCTTTTCTCCa 3'
RP11-410C4.5	hsa-miR-185
3' aguccUUGACGGAAAGAGAGGu 5'
        |: ||::| |||||:| 
5' ttttaAGATGTTTATCTCTTCc 3'
RP11-410C4.5	hsa-miR-185
3' aguccuUGACGGAAAGAGAGGu 5'
         ::|  ||||:||||| 
5' ccatttGTTTACTTTTTCTCCt 3'
AC009299.3	hsa-miR-185
3' aguccuuGACGGAAAGAGAGGu 5'
          |||:|| |:||||| 
5' attatttCTGTCTCTTTCTCCt 3'
SOX2-OT	hsa-miR-185
3' aguccuuGACGGAAAGAGAGGu 5'
          || :|| ||||||| 
5' tctctctCT-TCTCTCTCTCCc 3'
SOX2-OT	hsa-miR-185
3' aguccuuGACGGAAAGAGAGGu 5'
          || ||| ||||||: 
5' tctccctCTCCCTCTCTCTCTc 3'
SOX2-OT	hsa-miR-185
3' aguccuuGACGGAAAGAGAGGu 5'
          || :|| ||||||| 
5' tctctctCT-TCTCTCTCTCCc 3'
SOX2-OT	hsa-miR-185
3' aguccuuGACGGAAAGAGAGGu 5'
          || ||| ||||||: 
5' tctccctCTCCCTCTCTCTCTc 3'
SOX2-OT	hsa-miR-185
3' agUCCUUGACGGAAAGAGAGGu 5'
     :| ::| ||| ||||||:| 
5' ccGGTGGCCGCC-TTCTCTTCc 3'
SOX2-OT	hsa-miR-185
3' aguccUUGACGGAAAGAGAGGu 5'
        |::||: | |||||:| 
5' gatacAGTTGTGTATCTCTTCc 3'
SOX2-OT	hsa-miR-185
3' aguccUUGACGGAAAGAGAGGu 5'
        |::||: | |||||:| 
5' gatacAGTTGTGTATCTCTTCc 3'
SOX2-OT	hsa-miR-185
3' aguccUUGACGGAAAGAGAGGu 5'
        |::||: | |||||:| 
5' gatacAGTTGTGTATCTCTTCc 3'
RP11-586D19.1	hsa-miR-185
3' agUCCUUGACGG--AAAGAGAGGu 5'
     ||   |||||  ||||||||| 
5' ccAGCCCCTGCCCGTTTCTCTCCa 3'
RP11-586D19.1	hsa-miR-185
3' agUCCUUGACGGAAAGAGAGgu 5'
     ||||::| :  |||||||  
5' agAGGAGTTCTGCTTCTCTCaa 3'
CTC-367J11.1	hsa-miR-185
3' agUCCUUGACGGAAAGAGAGGu 5'
     || |:   ||  ||||||| 
5' ccAGCAGAATCC--TCTCTCCt 3'
GS1-124K5.11	hsa-miR-185
3' aguccuuGACG-GAAAGAGAGGu 5'
          :||| | |||||||| 
5' tccactcTTGCTCATTCTCTCCt 3'
GS1-124K5.11	hsa-miR-185
3' aguCCUUGACGGAAAGAGAGGu 5'
      || ||  :|  ||||||| 
5' aacGGCACGTTCCATCTCTCCc 3'
GS1-124K5.11	hsa-miR-185
3' aguccuuGACGGAAAGAGAGGu 5'
          :| :| |||||||| 
5' cttgcctTTCTCATTCTCTCCt 3'
RP11-276H19.1	hsa-miR-185
3' aguccuUGACGGAAAGAGAGGu 5'
         |||  | |||||||| 
5' gttaatACTCACCTTCTCTCCa 3'
RP11-276H19.1	hsa-miR-185
3' agucCUUGACGGA-AAGAGAGGu 5'
       |||  |||| |||||||: 
5' tgttGAAAAGCCTATTCTCTCTt 3'
RP11-276H19.1	hsa-miR-185
3' agucCUUGACG-GAAAGAGAGGu 5'
       ||  ||| :|||:||||| 
5' gattGATATGCATTTTTTCTCCa 3'
RP11-276H19.1	hsa-miR-185
3' aguccuUGACGGAAAGAGAGGu 5'
         |||| ||||||:||: 
5' attattACTGACTTTCTTTCTa 3'
RP11-71J2.1	hsa-miR-185
3' aguccUUGACGGAAAGAGAGGu 5'
        ||:| :  |||||||| 
5' ataaaAATTCTAATTCTCTCCt 3'
RP11-713P17.3	hsa-miR-185
3' aguCCUUGACGGAAAGAGAGGu 5'
      |||:|||:| | |||||| 
5' tccGGAGCTGTC-TCCTCTCCc 3'
RP11-713P17.3	hsa-miR-185
3' agUCCUUGA-CGGAAAGAGAGGu 5'
     :||: || |:|| |||||:| 
5' taGGGGTCTAGTCTATCTCTTCa 3'
RP11-713P17.3	hsa-miR-185
3' aguCCUUGACGGAAAGAGAGGu 5'
      |||:|||:| | |||||| 
5' tccGGAGCTGTC-TCCTCTCCc 3'
RP11-497G19.1	hsa-miR-185
3' agucCUUG-ACG-G-AAAGAGAGGu 5'
       ||:| ||| |   ||||||| 
5' gacaGAGCATGCACACATCTCTCCc 3'
LINC00521	hsa-miR-185
3' agUCCUUGACGGAAAGAGAGGu 5'
     ||   ||  | |||||||| 
5' gtAGCCCCTCACCTTCTCTCCc 3'
LINC00521	hsa-miR-185
3' agUCCUUGACGGAAAGAGAGGu 5'
     ||   ||  | |||||||| 
5' gtAGCCCCTCACCTTCTCTCCc 3'
RP11-279F6.1	hsa-miR-185
3' aguccUUGAC-GGAAAGAGAGGu 5'
        | ||| ||| ||||||| 
5' cttccATCTGCCCTGTCTCTCCa 3'
RP11-279F6.1	hsa-miR-185
3' aguccUUGAC-GGAAAGAGAGGu 5'
        | ||| ||| ||||||| 
5' cttccATCTGCCCTGTCTCTCCa 3'
RP11-279F6.1	hsa-miR-185
3' aguccUUGAC-GGAAAGAGAGGu 5'
        | ||| ||| ||||||| 
5' cttccATCTGCCCTGTCTCTCCa 3'
RP11-279F6.1	hsa-miR-185
3' aguccUUGAC-GGAAAGAGAGGu 5'
        | ||| ||| ||||||| 
5' cttccATCTGCCCTGTCTCTCCa 3'
RP11-279F6.1	hsa-miR-185
3' aguccUUGAC-GGAAAGAGAGGu 5'
        | ||| ||| ||||||| 
5' cttccATCTGCCCTGTCTCTCCa 3'
RP11-279F6.1	hsa-miR-185
3' aguccUUGAC-GGAAAGAGAGGu 5'
        | ||| ||| ||||||| 
5' cttccATCTGCCCTGTCTCTCCa 3'
RP11-279F6.1	hsa-miR-185
3' aguccuugacggaaAGAGAGGu 5'
                 ||||||| 
5' ttccttaaaataaaTCTCTCCg 3'
RP11-403P17.4	hsa-miR-185
3' aguccUUGACGGAAAGAGAGGu 5'
        |: |  || ||||||| 
5' caaatAGATAACTGTCTCTCCc 3'
RP11-403P17.4	hsa-miR-185
3' aguccUUGACGGAAAGAGAGGu 5'
        ||  |||  ||||||| 
5' tctttAAAGGCC-CTCTCTCCa 3'
RP5-821D11.7	hsa-miR-185
3' agUCCUUGACGGAA--AGAGAGGu 5'
     ||  :|||| ||  |||||:| 
5' ttAGCTGCTGCATTTATCTCTTCc 3'
BCYRN1	hsa-miR-186
3' ucGGGUUUUCCUCUUAAGAAAc 5'
     |:| :|:||:||||||| | 
5' tgCTCTGAGGGGGAATTCTCTg 3'
BCYRN1	hsa-miR-186
3' ucGGGUUUUCCUCUUAAGAAac 5'
     ::| |::||| |||||||  
5' aaTTCTAGGGGA-AATTCTTcc 3'
RP11-61A14.2	hsa-miR-186
3' ucggguuuuccucuUAAGAAAc 5'
                 ||||||| 
5' tttctttgtcctttATTCTTTa 3'
AC087430.1	hsa-miR-188-5p
3' gggaGGUGGUACGUUCCCUAc 5'
       :|| || |:|:||||| 
5' tgacTCAGCAGGTAGGGGATa 3'
AC087430.1	hsa-miR-188-5p
3' gggagGUGGUACGUUCCCUac 5'
        | |||| |||||||  
5' ctggaCCCCATACAAGGGAct 3'
CTA-445C9.15	hsa-miR-190
3' ugGAUUAUAUAGUUUGUAUAgu 5'
     :|||  | |::|||||||  
5' ctTTAAATTTTTGAACATATaa 3'
RP11-379B18.5	hsa-miR-193a-3p
3' ugacCCUGAAACAUCCGGUCaa 5'
       |||| |  |:||||||  
5' gggaGGACCTGCTGGGCCAGaa 3'
RP11-379B18.5	hsa-miR-193a-3p
3' ugacCCUGAAACAUCCGGUCaa 5'
       |||| |  |:||||||  
5' gggaGGACCTGCTGGGCCAGaa 3'
RP11-379B18.5	hsa-miR-193a-3p
3' ugacCCUGAAACAUCCGGUCaa 5'
       |||| |  |:||||||  
5' gggaGGACCTGCTGGGCCAGaa 3'
CTD-2007L18.5	hsa-miR-193a-3p
3' ugacCCUGAAACAUCCGGUCAa 5'
       | :||| || ||||||| 
5' tggtGCGCTTGGTTGGCCAGTc 3'
RP11-325N19.3	hsa-miR-193a-3p
3' ugACCCUGAAACAUCCGGUCAa 5'
     |||||   || |||||||| 
5' ttTGGGAGGCTG-AGGCCAGTg 3'
RP11-325N19.3	hsa-miR-193a-3p
3' ugACCCUGAAACAUCCGGUCAa 5'
     |||||   || |||||||| 
5' ttTGGGAGGCTG-AGGCCAGTg 3'
CTA-929C8.6	hsa-miR-193a-3p
3' ugaCCCUGAAACAUCCGGUCaa 5'
      ||| ||  | |||||||  
5' cagGGGCCTGGGGAGGCCAGca 3'
RP11-469M7.1	hsa-miR-194
3' agguguaccucaacGACAAUGu 5'
                 ||||||| 
5' gagacagtctcactCTGTTACc 3'
TCL6	hsa-miR-194
3' aggUGUACCUCAACGACAAUgu 5'
      | ||||| | |||||||  
5' taaAGATGGA-TGGCTGTTAaa 3'
TCL6	hsa-miR-194
3' aggUGUACCUCAACGACAAUgu 5'
      | ||||| | |||||||  
5' taaAGATGGA-TGGCTGTTAaa 3'
DNAJC27-AS1	hsa-miR-195
3' cgguuauaaaGACACGACGAu 5'
             |||||||||| 
5' tgggacctcaCTGTGCTGCTt 3'
RP11-333I13.1	hsa-miR-195
3' cgGUUAUAAAGACACGACGAu 5'
     ::| :| ||  ||||||| 
5' acTGACGTATC-ATGCTGCTa 3'
RP11-361F15.2	hsa-miR-195
3' cgguuauaaagacACGACGAu 5'
                ||||||| 
5' tggatgtgaaaaaTGCTGCTa 3'
LINC00265	hsa-miR-195
3' cgguuauaaaGACACGACGAu 5'
             || ||||||| 
5' tagacctgccCT-TGCTGCTg 3'
RP11-545G3.1	hsa-miR-195
3' cgGUUAU--AAAGACACGACGau 5'
     ||||:  ||||  ||||||  
5' gcCAATGTCTTTCCATGCTGCct 3'
RP11-545G3.1	hsa-miR-195
3' cgguUAUAAAGACACGACGAu 5'
       |||    | ||||||| 
5' gattATAAAGGTATGCTGCTt 3'
RP11-545G3.1	hsa-miR-195
3' cgGUUAU--AAAGACACGACGau 5'
     ||||:  ||||  ||||||  
5' gcCAATGTCTTTCCATGCTGCct 3'
RP11-527N22.1	hsa-miR-195
3' cggUUAUAAAGACACGACGAu 5'
      || |   ||||||||:| 
5' tggAACAGGACTGTGCTGTTt 3'
RP11-527N22.1	hsa-miR-195
3' cgGUUAUAAAGACACGACGAu 5'
     ||| :  |:  ||||||| 
5' gaCAAAGCATTCCTGCTGCTg 3'
AC022182.3	hsa-miR-195
3' cgguuauaaagacACGACGAu 5'
                ||||||| 
5' aaaaggcagaggcTGCTGCTt 3'
RP11-37B2.1	hsa-miR-195
3' cggUUA-UAAA-GAC----ACGACGAu 5'
      ||| |||| | |    ||||||| 
5' ccgAATAATTTCCAGCCATTGCTGCTt 3'
RP11-37B2.1	hsa-miR-195
3' cgguuAUAAA--GACACGACGAu 5'
        | |||   | ||||||| 
5' gtagtTCTTTAGATATGCTGCTt 3'
RP11-37B2.1	hsa-miR-195
3' cggUUAUAAAGACACGACGAu 5'
      || |||||  |||||:| 
5' gggAAAATTTC--TGCTGTTt 3'
RP11-308N19.1	hsa-miR-195
3' cgguuauaaagacACGACGAu 5'
                ||||||| 
5' aaaacaccccaacTGCTGCTa 3'
RP11-308N19.1	hsa-miR-195
3' cgguuauaaagacACGACGAu 5'
                ||||||| 
5' aaaacaccccaacTGCTGCTa 3'
RP11-135D11.2	hsa-miR-195
3' cgguuauaaagacACGACGAu 5'
                ||||||| 
5' aattcaaagaggaTGCTGCTa 3'
RP11-227H15.4	hsa-miR-195
3' cgguuauaaagacACGACGAu 5'
                ||||||| 
5' agtttcaaaagaaTGCTGCTa 3'
MIR210HG	hsa-miR-195
3' cgguuauaaagacACGACGAu 5'
                ||||||| 
5' acatagccatagcTGCTGCTg 3'
MIR210HG	hsa-miR-195
3' cgguuauaaagacACGACGAu 5'
                ||||||| 
5' gtttggagcctccTGCTGCTg 3'
RP11-2C24.4	hsa-miR-195
3' cgguuauaaAGAC-ACGACGAu 5'
            || | ||||||| 
5' catcccccaTCCGCTGCTGCTg 3'
ZRANB2-AS2	hsa-miR-206
3' ggugugugaaGGAAUGUAAGGu 5'
             |||||:||||| 
5' attaagagaaCCTTATATTCCt 3'
ZRANB2-AS2	hsa-miR-206
3' ggugugugaaGGAAUGUAAGGu 5'
             |||||:||||| 
5' attaagagaaCCTTATATTCCt 3'
ZRANB2-AS2	hsa-miR-206
3' ggugugugaaggAAUGUAAGGu 5'
               | ||||||| 
5' aaagctgaaaaaTGACATTCCc 3'
ZRANB2-AS2	hsa-miR-206
3' ggugugugaaggAAUGUAAGGu 5'
               | ||||||| 
5' aaagctgaaaaaTGACATTCCc 3'
ZRANB2-AS2	hsa-miR-206
3' ggugugugaaggAAUGUAAGGu 5'
               | ||||||| 
5' aaagctgaaaaaTGACATTCCc 3'
ZRANB2-AS2	hsa-miR-206
3' ggugugugaaggAAUGUAAGGu 5'
               | ||||||| 
5' aaagctgaaaaaTGACATTCCc 3'
MIR205HG	hsa-miR-206
3' ggUGUGUGAAGGAAUGUAAGGu 5'
     :| ||:  || |:|||||| 
5' atGCCCATGCCCCTGCATTCCa 3'
MIR205HG	hsa-miR-206
3' ggugugugaAGGAAUGUAAGgu 5'
            ||:||||||||  
5' ggcaaagagTCTTTACATTCag 3'
MIR205HG	hsa-miR-206
3' ggugugugaAGGAAUGUAAGgu 5'
            ||:||||||||  
5' ggcaaagagTCTTTACATTCag 3'
AC009299.3	hsa-miR-206
3' ggUGUGUGAAGGAAUGUAAGGu 5'
     |:|:|:|| ||||:|||:| 
5' aaATATATTTGCTTATATTTCt 3'
AC079610.2	hsa-miR-206
3' ggUGUGUGAAGGAAUGUAAGGu 5'
     || : : |:|| |||||:| 
5' gaACCTTTATTCTAACATTTCc 3'
MYLK-AS1	hsa-miR-206
3' ggugUGUGAA--GGAAUGUAAGGu 5'
       || :||  ::||||||||| 
5' tctgACTTTTGATTTTACATTCCt 3'
MYLK-AS1	hsa-miR-206
3' ggugUGUGAA--GGAAUGUAAGGu 5'
       || :||  ::||||||||| 
5' tctgACTTTTGATTTTACATTCCt 3'
MYLK-AS1	hsa-miR-206
3' ggugUGUGAA--GGAAUGUAAGGu 5'
       || :||  ::||||||||| 
5' tctgACTTTTGATTTTACATTCCt 3'
MYLK-AS1	hsa-miR-206
3' gguGUGUGA-AGGAAUGUAAGGu 5'
      :|:||| |||| |||||:| 
5' tgcTATACTATCCTAACATTTCt 3'
RP11-586D19.1	hsa-miR-206
3' ggUGUGUGAAGGAAUGUAAGGu 5'
     ||| : | | | |:||||| 
5' cgACAGGGTACATGATATTCCt 3'
LINC00242	hsa-miR-206
3' ggUGUGUGAAGGAAUGUAAGGu 5'
     :::| | | || ||||||| 
5' ttGTGCCCCTGCTGACATTCCc 3'
HOTAIR	hsa-miR-206
3' ggUGUGUGAAGGAAUGUAAGGu 5'
     || ||   |:  ||||||| 
5' agACTCAGGACTGCACATTCCt 3'
CTD-3195I5.1	hsa-miR-206
3' ggUGUGUGAAGGAAUGUAAGGu 5'
     |||:|| | | || ||||| 
5' atACATACATACATAAATTCCa 3'
COX10-AS1	hsa-miR-206
3' gguguGUGAAGGAAUGUAAGGu 5'
        ||:| | | |:||||| 
5' tttatCATTACGTAATATTCCt 3'
COX10-AS1	hsa-miR-206
3' ggugUGUGAAG-GAA-UGUAAGGu 5'
       | |:||| ||| ||||||| 
5' ccgaAGATTTCTCTTCACATTCCg 3'
COX10-AS1	hsa-miR-206
3' ggUGUGUGAAGGAA-UGUAAGGu 5'
     | |:: || :|| ||||||| 
5' agAAATGATTATTTCACATTCCa 3'
COX10-AS1	hsa-miR-206
3' ggugUGUGAAG-GAA-UGUAAGGu 5'
       | |:||| ||| ||||||| 
5' ccgaAGATTTCTCTTCACATTCCg 3'
COX10-AS1	hsa-miR-206
3' ggUGUGUGAAGGAA-UGUAAGGu 5'
     | |:: || :|| ||||||| 
5' agAAATGATTATTTCACATTCCa 3'
LINC00482	hsa-miR-206
3' ggUGUGUGAAGGAA-----UGUAAGGu 5'
     :|||:|||:  |     ||||||| 
5' gcGCACGCTTTAATCAAGGACATTCCt 3'
RP11-31F15.2	hsa-miR-320a
3' agCGG--GAGAGUUGGGUCGAAAa 5'
     |||  :|||:|| ::|||||| 
5' atGCCGGTTCTTAA-TTAGCTTTg 3'
ALMS1-IT1	hsa-miR-320a
3' agcGGGAGAGU-UGGGUCGAAAa 5'
      ||:| ||| |: ||||||| 
5' gtcCCTTGTCACATACAGCTTTt 3'
RP11-280G9.1	hsa-miR-320a
3' agcgggagaguuggGUCGAAAa 5'
                 ||||||| 
5' ttggaaaagtttggCAGCTTTa 3'
RP11-350F4.2	hsa-miR-320a
3' agcgGGAGAGUUGGGUCGAAAa 5'
       ||| | ||  ||||||| 
5' aaaaCCT-TAAAGGCAGCTTTa 3'
DYX1C1-CCPG1	hsa-miR-320a
3' agcgGGAGAGUUGGGUCGAAAa 5'
       |: ||: |:|||||||| 
5' gaaaCTGCTT-ATCCAGCTTTg 3'
DYX1C1-CCPG1	hsa-miR-320a
3' agcgggagagUUGGGUCGAAAa 5'
             ||| ||||||| 
5' aagcagaaaaAACACAGCTTTc 3'
DYX1C1-CCPG1	hsa-miR-320a
3' agcgggagAGUUGGGUCGAAAa 5'
           |: |: ||||||| 
5' taaagcagTTCATACAGCTTTt 3'
DYX1C1-CCPG1	hsa-miR-320a
3' agcgGGAGAGUUGGGUCGAAAa 5'
       |: ||: |:|||||||| 
5' gaaaCTGCTT-ATCCAGCTTTg 3'
TTC28-AS1	hsa-miR-320a
3' agCGGGAGAGUUGGGUCGAAAa 5'
     ||:| |||  ::||||||| 
5' ggGCTC-CTCCCTTCAGCTTTg 3'
TTC28-AS1	hsa-miR-320a
3' agCGGGAGAGUUGGGUCGAAAa 5'
     ||:| |||  ::||||||| 
5' ggGCTC-CTCCCTTCAGCTTTg 3'
TTC28-AS1	hsa-miR-320a
3' agCGGGAGAGUUGGGUCGAAAa 5'
     ||:| |||  ::||||||| 
5' ggGCTC-CTCCCTTCAGCTTTg 3'
TTC28-AS1	hsa-miR-320a
3' agCGGGAGAGUUGGGUCGAAAa 5'
     ||:| |||  ::||||||| 
5' ggGCTC-CTCCCTTCAGCTTTg 3'
TTC28-AS1	hsa-miR-320a
3' agcGGGAGAGUUGGGUCGAAaa 5'
      ||||   ||| ||||||  
5' tacCCCTGAGAACACAGCTTca 3'
TTC28-AS1	hsa-miR-320a
3' agCGGGAGAGUUGGGUCGAAAa 5'
     ||:| |||  ::||||||| 
5' ggGCTC-CTCCCTTCAGCTTTg 3'
TTC28-AS1	hsa-miR-320a
3' agCGGGAGAGUUGGGUCGAAAa 5'
     ||:| |||  ::||||||| 
5' ggGCTC-CTCCCTTCAGCTTTg 3'
TTC28-AS1	hsa-miR-320a
3' agCGGGAGAGUUGGGUCGAAAa 5'
     ||:| |||  ::||||||| 
5' ggGCTC-CTCCCTTCAGCTTTg 3'
TTC28-AS1	hsa-miR-320a
3' agCGGGAGAGUUGGGUCGAAAa 5'
     ||:| |||  ::||||||| 
5' ggGCTC-CTCCCTTCAGCTTTg 3'
TTC28-AS1	hsa-miR-320a
3' agcgGGAGAGUUGGGUCGAAAa 5'
       | |||::|  ||||||| 
5' gaagCATCTTGA--CAGCTTTt 3'
TTC28-AS1	hsa-miR-320a
3' agCGGGAGAGUUGGGUCGAAAa 5'
     ||:| |||  ::||||||| 
5' ggGCTC-CTCCCTTCAGCTTTg 3'
TTC28-AS1	hsa-miR-320a
3' agCGGGAGAGUUGGGUCGAAAa 5'
     ||:| |||  ::||||||| 
5' ggGCTC-CTCCCTTCAGCTTTg 3'
TTC28-AS1	hsa-miR-320a
3' agCGGGAGAGUUGGGUCGAAAa 5'
     ||:| |||  ::||||||| 
5' ggGCTC-CTCCCTTCAGCTTTg 3'
TTC28-AS1	hsa-miR-320a
3' agcgGGAGAGUUGGGUCGAAAa 5'
       | |||::|  ||||||| 
5' gaagCATCTTGA--CAGCTTTt 3'
TTC28-AS1	hsa-miR-320a
3' agCGGGAGAGUUGGGUCGAAAa 5'
     ||:| |||  ::||||||| 
5' ggGCTC-CTCCCTTCAGCTTTg 3'
TTC28-AS1	hsa-miR-320a
3' agCGGGAGAGUUGGGUCGAAAa 5'
     ||:| |||  ::||||||| 
5' ggGCTC-CTCCCTTCAGCTTTg 3'
TTC28-AS1	hsa-miR-320a
3' agCGGGAGAGUUGGGUCGAAAa 5'
     ||:| |||  ::||||||| 
5' ggGCTC-CTCCCTTCAGCTTTg 3'
TTC28-AS1	hsa-miR-320a
3' agCGGGAGAGUUGGGUCGAAAa 5'
     ||:| |||  ::||||||| 
5' -gGCTC-CTCCCTTCAGCTTTg 3'
TTC28-AS1	hsa-miR-320a
3' agcGGGA-GAGU---UGGGUCGAAaa 5'
      ||||  |||   |||||||||  
5' cacCCCTAGTCAAGCACCCAGCTTca 3'
TTC28-AS1	hsa-miR-320a
3' agcGGGAGAGUUGGGUCGAAaa 5'
      ||||   ||| ||||||  
5' tacCCCTGAGAACACAGCTTca 3'
TTC28-AS1	hsa-miR-320a
3' agcGGGAGAGUUGGGUCGAAaa 5'
      ||||   ||| ||||||  
5' tacCCCTGAGAACACAGCTTca 3'
RP4-561L24.3	hsa-miR-200c
3' agGUAGUAAUGGGCCGUCAUAAu 5'
     |||: | : ::| ||||||| 
5' gaCATT-TAGATTGCCAGTATTt 3'
RP11-568N6.1	hsa-miR-200c
3' agGUAGUAAUGGGCCGUCAUAAu 5'
     :|| : || ::  ||||||| 
5' taTATGGATAGTTTTCAGTATTa 3'
RP11-469M7.1	hsa-miR-200c
3' agGUAGUAAUGGG--C-CGUCAUAAu 5'
     :|| ||| ::|  |  ||||||| 
5' gcTATGATTTTTCATGCTCAGTATTa 3'
RP11-309M7.1	hsa-miR-200c
3' aggUA-GUAAUGGGCCGUCAUAAu 5'
      || |:||  ::| ||||||| 
5' ttgATGCGTT--TTGACAGTATTc 3'
RP11-309M7.1	hsa-miR-200c
3' aggUA-GUAAUGGGCCGUCAUAAu 5'
      || |:||  ::| ||||||| 
5' ttgATGCGTT--TTGACAGTATTc 3'
KB-1732A1.1	hsa-miR-200c
3' agGUAGUAAUGGGCCGUCAUAAu 5'
     | ||   ||| ||||||:|| 
5' ccCTTCTCCACCAGGCAGTGTTt 3'
KB-1732A1.1	hsa-miR-200c
3' agGUAGUAAUGGGCCGUCAUAAu 5'
     | ||   ||| ||||||:|| 
5' ccCTTCTCCACCAGGCAGTGTTt 3'
KB-1732A1.1	hsa-miR-200c
3' agguaGUA-AUGGGCCGUCAUAAu 5'
        |:| ||||   ||||||| 
5' tgtgaCGTGTACC---CAGTATTt 3'
RP11-76E17.3	hsa-miR-200c
3' agGUAGUA-AUGGGCCGUCAUAau 5'
     || |||  |:|| |||||||  
5' ccCAGCATGAATCCTGCAGTATgg 3'
STK4-AS1	hsa-miR-200c
3' agguagUAAUGGGCCGUCAUAAu 5'
         |||:| :  ||||||| 
5' ggaacaATTGCATAACAGTATTc 3'
AP001628.7	hsa-miR-200c
3' agguaGUAAUGGGCCGUCAUAAu 5'
        ||||: ||  ||||:|| 
5' tgttcCATTG-CCAACAGTGTTt 3'
RP11-488P3.1	hsa-miR-155
3' ugGGGAUA-GUGC--UAAUCGUAAUu 5'
     | | || || |  | |||||||| 
5' agCACAATACAAGTAAATAGCATTAa 3'
RP11-317P15.5	hsa-miR-155
3' ugGGGAUAGUGCUAAUCGUAAUu 5'
     :|| | | ||: |||||||| 
5' gcTCCAACCCCGG-TAGCATTAg 3'
LINC00312	hsa-miR-155
3' ugGGGAU-AGUGCUAAUCGUAAuu 5'
     |::|| |  : |||||||||  
5' ttCTTTAGTGTTTATTAGCATTct 3'
RP11-522B15.3	hsa-miR-155
3' uggggaUAGUGCUAAUCGUAAUu 5'
         ||: |  ||||||||| 
5' ctttaaATTTC-CTTAGCATTAa 3'
CROCCP2	hsa-miR-106b
3' uaGACGUGACAGUCGUGAAAu 5'
     || |:|   | ||||||| 
5' ctCTCCGC--CCTGCACTTTt 3'
CROCCP2	hsa-miR-106b
3' uagacGUGACAGUCGUGAAau 5'
        ||| || |||||||  
5' tggcaCACAGTGAGCACTTac 3'
CROCCP2	hsa-miR-106b
3' uaGACGUGACAGUCGUGAAAu 5'
     |||||  |  ||||:||| 
5' tgCTGCA--GAGAGCATTTTt 3'
CROCCP2	hsa-miR-106b
3' uaGACGUGACAGUCGUGAAAu 5'
     |||:| |  ||||||||| 
5' gcCTGTAATCCCAGCACTTTg 3'
CROCCP2	hsa-miR-106b
3' uaGACGUGACAGUCGUGAAAu 5'
     || |:|   | ||||||| 
5' ctCTCCGC--CCTGCACTTTt 3'
AC011747.4	hsa-miR-106b
3' uaGACGUGACAGUCGUGAAAu 5'
     |||:| |  ||||||||| 
5' gcCTGTAATCCCAGCACTTTg 3'
AC011747.4	hsa-miR-106b
3' uaGACGUGACAGUCGUGAAAu 5'
     |||: :||| ||:||||| 
5' ttCTGTTTTGT-AGTACTTTt 3'
RP11-333I13.1	hsa-miR-106b
3' uagacGUGACAGU-CGUGAAAu 5'
        ::||| :| ||||||| 
5' tatcaTGCTGCTACGCACTTTa 3'
RP11-333I13.1	hsa-miR-106b
3' uaGACGUGACAGUCGUGAAAu 5'
     |||:| | ||| |||||| 
5' acCTGTAATCTCAACACTTTg 3'
AC009404.2	hsa-miR-106b
3' uagACGUGACA-GUCGUGAAAu 5'
      ||| | ||  ||||:||| 
5' aaaTGCTCAGTGAAGCATTTTg 3'
AC009404.2	hsa-miR-106b
3' uagaCGUGACAGUCGUGAAAu 5'
       |::|   | ||||||| 
5' ccaaGTGCCCCCTGCACTTTc 3'
RP11-91K9.1	hsa-miR-106b
3' uagacgugacagUCGUGAAAu 5'
               |||||||| 
5' gtaggaaaagagAGCACTTTg 3'
RP11-121C2.2	hsa-miR-106b
3' uagacGUGACA-GUCGUGAAAu 5'
        :|:| |  |||||||| 
5' atagcTATTTTAAAGCACTTTc 3'
CTD-2366F13.1	hsa-miR-106b
3' uagacGUGACAGUCGUGAAAu 5'
        ||  || |||||||| 
5' ggagtCAGGGTGAGCACTTTt 3'
CTD-2366F13.1	hsa-miR-106b
3' uagacGUGACAGUCGUGAAAu 5'
        ||  || |||||||| 
5' ggagtCAGGGTGAGCACTTTt 3'
CTD-2366F13.1	hsa-miR-106b
3' uagacGUGACAGUCGUGAAAu 5'
        ||  || |||||||| 
5' ggagtCAGGGTGAGCACTTTt 3'
RP11-195E2.4	hsa-miR-106b
3' uaGACGUGACAGUCGUGAAAu 5'
     |||:| |  :|||||||| 
5' gcCTGTAATCCTAGCACTTTg 3'
AC113167.2	hsa-miR-106b
3' uaGACGUGACAGUCGUGAAAu 5'
     || | ||| |||||:||| 
5' tcCTTC-CTGGCAGCATTTTt 3'
RP11-513I15.6	hsa-miR-106b
3' uaGACGUGACAGUCGUGAAAu 5'
     :| :||| |||||||||| 
5' ctTTTTACT-TCAGCACTTTg 3'
RP11-513I15.6	hsa-miR-106b
3' uaGACGUGACAGUCGUGAAAu 5'
     :|| :||   |||||||| 
5' tgTTG-GCTAAAAGCACTTTc 3'
RP11-513I15.6	hsa-miR-106b
3' uagacgugacaGUCGUGAAAu 5'
              | ||||||| 
5' aacaatcaaaaCTGCACTTTc 3'
RP11-513I15.6	hsa-miR-106b
3' uaGACGUGACAGUCGUGAAAu 5'
     :| :||| |||||||||| 
5' ctTTTTACT-TCAGCACTTTg 3'
RP11-361F15.2	hsa-miR-106b
3' uaGACGUGACAGUCGUGAAAu 5'
     :| || |  | ||||||| 
5' ttTTTCAGTTGCTGCACTTTt 3'
RP11-361F15.2	hsa-miR-106b
3' uagacguGACAGU---CGUGAAAu 5'
          :|||:|   ||||||| 
5' acagcttTTGTTAATTGCACTTTt 3'
RP11-361F15.2	hsa-miR-106b
3' uaGACGUGACAGUCGUGAAAu 5'
     :||||:|  | |:||||| 
5' ttTTGCATT-CCTGTACTTTa 3'
LINC00476	hsa-miR-106b
3' uaGACGUGACAGUCGUGAAAu 5'
     |||:| |  ||||||||| 
5' gcCTGTAATCCCAGCACTTTg 3'
LINC00476	hsa-miR-106b
3' uagACGUGACAGUCGUGAAAu 5'
      | ||| | | |||:||| 
5' tggTCCACAGGCTGCATTTTt 3'
RP11-508N12.2	hsa-miR-106b
3' uaGACGUG-ACA---GUCGUGAAAu 5'
     |||::| |||   |:||||||| 
5' gaCTGTGCGTGTAAGCGGCACTTTg 3'
RP11-517P14.2	hsa-miR-106b
3' uaGACGUGACAGUCGUGAAAu 5'
     |||:| |  ||||||||| 
5' gcCTGTAATCCCAGCACTTTg 3'
RP11-227H15.4	hsa-miR-106b
3' uaGACGUGACAGUCGUGAAAu 5'
     |||:| |  |||||:||| 
5' ccCTGTAATCCCAGCATTTTg 3'
RP11-356J5.12	hsa-miR-106b
3' uaGACGUGACAGUCGUGAAAu 5'
     :||| || || |:||||| 
5' gtTTGCCCTTTCTGTACTTTt 3'
RP11-319E16.2	hsa-miR-106b
3' uagaCGUGACAGUCGUGAAAu 5'
       || |||  |||||||| 
5' ctaaGC-CTG--AGCACTTTc 3'
RP11-767I20.1	hsa-miR-106b
3' uaGACGUGACAGUCGUGAAAu 5'
     ||| |||||||| ||||| 
5' agCTG-ACTGTCAGAACTTTt 3'
TPT1-AS1	hsa-miR-106b
3' uaGACGUGACAGUCGUGAAAu 5'
     |||:| |  ||||||||| 
5' gcCTGTAATCCCAGCACTTTg 3'
TPT1-AS1	hsa-miR-106b
3' uaGACGUGACAGUCGUGAAAu 5'
     |||:| |  ||||||||| 
5' gcCTGTAATCCCAGCACTTTg 3'
OIP5-AS1	hsa-miR-106b
3' uaGACGUGACAGUCGUGAAAu 5'
     || :| |  ||||||||| 
5' acCTATAATCCCAGCACTTTg 3'
CRYM-AS1	hsa-miR-106b
3' uaGACGUGACAGUCGUGAAAu 5'
     |||:| |  |||||:||| 
5' gcCTGTAATCCCAGCATTTTg 3'
CRYM-AS1	hsa-miR-106b
3' uaGACGUGACAGUCGUGAAAu 5'
     |||:| |  |||||:||| 
5' gcCTGTAATCCCAGCATTTTg 3'
CTD-2270L9.4	hsa-miR-106b
3' uaGACGUGACAGUCGUGAAAu 5'
     ||||| |  ||||||||| 
5' gcCTGCAATCCCAGCACTTTg 3'
CTD-2270L9.4	hsa-miR-106b
3' uaGACGUGACAGUCGUGAAAu 5'
     ||||| |  ||||||||| 
5' gcCTGCAATCCCAGCACTTTg 3'
TTC28-AS1	hsa-miR-106b
3' uagACGUGACAGUCGUGAAAu 5'
      || ||| |::|:||||| 
5' tgaTG-ACTTTTGGTACTTTt 3'
TTC28-AS1	hsa-miR-106b
3' uagACGUGACAGUCGUGAAAu 5'
      || ||| |::|:||||| 
5' tgaTG-ACTTTTGGTACTTTt 3'
TTC28-AS1	hsa-miR-106b
3' uagaCGUGACAGUCGUGAAAu 5'
       |||: | ::|||:||| 
5' cttgGCATCGGTGGCATTTTt 3'
TTC28-AS1	hsa-miR-106b
3' uagACGUGACAGUCGUGAAAu 5'
      || ||| |::|:||||| 
5' tgaTG-ACTTTTGGTACTTTt 3'
RP11-1114A5.4	hsa-miR-106b
3' uaGACGUGACAGUCGUGAAAu 5'
     |||:| |  ||||||||| 
5' gcCTGTAATCCCAGCACTTTg 3'
RP11-1114A5.4	hsa-miR-106b
3' uaGACGUGACAGUCGUGAAAu 5'
     |||:| |  |||||:||| 
5' gcCTGTAATCCCAGCATTTTg 3'
RP11-1114A5.4	hsa-miR-106b
3' uaGACGUGACAGUCGUGAAau 5'
     |||:| |  ||||||||  
5' gcCTGTAATCCCAGCACTTgg 3'
RP11-31F15.2	hsa-miR-29c
3' auuggcuaaaGUUU-ACCACGAu 5'
             |||: ||||||| 
5' agagcaaagaCAAGTTGGTGCTg 3'
RP11-333I13.1	hsa-miR-29c
3' auUGGCUAAAGUUUACCACGAu 5'
     |: ||  || | ||||||| 
5' gaATGGAGGTC-ACTGGTGCTg 3'
RP5-1186N24.3	hsa-miR-29c
3' auugGCUAAAGUUUACCACGAu 5'
       :|:| |  ||||||||| 
5' cataTGGTCTGTAATGGTGCTa 3'
RP5-1186N24.3	hsa-miR-29c
3' auuGGCUAAAGUUUACCACGau 5'
      |:||||  |:|||||||  
5' gacCTGATTGGAGATGGTGCct 3'
RP5-1186N24.3	hsa-miR-29c
3' auuggcuaaaguuUACCACGAu 5'
                :||||||| 
5' ggcactcagacccGTGGTGCTc 3'
RP5-1186N24.3	hsa-miR-29c
3' auUGGCUAAAGUUUACCACGAu 5'
     | |  ||||  :|||||:| 
5' atAACATTTTCTTGTGGTGTTg 3'
RP11-320N21.1	hsa-miR-29c
3' auUGGCUAAAGUUUACCACGAu 5'
     | :||| ||   ||||||| 
5' taAGTGATATC--CTGGTGCTg 3'
RP11-320N21.1	hsa-miR-29c
3' auuggcuaaaguuuACCACGAu 5'
                 ||||||| 
5' tacagaacagtgccTGGTGCTc 3'
RP11-320N21.1	hsa-miR-29c
3' auuggcuaaaguuuACCACGAu 5'
                 ||||||| 
5' tacagaacagtgccTGGTGCTc 3'
RP11-71J2.1	hsa-miR-29c
3' auuggCUAAAG---UUUACCACGau 5'
        ||||||   |||||||||  
5' ctaaaGATTTCACAAAATGGTGCct 3'
RP11-71J2.1	hsa-miR-29c
3' auuggcuaAAGUUUACCACGAu 5'
           ||:||:|||||:| 
5' ctatgtccTTTAAGTGGTGTTg 3'
RP11-61A14.3	hsa-miR-29c
3' auuggcuaaaguuuACCACGAu 5'
                 ||||||| 
5' aagaaagtatgcttTGGTGCTt 3'
RP11-61A14.3	hsa-miR-29c
3' auuggcuaaaguuuACCACGAu 5'
                 ||||||| 
5' aagaaagtatgcttTGGTGCTt 3'
SNHG11	hsa-miR-29c
3' auuggcuaaaGUUUACCACGAu 5'
             :||:||||||| 
5' tgtccctgggTAAGTGGTGCTg 3'
AL133493.2	hsa-miR-29c
3' auuggcuaaaguuuACCACGAu 5'
                 ||||||| 
5' tgatggcacctgccTGGTGCTa 3'
AL133493.2	hsa-miR-29c
3' auuggcuaaaguuuACCACGAu 5'
                 ||||||| 
5' aggacatgagagctTGGTGCTg 3'
RP11-469N6.1	hsa-miR-200a
3' uguagcaAUGGUCUGUCACAAu 5'
          || | | ||||||| 
5' atccctgTAGCTGCCAGTGTTa 3'
AP001628.7	hsa-miR-200a
3' uguaGCAAUGGUCUGUCACAAu 5'
       | ||:||| |||||||| 
5' gttcCATTGCCA-ACAGTGTTt 3'
CROCCP2	hsa-miR-302a
3' aguGGUUUUGU-ACCUUCGUGAAu 5'
      |::: |||  | :||||||| 
5' tgcCTGGCACACAGTGAGCACTTa 3'
CROCCP2	hsa-miR-302a
3' agUGGUUUUGUACCU-----UCGUGAAu 5'
     :|:|| :| || |     ||||||| 
5' tgGCTAACGCCTGTAATCCCAGCACTTt 3'
AC012065.7	hsa-miR-302a
3' agugguuUUGUACCUUCGUGAAu 5'
          |:| ||||||||:|| 
5' gtcttttAGC-TGGAAGCATTTc 3'
RP11-91K9.1	hsa-miR-302a
3' agugGUUUUGUACCUUCGUGAAu 5'
       :|::| | | :||||||| 
5' attgTAGGAAAAGAGAGCACTTt 3'
RP11-91K9.1	hsa-miR-302a
3' agUGGUUUUGUACCUUCGUGAAu 5'
     ||  |  | | ||||||:|| 
5' gtACATATCCTTTGAAGCATTTc 3'
WDFY3-AS2	hsa-miR-302a
3' agUGGUUUUGUAC-CUUCGUGAAu 5'
     :||||::|| | |:| ||||| 
5' agGCCAAGGCAGGAGGATCACTTg 3'
WDFY3-AS2	hsa-miR-302a
3' agUGGUUUUGUAC-CUUCGUGAAu 5'
     :||||::|| | |:| ||||| 
5' agGCCAAGGCAGGAGGATCACTTg 3'
RP11-195E2.4	hsa-miR-302a
3' agUGGUUUUGUACCUUCGUGAAu 5'
     :|| : | ||   ||||||| 
5' acGCCTGTA-ATCCTAGCACTTt 3'
RP11-513I15.6	hsa-miR-302a
3' aguGGUUUUGUACCU-UCGUGAAu 5'
      |:||| | |||| ||||:|| 
5' ctcCTAAATCCTGGACAGCATTTg 3'
RP11-513I15.6	hsa-miR-302a
3' aguGGUUUUGUACCU-UCGUGAAu 5'
      |:||| | |||| ||||:|| 
5' ctcCTAAATCCTGGACAGCATTTg 3'
RP11-513I15.6	hsa-miR-302a
3' agugguuuuguaccUUCGUGAAu 5'
                 |||||||| 
5' cttttgttggctaaAAGCACTTt 3'
RP11-513I15.6	hsa-miR-302a
3' agugguuuuguaccuUCGUGAAu 5'
                  ||||||| 
5' tctcctttttacttcAGCACTTt 3'
RP11-513I15.6	hsa-miR-302a
3' agugguuuuguaccuUCGUGAAu 5'
                  ||||||| 
5' tctcctttttacttcAGCACTTt 3'
LINC00472	hsa-miR-302a
3' agUGGUUUUGUACCUUCGUGAAu 5'
     ||:|   :||   ||||||| 
5' gtACTACCTTAT-TTAGCACTTa 3'
LINC00472	hsa-miR-302a
3' agUGGUUUUGUACCUUCGUGAAu 5'
     ||:|   :||   ||||||| 
5' gtACTACCTTAT-TTAGCACTTa 3'
RP1-97J1.2	hsa-miR-302a
3' agUGGUUUUGUACC--UUCGUGAau 5'
     :| ||:| | ||  |||||||  
5' gaGCAAAGAGAGGGAAAAGCACTga 3'
RP11-361F15.2	hsa-miR-302a
3' agUGGUUUUGUACCUUCGUGAau 5'
     |:| ||| |   |||||||  
5' tcATCTAAAAAGAAAAGCACTat 3'
MIR210HG	hsa-miR-302a
3' agugguuuuguaccUUCGUGAAu 5'
                 :||||||| 
5' cagctggccctacaGAGCACTTc 3'
MIR210HG	hsa-miR-302a
3' agugguuuuguaccUUCGUGAAu 5'
                 :||||||| 
5' cagctggccctacaGAGCACTTc 3'
MIR210HG	hsa-miR-302a
3' agugguuuuguaccUUCGUGAAu 5'
                 :||||||| 
5' cagctggccctacaGAGCACTTc 3'
RP11-319E16.2	hsa-miR-302a
3' aguGGUUUUGUACCUUCGUGAAu 5'
      :| ||:| ||  ||||||| 
5' actTCTAAGCCTG--AGCACTTt 3'
RP11-319E16.2	hsa-miR-302a
3' aguggUUUUGUACCUUCGUGAAu 5'
        |:|| | | :||||:|| 
5' gtttaAGAAAAAGTGAGCATTTt 3'
DLEU2	hsa-miR-302a
3' aguGGUUUUGUACCUUCGUGAAu 5'
      :||||| :|  |||||:|| 
5' tatTCAAAA-GTTTAAGCATTTa 3'
DLEU2	hsa-miR-302a
3' aguGGUUUUGUACCUUCGUGAAu 5'
      :||||| :|  |||||:|| 
5' tatTCAAAA-GTTTAAGCATTTa 3'
OIP5-AS1	hsa-miR-302a
3' agUGGUUUUGUACCUUCGUGAAu 5'
     ||| | | ||   ||||||| 
5' acACCTATA-ATCCCAGCACTTt 3'
OIP5-AS1	hsa-miR-302a
3' agUGGUUUUGUACC-UUCGUGAau 5'
     | ::::| |||| :||||||  
5' aaAATGGGAAATGGTGAGCACTct 3'
OIP5-AS1	hsa-miR-302a
3' agUGGUUUUGUACCU----UCGUGAAu 5'
     || ||| :|| ||    ||:|||| 
5' aaACAAAATTATAGAAAATAGTACTTt 3'
CTD-2171N6.1	hsa-miR-302a
3' agUGGUUUUGUAC--CUUCGUGAAu 5'
     | |:|:: |||    ||||||| 
5' ttAACGAGGAATGCTTCAGCACTTc 3'
CTD-2171N6.1	hsa-miR-302a
3' agUGGUUUUGUACCUUCGUGAAu 5'
     || ||:| ||   ||||:|| 
5' ttACGAAGAAATAACAGCATTTt 3'
CTD-2171N6.1	hsa-miR-302a
3' aguGGUUUUGUACCU----UCGUGAAu 5'
      |::||:::||||    ||||:|| 
5' aatCTGAAGTGTGGATCACAGCATTTg 3'
LINC00176	hsa-miR-302a
3' aguGGUUUUGUACCUUCGUGAAu 5'
      |::::| | || ||||||| 
5' tccCTGGGAGA-GGCAGCACTTg 3'
LINC00176	hsa-miR-302a
3' aguGGUUUUGUACCUUCGUGAAu 5'
      |::::| | || ||||||| 
5' tccCTGGGAGA-GGCAGCACTTg 3'
RP11-1114A5.4	hsa-miR-302a
3' agUGGUUUUGUACCUUCGUGAAu 5'
     :|| : | ||   ||||||| 
5' atGCCTGTA-ATCCCAGCACTTg 3'
RP11-1114A5.4	hsa-miR-302a
3' agUGGUUUUGUACCUUCGUGAAu 5'
     :|| : | ||   ||||||| 
5' atGCCTGTA-ATCCCAGCACTTt 3'
AC009404.2	hsa-miR-34b
3' uaCCGUCACCU-CA-AUCACUAAc 5'
     | |  |||| ||  ||||||| 
5' agGACTTTGGATGTGCAGTGATTg 3'
RP11-469M7.1	hsa-miR-34b
3' uaccGUCACCUCAAUCACUAAc 5'
       :|||||:|  ||||:|| 
5' gctcTAGTGGGGACAGTGGTTa 3'
RP11-469M7.1	hsa-miR-34b
3' uaccgucACC-UCAAUCACUAAc 5'
          ||| | | ||||||| 
5' aacctgtTGGAAATAAGTGATTc 3'
RP11-469M7.1	hsa-miR-34b
3' uaccgucaccuCAAUCACUAAc 5'
              | |||||||| 
5' tttaaatccttGGTAGTGATTg 3'
RP11-469M7.1	hsa-miR-34b
3' uaCCGUCACCUCAAUCACUAac 5'
     || ||  ||  |||||||  
5' agGGAAGAAGACCTAGTGATag 3'
LINC00312	hsa-miR-34b
3' uaccGUC--ACCUCAAUCACUAAc 5'
       |||  |||||||| ||||| 
5' acatCAGCTTGGAGTTATTGATTt 3'
RP11-519M16.1	hsa-miR-34b
3' uaccGUCACCUCAAUCACUAAc 5'
       ||||| |   ||||||| 
5' aactCAGTGTACAGAGTGATTt 3'
RP11-519M16.1	hsa-miR-34b
3' uaccGUCACCUCAAUCACUAAc 5'
       ||||| |   ||||||| 
5' aactCAGTGTACAGAGTGATTt 3'
RP11-37B2.1	hsa-miR-34b
3' uaccgucACCUCAAUCACUAAc 5'
          |||    ||||||| 
5' gcctcccTGGCTCAAGTGATTc 3'
RP11-37B2.1	hsa-miR-34b
3' uaccgucACCUCAAUCACUAAc 5'
          |||    ||||||| 
5' gcctcccTGGCTCAAGTGATTc 3'
LINC00421	hsa-miR-34b
3' uaCCGUCACCUCA-AUCACUAAc 5'
     ||||| | : |  ||||||| 
5' gaGGCAGAGTGCTGGAGTGATTt 3'
RP11-288L9.1	hsa-miR-34c-5p
3' cgUUAGUCGAUUGAUGUGACGGa 5'
     |: | ||||:|  ||:|||| 
5' caAGCCTGCTAGCCTCATTGCCt 3'
BCYRN1	hsa-miR-34c-5p
3' cgUUAGUCGAUUGAUGUGACGGa 5'
     | | ||| : | :||||||| 
5' caACTGAGCAGCCGGCACTGCCt 3'
BCYRN1	hsa-miR-34c-5p
3' cguUAGUCGAUUGA----UGUGACGGa 5'
      |||  ||:|||    :||||||| 
5' agcATCCCCTGACTCAGAGCACTGCCa 3'
PCBP1-AS1	hsa-miR-34c-5p
3' cgUUAGUCGAUUGAU--GUGACGGa 5'
     |||:: ||:| ||  ||||||| 
5' gcAATTGACTGAGTAGTCACTGCCc 3'
PCBP1-AS1	hsa-miR-34c-5p
3' cguuaGUCGAUUGAU-GUGACGGa 5'
        |||:|||  | ||||||| 
5' atctgCAGTTAAAGAGCACTGCCa 3'
PCBP1-AS1	hsa-miR-34c-5p
3' cguUAGUCGAUUGAUGUGACGGa 5'
      ||| |: :|  ||||||:| 
5' gacATCTGTGGAGCACACTGTCc 3'
PCBP1-AS1	hsa-miR-34c-5p
3' cguUAGUCGAUUGAUGUGACGGa 5'
      ||| |: :|  ||||||:| 
5' gacATCTGTGGAGCACACTGTCc 3'
PCBP1-AS1	hsa-miR-34c-5p
3' cgUUAGUCGAUUGAU--GUGACGGa 5'
     |||:: ||:| ||  ||||||| 
5' gcAATTGACTGAGTAGTCACTGCCc 3'
PCBP1-AS1	hsa-miR-34c-5p
3' cgUUAGUCGAUUGAU--GUGACGGa 5'
     |||:: ||:| ||  ||||||| 
5' gcAATTGACTGAGTAGTCACTGCCc 3'
PCBP1-AS1	hsa-miR-34c-5p
3' cgUUAGUCGAUUGAU--GUGACGGa 5'
     |||:: ||:| ||  ||||||| 
5' gcAATTGACTGAGTAGTCACTGCCc 3'
PCBP1-AS1	hsa-miR-34c-5p
3' cgUUAGUCGAUUGAU--GUGACGGa 5'
     |||:: ||:| ||  ||||||| 
5' gcAATTGACTGAGTAGTCACTGCCc 3'
PCBP1-AS1	hsa-miR-34c-5p
3' cgUUAGUCGAUUGAU--GUGACGGa 5'
     |||:: ||:| ||  ||||||| 
5' gcAATTGACTGAGTAGTCACTGCCc 3'
PCBP1-AS1	hsa-miR-34c-5p
3' cgUUAGUCGAUUGAU--GUGACGGa 5'
     |||:: ||:| ||  ||||||| 
5' gcAATTGACTGAGTAGTCACTGCCc 3'
PCBP1-AS1	hsa-miR-34c-5p
3' cgUUAGUCGAUUGAU--GUGACGGa 5'
     |||:: ||:| ||  ||||||| 
5' gcAATTGACTGAGTAGTCACTGCCc 3'
PCBP1-AS1	hsa-miR-34c-5p
3' cgUUAGUCGAUUGAU--GUGACGGa 5'
     |||:: ||:| ||  ||||||| 
5' gcAATTGACTGAGTAGTCACTGCCc 3'
PCBP1-AS1	hsa-miR-34c-5p
3' cguuaGUCGAUUGAUGUGACGGa 5'
        :| || | ||||||||| 
5' ctctgTATCTTA-TACACTGCCc 3'
PCBP1-AS1	hsa-miR-34c-5p
3' cgUUAGUCGAUUGAU--GUGACGGa 5'
     |||:: ||:| ||  ||||||| 
5' gcAATTGACTGAGTAGTCACTGCCc 3'
PCBP1-AS1	hsa-miR-34c-5p
3' cgUUAGUCGAUUGAU--GUGACGGa 5'
     |||:: ||:| ||  ||||||| 
5' gcAATTGACTGAGTAGTCACTGCCc 3'
PCBP1-AS1	hsa-miR-34c-5p
3' cgUUAGUCGAUUGAU--GUGACGGa 5'
     |||:: ||:| ||  ||||||| 
5' gcAATTGACTGAGTAGTCACTGCCc 3'
PCBP1-AS1	hsa-miR-34c-5p
3' cguuagUCGAUUGAUGUGACGGa 5'
         | ||:| ||||:|||| 
5' cacccaACCTGA-TACATTGCCt 3'
PCBP1-AS1	hsa-miR-34c-5p
3' cgUUAGUCGAUUGAU--GUGACGGa 5'
     |||:: ||:| ||  ||||||| 
5' gcAATTGACTGAGTAGTCACTGCCc 3'
PCBP1-AS1	hsa-miR-34c-5p
3' cgUUAGUCGAUUGAU--GUGACGGa 5'
     |||:: ||:| ||  ||||||| 
5' gcAATTGACTGAGTAGTCACTGCCc 3'
PCBP1-AS1	hsa-miR-34c-5p
3' cgUUAGUCGAUUGAU--GUGACGGa 5'
     |||:: ||:| ||  ||||||| 
5' gcAATTGACTGAGTAGTCACTGCCc 3'
PCBP1-AS1	hsa-miR-34c-5p
3' cguuagUCGAUUGAUGUGACGGa 5'
         | ||:| ||||:|||| 
5' cacccaACCTGA-TACATTGCCt 3'
PCBP1-AS1	hsa-miR-34c-5p
3' cgUUAGUCGAUUGAU--GUGACGGa 5'
     |||:: ||:| ||  ||||||| 
5' gcAATTGACTGAGTAGTCACTGCCc 3'
PCBP1-AS1	hsa-miR-34c-5p
3' cgUUAGUCGAUUGAU--GUGACGGa 5'
     |||:: ||:| ||  ||||||| 
5' gcAATTGACTGAGTAGTCACTGCCc 3'
PCBP1-AS1	hsa-miR-34c-5p
3' cgUUAGUCGAUUGAU--GUGACGGa 5'
     |||:: ||:| ||  ||||||| 
5' gcAATTGACTGAGTAGTCACTGCCc 3'
PCBP1-AS1	hsa-miR-34c-5p
3' cgUUAGUCGAUUGAU--GUGACGGa 5'
     |||:: ||:| ||  ||||||| 
5' gcAATTGACTGAGTAGTCACTGCCc 3'
PCBP1-AS1	hsa-miR-34c-5p
3' cguUAGUCGAUUGAUGUGACGGa 5'
      |||| || :|  :|||||| 
5' accATCA-CTCGCATTACTGCCc 3'
PCBP1-AS1	hsa-miR-34c-5p
3' cgUUAGUCGAUUGAU--GUGACGGa 5'
     |||:: ||:| ||  ||||||| 
5' gcAATTGACTGAGTAGTCACTGCCc 3'
PCBP1-AS1	hsa-miR-34c-5p
3' cguuagUCGAUUGAUGUGACGGa 5'
         | ||:| ||||:|||| 
5' cacccaACCTGA-TACATTGCCt 3'
PCBP1-AS1	hsa-miR-34c-5p
3' cguuagUCGAUUGAUGUGACGGa 5'
         | ||:| ||||:|||| 
5' cacccaACCTGA-TACATTGCCt 3'
PCBP1-AS1	hsa-miR-34c-5p
3' cguuagUCGAUUGAUGUGACGGa 5'
         | ||:| ||||:|||| 
5' cacccaACCTGA-TACATTGCCt 3'
PCBP1-AS1	hsa-miR-34c-5p
3' cguuagUCGAUUGAUGUGACGGa 5'
         | ||:| ||||:|||| 
5' cacccaACCTGA-TACATTGCCt 3'
PCBP1-AS1	hsa-miR-34c-5p
3' cguUAGUCGAUUGAUGUGACGGa 5'
      |||| || :|  :|||||| 
5' accATCA-CTCGCATTACTGCCc 3'
PCBP1-AS1	hsa-miR-34c-5p
3' cgUUAGUCGAUUGAU--GUGACGGa 5'
     |||:: ||:| ||  ||||||| 
5' gcAATTGACTGAGTAGTCACTGCCc 3'
PCBP1-AS1	hsa-miR-34c-5p
3' cguuagUCGAUUGAUGUGACGGa 5'
         | ||:| ||||:|||| 
5' cacccaACCTGA-TACATTGCCt 3'
PCBP1-AS1	hsa-miR-34c-5p
3' cgUUAGUCGAUUGAU--GUGACGGa 5'
     |||:: ||:| ||  ||||||| 
5' gcAATTGACTGAGTAGTCACTGCCc 3'
PCBP1-AS1	hsa-miR-34c-5p
3' cguuagUCGAUUGAUGUGACGGa 5'
         | ||:| ||||:|||| 
5' cacccaACCTGA-TACATTGCCt 3'
PCBP1-AS1	hsa-miR-34c-5p
3' cguUAGUCGAUUGAUGUGACGGa 5'
      |||| || :|  :|||||| 
5' accATCA-CTCGCATTACTGCCc 3'
PCBP1-AS1	hsa-miR-34c-5p
3' cgUUAGUCGAUUGAU--GUGACGGa 5'
     |||:: ||:| ||  ||||||| 
5' gcAATTGACTGAGTAGTCACTGCCc 3'
PCBP1-AS1	hsa-miR-34c-5p
3' cguuagUCGAUUGAUGUGACGGa 5'
         | ||:| ||||:|||| 
5' cacccaACCTGA-TACATTGCCt 3'
PCBP1-AS1	hsa-miR-34c-5p
3' cguuagUCGAUUGAUGUGACGGa 5'
         | ||:| ||||:|||| 
5' cacccaACCTGA-TACATTGCCt 3'
PCBP1-AS1	hsa-miR-34c-5p
3' cguuagUCGAUUGAUGUGACGGa 5'
         | ||:| ||||:|||| 
5' cacccaACCTGA-TACATTGCCt 3'
PCBP1-AS1	hsa-miR-34c-5p
3' cguuagUCGAUUGAUGUGACGGa 5'
         | ||:| ||||:|||| 
5' cacccaACCTGA-TACATTGCCt 3'
PCBP1-AS1	hsa-miR-34c-5p
3' cgUUAGUCGAUUGAU--GUGACGGa 5'
     |||:: ||:| ||  ||||||| 
5' gcAATTGACTGAGTAGTCACTGCCc 3'
PCBP1-AS1	hsa-miR-34c-5p
3' cguuagUCGAUUGAUGUGACGGa 5'
         | ||:| ||||:|||| 
5' cacccaACCTGA-TACATTGCCt 3'
PCBP1-AS1	hsa-miR-34c-5p
3' cgUUAGUCGAUUGAU--GUGACGGa 5'
     |||:: ||:| ||  ||||||| 
5' gcAATTGACTGAGTAGTCACTGCCc 3'
PCBP1-AS1	hsa-miR-34c-5p
3' cguuagUCGAUUGAUGUGACGGa 5'
         | ||:| ||||:|||| 
5' cacccaACCTGA-TACATTGCCt 3'
PCBP1-AS1	hsa-miR-34c-5p
3' cgUUAGUCGAUUGAU--GUGACGGa 5'
     |||:: ||:| ||  ||||||| 
5' gcAATTGACTGAGTAGTCACTGCCc 3'
PCBP1-AS1	hsa-miR-34c-5p
3' cgUUAGUCGAUUGAU--GUGACGGa 5'
     |||:: ||:| ||  ||||||| 
5' gcAATTGACTGAGTAGTCACTGCCc 3'
AC105760.2	hsa-miR-34c-5p
3' cguuagucGAUUGAUGUGACGGa 5'
           :||:|||||||||| 
5' gcaggattTTAGCTACACTGCCa 3'
RP11-696N14.1	hsa-miR-34c-5p
3' cguuaGUCGAUUGAUGUGACGGa 5'
        || :|| | |||||||: 
5' ctcccCA-TTACCCACACTGCTg 3'
RP11-203H2.1	hsa-miR-34c-5p
3' cguuagUCGAUUGAU-GUGACGGa 5'
         ||||||:|| ||| ||| 
5' gcagggAGCTAATTAGCACAGCCa 3'
HCG18	hsa-miR-34c-5p
3' cguUAGUCGAU-UGA-UGUGACGGa 5'
      ||| || | ||| ||||||:| 
5' tacATCTGCCAGACTGACACTGTCt 3'
HCG18	hsa-miR-34c-5p
3' cguUAGUCGAUUGAUGUGACGGa 5'
      | | ||  | | ||||||| 
5' tgtACCTGCCCA-TCCACTGCCt 3'
HCG18	hsa-miR-34c-5p
3' cguUAGUCGAUUGAUGUGACGGa 5'
      | | ||  | | ||||||| 
5' tgtACCTGCCCA-TCCACTGCCt 3'
HCG18	hsa-miR-34c-5p
3' cguuAGUCGAUUGAUGUGACGGa 5'
       || |  :| |:||||||| 
5' ccctTCTGAAGAATGCACTGCCt 3'
HCG18	hsa-miR-34c-5p
3' cguuAGUCGAUUGAUGUGACGGa 5'
       || |  :| |:||||||| 
5' ccctTCTGAAGAATGCACTGCCt 3'
HCG18	hsa-miR-34c-5p
3' cguUAGUCGA--UUGAUGUGACGGa 5'
      ||| |||  | |  ||||||| 
5' tgtATC-GCTGCATCCCCACTGCCt 3'
HCG18	hsa-miR-34c-5p
3' cguUAGUCGAUUGAUGU-GACGGa 5'
      | || || |||||| ||||| 
5' atcAGCACCTCACTACAGCTGCCt 3'
HCG18	hsa-miR-34c-5p
3' cguuAGUCGAUUGAUGUGACGGa 5'
       || |  :| |:||||||| 
5' ccctTCTGAAGAATGCACTGCCt 3'
HCG18	hsa-miR-34c-5p
3' cguUAGUCGA--UUGAUGUGACGGa 5'
      ||| |||  | |  ||||||| 
5' tgtATC-GCTGCATCCCCACTGCCt 3'
HCG18	hsa-miR-34c-5p
3' cguUAGUCGAUUGAUGU-GACGGa 5'
      | || || |||||| ||||| 
5' atcAGCACCTCACTACAGCTGCCt 3'
HCG18	hsa-miR-34c-5p
3' cguuAGUCGAUUGAUGUGACGGa 5'
       || |  :| |:||||||| 
5' ccctTCTGAAGAATGCACTGCCt 3'
HCG18	hsa-miR-34c-5p
3' cguUAGUCGA--UUGAUGUGACGGa 5'
      ||| |||  | |  ||||||| 
5' tgtATC-GCTGCATCCCCACTGCCt 3'
HCG18	hsa-miR-34c-5p
3' cguUAGUCGAUUGAUGU-GACGGa 5'
      | || || |||||| ||||| 
5' atcAGCACCTCACTACAGCTGCCt 3'
HCG18	hsa-miR-34c-5p
3' cguuAGUCGAUUGAUGUGACGGa 5'
       || |  :| |:||||||| 
5' ccctTCTGAAGAATGCACTGCCt 3'
HCG18	hsa-miR-34c-5p
3' cguuAGUCGAUUGAUGUGACGGa 5'
       || |  :| |:||||||| 
5' ccctTCTGAAGAATGCACTGCCt 3'
HCG18	hsa-miR-34c-5p
3' cguUAGUCGA--UUGAUGUGACGGa 5'
      ||| |||  | |  ||||||| 
5' tgtATC-GCTGCATCCCCACTGCCt 3'
HCG18	hsa-miR-34c-5p
3' cguUAGUCGAUUGAUGU-GACGGa 5'
      | || || |||||| ||||| 
5' atcAGCACCTCACTACAGCTGCCt 3'
HCG18	hsa-miR-34c-5p
3' cguuAGUCGAUUGAUGUGACGGa 5'
       || |  :| |:||||||| 
5' ccctTCTGAAGAATGCACTGCCt 3'
SNHG7	hsa-miR-34c-5p
3' cguuaGUCGAUUGAU-GUGACGGa 5'
        |:|| |:  : ||||||| 
5' cccgcCGGCCAGGGGCCACTGCCa 3'
RP11-320N21.1	hsa-miR-34c-5p
3' cguuaGUCGAUUGAUGUGACGGa 5'
        ||| |: |  ||||||| 
5' tccccCAGGTGCC--CACTGCCc 3'
SNHG7	hsa-miR-34c-5p
3' cguuaGUCGAUUGAUGUGACGGa 5'
        |||| ||   ||||||| 
5' cggcaCAGCAAAGGCCACTGCCt 3'
SNHG7	hsa-miR-34c-5p
3' cguuaGUCGAUUGAU-GUGACGGa 5'
        |:|| |:  : ||||||| 
5' cctgcCGGCCAGGGGCCACTGCCa 3'
SNHG7	hsa-miR-34c-5p
3' cguuaGUCGAUUGAU-GUGACGGa 5'
        |:|| |:  : ||||||| 
5' cctgcCGGCCAGGGGCCACTGCCa 3'
SNHG7	hsa-miR-34c-5p
3' cgUUAGUCGAU-UGAUGUGACGGa 5'
     |:||  | | |  |||||||| 
5' ttAGTCTTCAACAGGACACTGCCc 3'
KCNQ1OT1	hsa-miR-34c-5p
3' cguUAGUCGAUUGAUGUGACGGa 5'
      :|:| || :|||||||||| 
5' cttGTTA-CT-GCTACACTGCCt 3'
KCNQ1OT1	hsa-miR-34c-5p
3' cgUUAGUCGAUU------GAUGUGACGGa 5'
     || :||||||      ||:||||||| 
5' caAAATAGCTAAACTGGTCTGCACTGCCc 3'
KCNQ1OT1	hsa-miR-34c-5p
3' cgUUAGUCGAU-UGAUGUGACGGa 5'
     |:|::| |: |: |||||||| 
5' aaAGTTGGATGCATCACACTGCCt 3'
KCNQ1OT1	hsa-miR-34c-5p
3' cguuagucgauUGAUGUGACGGa 5'
              ||||||||||| 
5' aagctggaggcACTACACTGCCt 3'
KCNQ1OT1	hsa-miR-34c-5p
3' cguuagUCGAUUGAUGUGACGGa 5'
         ||| |||| |||||:| 
5' ctgagaAGCCAACTTCACTGTCc 3'
KCNQ1OT1	hsa-miR-34c-5p
3' cguuagUCGAUUGAU--GUGACGGa 5'
         ||||  |||  ||||||| 
5' gcacagAGCT-CCTAGGCACTGCCa 3'
KCNQ1OT1	hsa-miR-34c-5p
3' cgUUAGUCGAU-UG-AUGUGACGGa 5'
     ||  :|| | ||  :||||||| 
5' ccAAGAGGCAATACAGGCACTGCCa 3'
KCNQ1OT1	hsa-miR-34c-5p
3' cguuagucGAUUGAUGUGACGGa 5'
           ||  || ||||||| 
5' gcagggccCTTTCT-CACTGCCa 3'
KCNQ1OT1	hsa-miR-34c-5p
3' cgUUAG-UCGAUUGAUGUGACGGa 5'
     |||| ||  :||  ||||||: 
5' agAATCTAGAAGACACCACTGCTa 3'
KCNQ1OT1	hsa-miR-34c-5p
3' cgUUAGUCGAUUGAU-GUGACGGa 5'
     :||::   ::| | ||||||| 
5' ggGATTGAAGGGCCATCACTGCCc 3'
KCNQ1OT1	hsa-miR-34c-5p
3' cgUUAGUCGAUUGAU-GUGACGGa 5'
     || |||  ||: | ||||||: 
5' atAAACAGAAAATAACCACTGCTg 3'
KCNQ1OT1	hsa-miR-34c-5p
3' cguUAGUCGAUUGAUGUGACGGa 5'
      | |||||||  |||| ||| 
5' tatAACAGCTAAAAACACAGCCc 3'
KCNQ1OT1	hsa-miR-34c-5p
3' cguuaGUCGA-UUGAUGUGACGGa 5'
        |||||  || |||||||: 
5' aggccCAGCTCCAC-ACACTGCTg 3'
KCNQ1OT1	hsa-miR-34c-5p
3' cguuAGUCGAUUGAUGUGACGGa 5'
       ||| |||: ||:|:|||| 
5' ggttTCACCTAGATATATTGCCa 3'
KCNQ1OT1	hsa-miR-34c-5p
3' cgUUAGUCGAUUG-AUGU-GACGGa 5'
     ::||||:||||  ||| ||||| 
5' agGGTCAGTTAACAGACAGCTGCCt 3'
KCNQ1OT1	hsa-miR-34c-5p
3' cgUUAGUCGAU--UGAUGUGACGGa 5'
     |||:| :|:  ||||||||| | 
5' ggAATTAATTGCCACTACACTGGCa 3'
NEAT1	hsa-miR-34c-5p
3' cguUAG-UCGAUUGAUGUGACGGa 5'
      ||| ||:|: |  ||||||| 
5' ggcATCTAGTTGTCCTCACTGCCc 3'
NEAT1	hsa-miR-34c-5p
3' cgUUAGUCGAUUGAUGUGACGGa 5'
     | |::|||  || ||||||| 
5' tcACTTGGCTCTCT-CACTGCCc 3'
NEAT1	hsa-miR-34c-5p
3' cguuaGUCGAUUGAUGUGACGGa 5'
        ||||   ||:||||||| 
5' acctcCAGC--CCTGCACTGCCt 3'
NEAT1	hsa-miR-34c-5p
3' cgUUAGUCGAUUGAUGUGACGGa 5'
     :||||||   || |:||||| 
5' caGATCAGCATCCTTCGCTGCCc 3'
NEAT1	hsa-miR-34c-5p
3' cgUUAGUCGAUUGAUGUGACGGa 5'
     |||: |: | :|::|||||| 
5' gcAATT-GTGACTTGTACTGCCa 3'
NEAT1	hsa-miR-34c-5p
3' cgUUAGUCGAUUGAU-GUGACGGa 5'
     ::| ||  :::|: ||||||| 
5' agGGTGAG-AGGTTGTCACTGCCa 3'
NEAT1	hsa-miR-34c-5p
3' cguuagucgauugauGUGACGGa 5'
                  ||||||| 
5' gcgtagaatggaagcCACTGCCa 3'
RP11-805I24.1	hsa-miR-34c-5p
3' cguuaGUCGAUUGA-UGUGACGGa 5'
        :| : ::|| |||||||| 
5' aagggTATTGGGCTCACACTGCCt 3'
RP11-805I24.1	hsa-miR-34c-5p
3' cgUUAGUCG-AUUGAUGUGACGGa 5'
     |||:| : | |   ||||||| 
5' caAATTAATATCAGCCCACTGCCt 3'
GNAS-AS1	hsa-miR-34c-5p
3' cgUUAGUCGAUUGAU-GUGACGGa 5'
     |: || | :: |: ||||||| 
5' ccAGCCAACGGGGTGCCACTGCCg 3'
GNAS-AS1	hsa-miR-34c-5p
3' cgUUAGUCGAUUGAU-GUGACGGa 5'
     |: || | :: |: ||||||| 
5' ccAGCCAACGGGGTGCCACTGCCg 3'
LINC00319	hsa-miR-34c-5p
3' cguuagucgauugauGUGACGGa 5'
                  ||||||| 
5' gccccccaccggagcCACTGCCc 3'
LINC00319	hsa-miR-34c-5p
3' cguuaGUCGAUUGAUGUGACGga 5'
        ||| |:| |:||||||  
5' catgcCAG-TGAGTGCACTGCgt 3'
LINC00319	hsa-miR-34c-5p
3' cguuaGUCGAUUGAUGUGACGga 5'
        ||| |:| |:||||||  
5' catgcCAG-TGAGTGCACTGCgt 3'
XIST	hsa-miR-34c-5p
3' cgUUAGUCGAUUGAUGUGACGGa 5'
     ||| | ||:||  ||||||: 
5' aaAATGA-CTGAC--CACTGCTg 3'
XIST	hsa-miR-34c-5p
3' cgUUAGUCGAUUGAUGUGACGGa 5'
     ||| | ||:||  ||||||: 
5' aaAATGA-CTGAC--CACTGCTg 3'
XIST	hsa-miR-34c-5p
3' cguuaGUCGAUUGAUGUGACGGa 5'
        ||  ||  ||||||||| 
5' gctgaCACATACATACACTGCCt 3'
XIST	hsa-miR-34c-5p
3' cgUUAGUC-GAUUG--AUGUGACGGa 5'
     |||:|| ||:|:   ||||||:| 
5' ggAATTAGACTGATGACACACTGTCc 3'
XIST	hsa-miR-34c-5p
3' cgUUAGUCGAUUGAUGUGACGGa 5'
     ||| | ||:||  ||||||: 
5' aaAATGA-CTGAC--CACTGCTg 3'
TTC28-AS1	hsa-miR-299-5p
3' uaCAUACA---CCCUGCCAUUUGGu 5'
     | ||||   |   | ||||||| 
5' cgGGATGTTCAGTCTCTGTAAACCc 3'
RP11-374A4.1	hsa-miR-301a
3' cgaaACUGUUAUGAUAACGUGAc 5'
       | |:|| | |||||:||| 
5' aaacTCATAACA-TATTGTACTa 3'
RP11-374A4.1	hsa-miR-301a
3' cgAAACUGUUAUGAUAACGUGac 5'
     ||||  || |:|||||||:  
5' atTTTGTAAAGATTATTGCATat 3'
CTC-523E23.1	hsa-miR-301a
3' cgaaaCUGUUAUGAUAACGUGAc 5'
        ||:||  || ||||||| 
5' atcaaGATAAATCTTTTGCACTc 3'
RP11-155L15.1	hsa-miR-130b
3' uacgggaaaguaguAACGUGAc 5'
                 ||||||| 
5' aattgtcaggaaacTTGCACTc 3'
CTC-523E23.1	hsa-miR-130b
3' uacgggaaagUAG-UAACGUGAc 5'
             |||  ||||||| 
5' atcaagataaATCTTTTGCACTc 3'
RP11-309M7.1	hsa-miR-30e
3' gaagguCAG-UUCCUACAAAUgu 5'
         ||| || ||||||||  
5' cctaatGTCTAATGATGTTTAgc 3'
AC087430.1	hsa-miR-30e
3' gaaggUCAGUUC-CUACAAAUGu 5'
        | |||||  :||||||| 
5' catagAATCAAGTTGTGTTTACc 3'
AC087430.1	hsa-miR-30e
3' gaagGUCAGUUCCUACAAAUGu 5'
       || | ||| |||||||: 
5' gaaaCA-TAAAGCATGTTTATt 3'
RP11-374A4.1	hsa-miR-30e
3' gaaGGUCAGUUCCU--ACAAAUGu 5'
      |: ||:  | |  ||||||| 
5' tgcCTTGTTTTGCATTTGTTTACt 3'
CTD-2383M3.1	hsa-miR-30e
3' gaaggucaguuccuACAAAUGu 5'
                 ||||||| 
5' ggatatgtgggcttTGTTTACt 3'
WDFY3-AS2	hsa-miR-361-5p
3' caUGGGGACCUC-----U--AAGACUAUu 5'
     ||||||  ||     |  |||||||| 
5' gaACCCCTCCAGCATATACCTTCTGATAa 3'
HCG18	hsa-miR-361-5p
3' cauggggaccucuaAGACUAUu 5'
                 ||||||| 
5' caaaaggtccttcaTCTGATAa 3'
HCG18	hsa-miR-361-5p
3' cauGGGGACCUCUAAGACUAUu 5'
      ||: ||| |: ||||||| 
5' gctCCTGTGGTGGATCTGATAg 3'
HCG18	hsa-miR-361-5p
3' cauGGGGACCUCUAAGACUAUu 5'
      ||: ||| |: ||||||| 
5' gctCCTGTGGTGGATCTGATAg 3'
HCG18	hsa-miR-361-5p
3' cauGGGGACCUCUAAGACUAUu 5'
      ||: ||| |: ||||||| 
5' gctCCTGTGGTGGATCTGATAg 3'
HCG18	hsa-miR-361-5p
3' cauGGGGACCUCUAAGACUAUu 5'
      ||: ||| |: ||||||| 
5' gctCCTGTGGTGGATCTGATAg 3'
HCG18	hsa-miR-361-5p
3' cauGGGGACCUCUAAGACUAUu 5'
      ||: ||| |: ||||||| 
5' gctCCTGTGGTGGATCTGATAg 3'
HCG18	hsa-miR-361-5p
3' cauGGGGACCUCUAAGACUAUu 5'
      ||: ||| |: ||||||| 
5' gctCCTGTGGTGGATCTGATAg 3'
HCG18	hsa-miR-361-5p
3' cauGGGGACCUCUAAGACUAUu 5'
      ||: ||| |: ||||||| 
5' gctCCTGTGGTGGATCTGATAg 3'
HCG18	hsa-miR-361-5p
3' cauGGGGACCUCUAAGACUAUu 5'
      ||: ||| |: ||||||| 
5' gctCCTGTGGTGGATCTGATAg 3'
HCG18	hsa-miR-361-5p
3' caUGG-GGACCUCUAAGACUAuu 5'
     ||: :||||:||||:||||  
5' ctACTGTCTGGGGATTTTGATcc 3'
COX10-AS1	hsa-miR-361-5p
3' cauggggaccucuaAGACUAUu 5'
                 ||||||| 
5' gtagtaagacttccTCTGATAt 3'
COX10-AS1	hsa-miR-361-5p
3' caUGGGGACCUCUAAGACUAUu 5'
     ||| | | ||| ||||||| 
5' ccACCACAGTAGA-TCTGATAa 3'
COX10-AS1	hsa-miR-361-5p
3' caUGGGGAC-CUCU-AAGACUAUu 5'
     |:|||||    | |||||||| 
5' gtATCCCTGTTTTATTTCTGATAt 3'
COX10-AS1	hsa-miR-361-5p
3' cauggggaccucuaAGACUAUu 5'
                 ||||||| 
5' tgaaatatactttaTCTGATAa 3'
COX10-AS1	hsa-miR-361-5p
3' caUGGGGACCUCUAAGACUAUu 5'
     ||| | | ||| ||||||| 
5' ccACCACAGTAGA-TCTGATAa 3'
COX10-AS1	hsa-miR-361-5p
3' caUGGGGAC-CUCU-AAGACUAUu 5'
     |:|||||    | |||||||| 
5' gtATCCCTGTTTTATTTCTGATAt 3'
SLC25A5-AS1	hsa-miR-361-5p
3' caUGGGGACCUCUAAGACUAuu 5'
     | |:|| || ||||||||  
5' tgAACTCTTGACATTCTGATta 3'
SLC25A5-AS1	hsa-miR-361-5p
3' caUGGGGACCUCUAAGACUAuu 5'
     | |:|| || ||||||||  
5' tgAACTCTTGACATTCTGATta 3'
SLC25A5-AS1	hsa-miR-361-5p
3' caUGGGGACCUCUAAGACUAuu 5'
     | |:|| || ||||||||  
5' tgAACTCTTGACATTCTGATta 3'
SCARNA9	hsa-miR-362-3p
3' acuuaggaacuuauCCACACAa 5'
                 ||||||| 
5' aagggcatatgtctGGTGTGTg 3'
GNAS-AS1	hsa-miR-362-3p
3' acUUAGGAACUUAUCCACACAa 5'
     || |||||    ||||||| 
5' ccAACCCTTG----GGTGTGTt 3'
GNAS-AS1	hsa-miR-362-3p
3' acUUAGGAACUUAUCCACACAa 5'
     || |||||    ||||||| 
5' ccAACCCTTG----GGTGTGTt 3'
LINC00163	hsa-miR-362-3p
3' acuuaggaacuuaUCCACACAa 5'
                :||||||| 
5' gaggagacagccaGGGTGTGTc 3'
LINC00163	hsa-miR-362-3p
3' acuuaggaacuuaUCCACACAa 5'
                :||||||| 
5' gaggagacagccaGGGTGTGTc 3'
RP11-513I15.6	hsa-miR-363
3' augUCUACCUAUGGCACGUUAa 5'
      :|||||| :  |||||:| 
5' aaaGGATGGAGGAAGTGCAGTg 3'
RP11-513I15.6	hsa-miR-363
3' auGUCUACC--UAUGGCACGUUAa 5'
     || : ||  :|:| ||||||| 
5' tcCATGGGGCTGTGCAGTGCAATg 3'
OIP5-AS1	hsa-miR-363
3' auguCUACCUAUGGCACGUUAa 5'
       |:| |||| ||||:||| 
5' tggtGGTAGATA-CGTGTAATc 3'
OIP5-AS1	hsa-miR-363
3' augucuaCCUAUGGCACGUUAa 5'
          ||||| :||||||| 
5' aaaaccgGGATA-TGTGCAATa 3'
OIP5-AS1	hsa-miR-363
3' auguCUACCUAUGGCACGUUAa 5'
       |:| |||| ||||:||| 
5' tggtGGTAGATA-CGTGTAATc 3'
OIP5-AS1	hsa-miR-363
3' augUCUACCUAUG---GCACGUUAa 5'
      || || :|:|    ||||||| 
5' ccaAGCTGAGTGCAGTGGTGCAATc 3'
OIP5-AS1	hsa-miR-363
3' augucuaCCUAUGGCACGUUAa 5'
          || |:  ||||||| 
5' tcgcccaGGCTGAAGTGCAATg 3'
OIP5-AS1	hsa-miR-363
3' augUCUACCU--AUGGCACGUUAa 5'
      ||| |||  |||:|||:||| 
5' gcgAGAGGGAATTACTGTGTAATg 3'
OIP5-AS1	hsa-miR-363
3' augucuacCUAUGGCACGUUAa 5'
           | |:  ||||||| 
5' cttggcaaGCTGAAGTGCAATg 3'
RP11-1114A5.4	hsa-miR-363
3' auguCUACCUAUGGCACGUUAa 5'
       | |  ||| :||||||| 
5' ttacGTTTTATAGTGTGCAATt 3'
RP11-1114A5.4	hsa-miR-363
3' auGUCUACCUAUGGCACGUUaa 5'
     ||||  || || ||||||  
5' agCAGA-AGAAACAGTGCAAga 3'
AC012065.7	hsa-miR-302b
3' gaugauuUUGUACCUUCGUGAAu 5'
          |:| ||||||||:|| 
5' gtcttttAGC-TGGAAGCATTTc 3'
RP11-91K9.1	hsa-miR-302b
3' gaugAUUUUGUACCUUCGUGAAu 5'
       ||::| | | :||||||| 
5' attgTAGGAAAAGAGAGCACTTt 3'
RP11-91K9.1	hsa-miR-302b
3' gaUGAUUUUGUACCUUCGUGAAu 5'
     | || || || | ||||:|| 
5' ggAATACAAAATTG-AGCATTTc 3'
RP11-91K9.1	hsa-miR-302b
3' gaUGAUUUUGUACCUUCGUGAAu 5'
     ||  |  | | ||||||:|| 
5' gtACATATCCTTTGAAGCATTTc 3'
RP11-319E16.2	hsa-miR-302b
3' gauGAUUUUGUACCUUCGUGAAu 5'
      || ||:| ||  ||||||| 
5' cttCT-AAGCCTG--AGCACTTt 3'
RP11-319E16.2	hsa-miR-302b
3' gauGAUU-UUGUACCUUCGUGAAu 5'
      :||| || | | :||||:|| 
5' tgtTTAAGAAAAAGTGAGCATTTt 3'
RP11-474D1.3	hsa-miR-302b
3' gaUGAUUUUGUACCUUCGUGAAu 5'
     ||||||| |   |||::||| 
5' tcACTAAAAAAAAAAAGTGCTTt 3'
RP11-474D1.3	hsa-miR-302b
3' gaUGAUUUUGUACCUUCGUGAAu 5'
     ||||||| |   |||::||| 
5' tcACTAAAAAAAAAAAGTGCTTt 3'
RP11-403P17.4	hsa-miR-302b
3' gaugauuuugUACCUUCGUGAAu 5'
             ||   ||||||| 
5' cacgcctgtaATCCCAGCACTTt 3'
RP11-403P17.4	hsa-miR-302b
3' gaugauuuugUACCUUCGUGAAu 5'
             ||   ||||||| 
5' cgggcctgtaATCCCAGCACTTt 3'
AC012065.7	hsa-miR-302c
3' ggugacuUUGUACCUUCGUGAAu 5'
          |:| ||||||||:|| 
5' gtcttttAGC-TGGAAGCATTTc 3'
RP11-91K9.1	hsa-miR-302c
3' ggUGAC--UUUGUACCUUCGUGAAu 5'
     |:||  ::| | | :||||||| 
5' aaATTGTAGGAAAAGAGAGCACTTt 3'
RP11-91K9.1	hsa-miR-302c
3' ggUGACUUUGUACCUUCGUGAAu 5'
     ||  |  | | ||||||:|| 
5' gtACATATCCTTTGAAGCATTTc 3'
AC012065.7	hsa-miR-302d
3' uguGAGUUUGUACCUUCGUGAAu 5'
      :|: |:| ||||||||:|| 
5' gtcTTTTAGC-TGGAAGCATTTc 3'
RP11-91K9.1	hsa-miR-302d
3' ugugAGUUUGUACCUUCGUGAAu 5'
       | ::| | | :||||||| 
5' attgTAGGAAAAGAGAGCACTTt 3'
RP11-91K9.1	hsa-miR-302d
3' ugUGAGUUUGUACCUUCGUGAAu 5'
     || :|  | | ||||||:|| 
5' gtACATATCCTTTGAAGCATTTc 3'
RP11-91K9.1	hsa-miR-302d
3' ugUGAGUUUGUACCUUCGUGAAu 5'
     |: |||| || | ||||:|| 
5' gaATACAAA-ATTG-AGCATTTc 3'
RP11-457M11.5	hsa-miR-302d
3' ugUGAGUUUGUACCUUCGUGAAu 5'
     :|||||:::   :|||:||| 
5' taGCTCAAGTGGTAGAGCGCTTg 3'
LINC00472	hsa-miR-302d
3' ugUGAGUUUGUACCUUCGUGAau 5'
     |: :|:| | | |||||||  
5' tcATGTAGAGAAGAAAGCACTgg 3'
LINC00472	hsa-miR-302d
3' ugugaguuuguaccuUCGUGAAu 5'
                  ||||||| 
5' tgtactaccttatttAGCACTTa 3'
LINC00472	hsa-miR-302d
3' ugugaguuuguaccuUCGUGAAu 5'
                  ||||||| 
5' tgtactaccttatttAGCACTTa 3'
RP11-37B2.1	hsa-miR-302d
3' ugUGAGUUUGUACCU--UCGUGAAu 5'
     :||::|:| ||||  ||:|||| 
5' caGCTTGAGCTTGGAGCAGTACTTt 3'
RP11-508N12.2	hsa-miR-302d
3' uguGAGUUUG--UACCUUCGUGAau 5'
      |||| :|  : |||||||||  
5' aatCTCATGCCAGAGGAAGCACTcc 3'
MIR210HG	hsa-miR-302d
3' ugugaguuuguaccUUCGUGAAu 5'
                 :||||||| 
5' cagctggccctacaGAGCACTTc 3'
MIR210HG	hsa-miR-302d
3' ugugaguuuguaccUUCGUGAAu 5'
                 :||||||| 
5' cagctggccctacaGAGCACTTc 3'
MIR210HG	hsa-miR-302d
3' ugugaguuuguaccUUCGUGAAu 5'
                 :||||||| 
5' cagctggccctacaGAGCACTTc 3'
RP11-319E16.2	hsa-miR-302d
3' ugUGA--GUUUGUACCUUCGUGAAu 5'
     |||  :||:| ||  ||||||| 
5' tgACTTCTAAGCCTG--AGCACTTt 3'
RP11-403P17.4	hsa-miR-302d
3' ugUGAGUUUGUACCU-----UCGUGAAu 5'
     :|||| :| || |     ||||||| 
5' tgGCTCACGCCTGTAATCCCAGCACTTt 3'
RP11-403P17.4	hsa-miR-302d
3' ugUGAGUUUGUACCU-----UCGUGAAu 5'
     :|||:::| || |     ||||||| 
5' tgGCTCGGGCCTGTAATCCCAGCACTTt 3'
CTD-2171N6.1	hsa-miR-302d
3' uguGAGUUUGUACCU----UCGUGAAu 5'
      || ||:::||||    ||||:|| 
5' aatCTGAAGTGTGGATCACAGCATTTg 3'
CTD-2171N6.1	hsa-miR-302d
3' ugugagUUUGUACCUUCGUGAAu 5'
         :||::    ||||||| 
5' aacgagGAATGCTTCAGCACTTc 3'
SLC25A5-AS1	hsa-miR-302d
3' uguGAGUUUGUACCUUCGUGAAu 5'
      ||: | :: | |||||:|| 
5' tccCTTCACTGGGTAAGCATTTg 3'
SLC25A5-AS1	hsa-miR-302d
3' uguGAGUUUGUACCUUCGUGAAu 5'
      ||: | :: | |||||:|| 
5' tccCTTCACTGGGTAAGCATTTg 3'
SLC25A5-AS1	hsa-miR-302d
3' uguGAGUUUGUACCUUCGUGAAu 5'
      ||: | :: | |||||:|| 
5' tccCTTCACTGGGTAAGCATTTg 3'
SLC25A5-AS1	hsa-miR-302d
3' uguGAGUUUGUACCUUCGUGAAu 5'
      ||: | :: | |||||:|| 
5' tccCTTCACTGGGTAAGCATTTg 3'
RP11-1114A5.4	hsa-miR-302d
3' ugUGAGUUUGUACCU-----UCGUGAAu 5'
     :|||| :| || |     ||||||| 
5' tgGCTCATGCCTGTAATCCCAGCACTTt 3'
RP11-1114A5.4	hsa-miR-302d
3' ugUGAGUUUGUACCU-----UCGUGAAu 5'
     :||:| :| || |     ||||||| 
5' tgGCTTATGCCTGTAATCCCAGCACTTg 3'
FLVCR1-AS1	hsa-miR-370
3' ugguccAAGGUGGGGUCGUCcg 5'
         | |:::||||||||  
5' agttcaTGCTGTCCCAGCAGag 3'
AC025171.1	hsa-miR-370
3' ugGUCCAAGGUGGGGUCGUCCg 5'
     | ||| || |:|| ||||| 
5' tcCCGGTACCTCTCCTGCAGGa 3'
AC025171.1	hsa-miR-370
3' ugGUCCAAGGUGGGGUCGUCCg 5'
     | ||| || |:|| ||||| 
5' tcCCGGTACCTCTCCTGCAGGa 3'
AC025171.1	hsa-miR-370
3' ugGUCCAAGGUGGGGUCGUCCg 5'
     | ||| || |:|| ||||| 
5' tcCCGGTACCTCTCCTGCAGGa 3'
CROCCP2	hsa-miR-372
3' ugCGAGUUUACAGCGUCGUGAAa 5'
     || || | || | ||||||| 
5' tgGCACACA-GT-G-AGCACTTa 3'
CROCCP2	hsa-miR-372
3' ugcGAGUUUACAGCGUCGUGAAa 5'
      ||  ||  || |||||||| 
5' cgcCTGTAA--TCCCAGCACTTt 3'
RP11-91K9.1	hsa-miR-372
3' ugcgagUUUACAGCGUCGUGAAa 5'
         ||| |  | ||||||| 
5' tgtaggAAAAG-AG-AGCACTTt 3'
RP11-195E2.4	hsa-miR-372
3' ugCGAGUUU--AC---AGCGUCGUGAAa 5'
     ||||| :  ||   || :||||||| 
5' tgGCTCACGCCTGTAATCCTAGCACTTt 3'
RP11-457M11.5	hsa-miR-372
3' ugCGAGUUUACAGCGUCGUGAAa 5'
     ||||||:|| :  |||:||| 
5' taGCTCAAGTGGTAGAGCGCTTg 3'
RP11-513I15.6	hsa-miR-372
3' ugCGAGUUUACAGCGUCGUGAAa 5'
     ||||| | ||:  ||||:|| 
5' agGCTCACAGGTTTAAGCATTTg 3'
RP11-513I15.6	hsa-miR-372
3' ugCGAG--UUUACAGC--GUCGUGAAa 5'
     ||||  ||||  :|  |||||:|| 
5' taGCTCCTAAATCCTGGACAGCATTTg 3'
RP11-513I15.6	hsa-miR-372
3' ugCGAGUUUACAGCGUCGUGAAa 5'
     ||||| | ||:  ||||:|| 
5' agGCTCACAGGTTTAAGCATTTg 3'
RP11-513I15.6	hsa-miR-372
3' ugcgaguuuacagcGUCGUGAAa 5'
                 |||||||| 
5' tctcctttttacttCAGCACTTt 3'
RP11-513I15.6	hsa-miR-372
3' ugCGAG--UUUACAGC--GUCGUGAAa 5'
     ||||  ||||  :|  |||||:|| 
5' taGCTCCTAAATCCTGGACAGCATTTg 3'
RP11-513I15.6	hsa-miR-372
3' ugcgaguuuacagcgUCGUGAAa 5'
                  ||||||| 
5' cttttgttggctaaaAGCACTTt 3'
RP11-513I15.6	hsa-miR-372
3' ugcgaguuuacagcGUCGUGAAa 5'
                 |||||||| 
5' tctcctttttacttCAGCACTTt 3'
LINC00476	hsa-miR-372
3' ugcGAGUUUAC---AGCGUCGUGAAa 5'
      |||:  ||   || |||||||| 
5' gctCTCGCCTGTAATCCCAGCACTTt 3'
RP11-508N12.2	hsa-miR-372
3' ugcGAGUUUACAGCGUCGUGAAa 5'
      | |||||  | |||||:|| 
5' gccCCCAAAT-ACTCAGCATTTc 3'
MIR210HG	hsa-miR-372
3' ugcGAGUUUACAGCG-----UCGUGAAa 5'
      ||||: || | |     ||||||| 
5' gtcCTCAGCTGGCCCTACAGAGCACTTc 3'
MIR210HG	hsa-miR-372
3' ugcGAGUUUACAGCG-----UCGUGAAa 5'
      ||||: || | |     ||||||| 
5' gtcCTCAGCTGGCCCTACAGAGCACTTc 3'
MIR210HG	hsa-miR-372
3' ugcGAGUUUACAGCG-----UCGUGAAa 5'
      ||||: || | |     ||||||| 
5' gtcCTCAGCTGGCCCTACAGAGCACTTc 3'
RP11-319E16.2	hsa-miR-372
3' ugcGAGUUUACAGCGUCGUGAAa 5'
      :|| || | |  ||||||| 
5' gacTTCTAA-GCCTGAGCACTTt 3'
DLEU2	hsa-miR-372
3' ugcGAGUUUACAGCGUCGUGAAa 5'
      :||||| ||:  ||||:|| 
5' ataTTCAAAAGTTTAAGCATTTa 3'
DLEU2	hsa-miR-372
3' ugcGAGUUUACAGCGUCGUGAAa 5'
      :||||| ||:  ||||:|| 
5' ataTTCAAAAGTTTAAGCATTTa 3'
RP11-488C13.7	hsa-miR-372
3' ugCGAGU-UUACAGCGUCGUGAaa 5'
     ||| | |||  | |||||||  
5' caGCTGATAATCCCCCAGCACTca 3'
OIP5-AS1	hsa-miR-372
3' ugcGAGUUUACAGCGUCGUGAAa 5'
      ||  ||  || |||||||| 
5' cacCTATAA--TCCCAGCACTTt 3'
OIP5-AS1	hsa-miR-372
3' ugcgaGUUUACAGCGUCGUGAAa 5'
        :||  ||| ::|||||| 
5' aacagTAACAGTCTTGGCACTTa 3'
CTD-2171N6.1	hsa-miR-372
3' ugcgagUUUACAGCGUCGUGAAa 5'
         :|||| : |||||||| 
5' aacgagGAATGCTTCAGCACTTc 3'
CTD-2171N6.1	hsa-miR-372
3' ugcGAGUUUAC----AGCGUCGUGAAa 5'
      || ||:||    || |||||:|| 
5' aatCTGAAGTGTGGATCACAGCATTTg 3'
LINC00176	hsa-miR-372
3' ugcGAGUUUACAGCGUCGUGAAa 5'
      || ::| |  ||||||||| 
5' tccCTGGGA-GAGGCAGCACTTg 3'
LINC00176	hsa-miR-372
3' ugCGAGUU-UACAGCGUCGUGAAa 5'
     || ||:  |||| |||||:|| 
5' ctGCACAGCCTGTCACAGCATTTa 3'
LINC00176	hsa-miR-372
3' ugcgagUUUACAGCGUCGUGAAa 5'
         ||:|  || |||:||| 
5' cttggaAAGTTCCGGAGCGCTTa 3'
LINC00176	hsa-miR-372
3' ugcGAGUUUACAGCGUCGUGAAa 5'
      || ::| |  ||||||||| 
5' tccCTGGGA-GAGGCAGCACTTg 3'
RP11-1114A5.4	hsa-miR-372
3' ugCGAGUUU--AC---AGCGUCGUGAAa 5'
     ||||| :  ||   || |||||||| 
5' tgGCTCATGCCTGTAATCCCAGCACTTt 3'
RP11-1114A5.4	hsa-miR-372
3' ugcGAGUUUACAGCGUCGUGAAa 5'
      ||  ||  || |||||||| 
5' tgcCTGTAA--TCCCAGCACTTg 3'
AC012065.7	hsa-miR-373
3' uguGGGGUUUUAGCUUCGUGAAg 5'
      |::: |: | ||||||:|| 
5' ggtCTTTTAGCTGGAAGCATTTc 3'
RP11-91K9.1	hsa-miR-373
3' ugugggGUUUUAGCUUCGUGAAg 5'
         ||||||:| ||||:|| 
5' ggaataCAAAATTG-AGCATTTc 3'
RP11-91K9.1	hsa-miR-373
3' uguggggUUUUAGCUUCGUGAAg 5'
          ||||  | ||||||| 
5' ttgtaggAAAAGAG-AGCACTTt 3'
RP11-91K9.1	hsa-miR-373
3' ugugggguuuuAGCUUCGUGAAg 5'
              |:||||||:|| 
5' gtacatatcctTTGAAGCATTTc 3'
LINC00240	hsa-miR-373
3' ugUGGGGUUUUAGCU---UCGUGAAg 5'
     |::|||| ||| |   ||:|||| 
5' ggATTCCAACATCTAGCCAGTACTTt 3'
LINC00240	hsa-miR-373
3' ugUGGGGU-UUUAGCUUCGUGAAg 5'
     ||:|||    |: |||:|||| 
5' caACTCCATCTCTTAAAGTACTTc 3'
RP11-361F15.2	hsa-miR-373
3' ugUGGGGUUUUAGCUUCGUGAag 5'
     |:|: ||||   |||||||  
5' tcATCTAAAAAGAAAAGCACTat 3'
RP5-991O23.1	hsa-miR-373
3' ugUGGGGUUUUAGCUUCGUGAAg 5'
     ||:|||| | : | |||||| 
5' gaACTCCAACAATAATGCACTTc 3'
RP11-284P20.3	hsa-miR-373
3' uguGGGGUUUUAGCUUCGUGAag 5'
      |||: ||:|:||||||:|  
5' tatCCCTCAAGTTGAAGCATTat 3'
RP11-508N12.2	hsa-miR-373
3' uguGGGGUUUUAGCUUCGUGAAg 5'
      |||||||  |  ||||:|| 
5' ggcCCCCAAATACTCAGCATTTc 3'
RP11-508N12.2	hsa-miR-373
3' ugUGGGGUUUUAGCUUCGUGAag 5'
     |: |||:|:  ||||||||  
5' tcATGCCAGAG--GAAGCACTcc 3'
MIR210HG	hsa-miR-373
3' ugUGGGGUUUUAGCUUCGUGAAg 5'
     :|||:|    | :||||||| 
5' tgGCCCTA----CAGAGCACTTc 3'
MIR210HG	hsa-miR-373
3' ugUGGGGUUUUAGCUUCGUGAAg 5'
     :|||:|    | :||||||| 
5' tgGCCCTA----CAGAGCACTTc 3'
MIR210HG	hsa-miR-373
3' ugUGGGGUUUUAGCUUCGUGAAg 5'
     :|||:|    | :||||||| 
5' tgGCCCTA----CAGAGCACTTc 3'
RP11-319E16.2	hsa-miR-373
3' ugUGGGGUUUUAGCUUCGUGAAg 5'
     ||::| ||: | :||||||| 
5' tgACTTCTAAGCCTGAGCACTTt 3'
RP11-319E16.2	hsa-miR-373
3' uguGGGGUUUUAGCUUCGUGAag 5'
      |:|||:|||   ||||||  
5' accCTCCAGAAT---AGCACTgt 3'
RP11-526P6.1	hsa-miR-373
3' ugUGGGGUUUUAGCUUCGUGAAg 5'
     |: |:||:|  |:||||||| 
5' ctATGCTAAGA-GGGAGCACTTc 3'
RP11-526P6.1	hsa-miR-373
3' ugUGGGGUUUUAGCUUCGUGAAg 5'
     |: |:||:|  |:||||||| 
5' ctATGCTAAGA-GGGAGCACTTc 3'
TPT1-AS1	hsa-miR-373
3' ugUG-GGGUUUUAGCUUCGUGAAg 5'
     || ||:: ||||  ||||||| 
5' tcACGCCTGTAATCCCAGCACTTt 3'
TPT1-AS1	hsa-miR-373
3' ugugGGGUUUUAGCUUCGUGAAg 5'
       ||:: ||||  ||||||| 
5' cctgCCTGTAATCCCAGCACTTt 3'
RP11-352D13.5	hsa-miR-373
3' ugUGGGGUUU--UAG---CUUCGUGAAg 5'
     |||||| |  |||     ||||||| 
5' ctACCCCACACCATCTCTCTAGCACTTa 3'
RP11-1007O24.3	hsa-miR-373
3' ugugggGUUUUAGCUUCGUGAAg 5'
         ||||:|  |||||:|| 
5' gatttaCAAAGT-AAAGCATTTa 3'
RP11-1114A5.4	hsa-miR-373
3' ugugGGGUUUUAGCUUCGUGAAg 5'
       ||:: ||||  ||||||| 
5' tatgCCTGTAATCCCAGCACTTg 3'
RP11-1114A5.4	hsa-miR-373
3' ugugGGGUUUUAGCUUCGUGAAg 5'
       ||:: ||||  ||||||| 
5' catgCCTGTAATCCCAGCACTTt 3'
RP11-1114A5.4	hsa-miR-373
3' ugugGGGUUUUAGCUUCGUGAAg 5'
       ||:: ||||  ||||:|| 
5' catgCCTGTAATCCCAGCATTTt 3'
RP11-757G1.6	hsa-miR-374a
3' guGAAUAGU-CCAACAUAAUAUu 5'
     ||||  |  |   ||||||| 
5' tgCTTAAGACAGCAATATTATAa 3'
RP11-757G1.6	hsa-miR-374a
3' guGAAUAGUCCAACAUAAUAuu 5'
     ||||  |  || ||||||  
5' ctCTTAAAAACTTCTATTATta 3'
CTD-2540L5.6	hsa-miR-374a
3' guGAAUAGUCCAACAUAAUAUu 5'
     ||| |||  |||||||| | 
5' caCTTTTCACTTTGTATTACAa 3'
RP4-564F22.5	hsa-miR-374a
3' gugaaUAGUCCAACAUAAUAUu 5'
        || :|| | ||||||| 
5' gacacATGGGGAT-TATTATAa 3'
RP11-691G17.1	hsa-miR-375
3' agUGCGCUCGGCUUGCUUGUUu 5'
     |: : ||  |  ||||||| 
5' atATATAAGGAGCTCGAACAAc 3'
FLVCR1-AS1	hsa-miR-378
3' ggaAGAC-UGAGGUUCAGGUCa 5'
      |:||  ||: :||||||| 
5' agcTTTGCCCTTGGAGTCCAGg 3'
WI2-2373I1.2	hsa-miR-378
3' ggaagaCUGAGGUUCAGGUCa 5'
         ||| :|||||:||| 
5' ccccggGACCTCAAGTTCAGc 3'
RP11-37B2.1	hsa-miR-378
3' ggaagacugagguUCAGGUCa 5'
                ||||||| 
5' ctgtcatggaggtAGTCCAGg 3'
RP11-37B2.1	hsa-miR-378
3' ggaagacugaggUUCAGGUCa 5'
               |||||||| 
5' gaggattgtcaaAAGTCCAGa 3'
RP11-361F15.2	hsa-miR-383
3' ucgguguUAGUGGAAGACUAGa 5'
          |||||  ||||||| 
5' acttttcATCAC--TCTGATCa 3'
RP11-37B2.1	hsa-miR-383
3' ucggugUUAGUGGAAGACUAGa 5'
         |||  :| ||||||| 
5' aagatgAATGCTCCTCTGATCt 3'
RP11-37B2.1	hsa-miR-383
3' ucgguguuAGUGGAAGACUAGa 5'
           | ||| ||||||| 
5' aagttgctTGACC-TCTGATCa 3'
RP11-469M7.1	hsa-miR-340
3' uuaGUCAGAGUAACGAAAUAUu 5'
      | ||:||  ||||||:|| 
5' gtaCTGTTTCTGTGCTTTGTAc 3'
RP11-254F7.2	hsa-miR-330-3p
3' agagacguccGGCACACGAAACg 5'
             :||| ||||||| 
5' atgccaacccTCGTCTGCTTTGa 3'
AC009404.2	hsa-miR-330-3p
3' agagaCGUC-CGGCACACGAAAcg 5'
        |||| |::|| ||||||  
5' ggaagGCAGTGTTGTTTGCTTTtc 3'
AC009404.2	hsa-miR-330-3p
3' agaGACGUCCGGCACACGAAACg 5'
      |||:|  |:|  ||||||| 
5' gcaCTGTA--CTGGATGCTTTGg 3'
AC025171.1	hsa-miR-330-3p
3' agAGACGUCCGGCACACGAAAcg 5'
     ||  |||| ||| ||||||  
5' acTCCCCAGG-CGTTTGCTTT-- 3'
AC025171.1	hsa-miR-330-3p
3' agAGACGUCCGGCACACGAAACg 5'
     ||  |||| ||| ||||||| 
5' acTCCCCAGG-CGTTTGCTTTGa 3'
AC025171.1	hsa-miR-330-3p
3' agAGACGUCCGGCACACGAAACg 5'
     ||  |||| ||| ||||||| 
5' acTCCCCAGG-CGTTTGCTTTGa 3'
AC025171.1	hsa-miR-330-3p
3' agAGACGUCCGGCACACGAAACg 5'
     ||  |||| ||| ||||||| 
5' acTCCCCAGG-CGTTTGCTTTGa 3'
RP11-37B2.1	hsa-miR-330-3p
3' agagacguccgGCAC-ACGAAACg 5'
              :||| ||||||| 
5' gcttgaaactgTGTGTTGCTTTGg 3'
RP11-37B2.1	hsa-miR-330-3p
3' agAGACGU-CCGGCA----CACGAAACg 5'
     || ||| | || |     ||||||| 
5' gcTCAGCATGTCCATCTCCCTGCTTTGa 3'
RP11-37B2.1	hsa-miR-330-3p
3' agAGACGU-CCGGCA----CACGAAACg 5'
     || ||| | || |     ||||||| 
5' gcTCAGCATGTCCATCTCCCTGCTTTGa 3'
RP11-37B2.1	hsa-miR-330-3p
3' agAGACGUCCGGCACACGAAACg 5'
     | |||  ||:   ||||||| 
5' aaTGTGCCTGCT-CCTGCTTTGc 3'
RP11-37B2.1	hsa-miR-330-3p
3' agAGACGU-CCGGCA----CACGAAACg 5'
     || ||| | || |     ||||||| 
5' gcTCAGCATGTCCATCTCCCTGCTTTGa 3'
RP11-37B2.1	hsa-miR-330-3p
3' agagacguccgGCAC-ACGAAACg 5'
              :||| ||||||| 
5' gcttgaaactgTGTGTTGCTTTGg 3'
RP11-37B2.1	hsa-miR-330-3p
3' agAGACGUCCGGCAC-ACGAAACg 5'
     |:| ||| |  || ||||||| 
5' aaTTTCCAGCCATTGCTGCTTTGt 3'
RP11-37B2.1	hsa-miR-330-3p
3' agagacguccggcacACGAAACg 5'
                  ||||||| 
5' gaatgactaggaaaaTGCTTTGc 3'
RP11-38F22.1	hsa-miR-330-3p
3' agaGACGUCCGGCACACGAAAcg 5'
      :|| :||| | |||||||  
5' gggTTGGGGGCAG-GTGCTTTca 3'
TPT1-AS1	hsa-miR-330-3p
3' agagacguccggcACACGAAACg 5'
                | ||||||| 
5' tttacgatttattTATGCTTTGt 3'
TPT1-AS1	hsa-miR-330-3p
3' agagacguccGGCACACGAAACg 5'
             |: | ||||||| 
5' cttggaatccCTCTCTGCTTTGc 3'
TPT1-AS1	hsa-miR-330-3p
3' agagacguccGGCACACGAAACg 5'
             |: | ||||||| 
5' cttggaatccCTCTCTGCTTTGc 3'
TPT1-AS1	hsa-miR-330-3p
3' agagacguccGGCACACGAAACg 5'
             |: | ||||||| 
5' cttggaatccCTCTCTGCTTTGc 3'
TPT1-AS1	hsa-miR-330-3p
3' agagacguccGGCACACGAAACg 5'
             |: | ||||||| 
5' cttggaatccCTCTCTGCTTTGc 3'
TPT1-AS1	hsa-miR-330-3p
3' agagacguccGGCACACGAAACg 5'
             |: | ||||||| 
5' cttggaatccCTCTCTGCTTTGc 3'
TPT1-AS1	hsa-miR-330-3p
3' agagacguccgGCACACGAAACg 5'
              :|||||:|||| 
5' tttttaacctaTGTGTGTTTTGc 3'
TPT1-AS1	hsa-miR-330-3p
3' agagacguccGGCACACGAAACg 5'
             |: | ||||||| 
5' cttggaatccCTCTCTGCTTTGc 3'
TPT1-AS1	hsa-miR-330-3p
3' agagacguccGGCACACGAAACg 5'
             |: | ||||||| 
5' cttggaatccCTCTCTGCTTTGc 3'
TPT1-AS1	hsa-miR-330-3p
3' agagacguccGGCACACGAAACg 5'
             |: | ||||||| 
5' cttggaatccCTCTCTGCTTTGc 3'
TPT1-AS1	hsa-miR-330-3p
3' agagacguccGGCACACGAAACg 5'
             |: | ||||||| 
5' cttggaatccCTCTCTGCTTTGc 3'
RP11-61A14.3	hsa-miR-330-3p
3' agAGACGUCCGGCACACGAAACg 5'
     |:|| ||   || ||||||| 
5' ctTTTGAAGAAAGTATGCTTTGg 3'
RP11-61A14.3	hsa-miR-330-3p
3' agAGACGUCCGGCACACGAAACg 5'
     |:|| ||   || ||||||| 
5' ctTTTGAAGAAAGTATGCTTTGg 3'
RP1-90G24.6	hsa-miR-330-3p
3' agAGACGUCCGGCACACGAAACg 5'
     |||  |   : | ||||||| 
5' ttTCTAAACAGTTTCTGCTTTGt 3'
RP11-83N9.5	hsa-miR-328
3' ugCCUUCCCGUCUCUCCCGGUc 5'
     ||:|||||||| :|||:|| 
5' cgGGGAGGGCAGA-GGGGTCAg 3'
RP11-83N9.5	hsa-miR-328
3' ugccuUCCCGUC--UCUCCCGGUc 5'
        |||||||  :|||||||| 
5' ctctcAGGGCAGCAGGAGGGCCAt 3'
AL133493.2	hsa-miR-328
3' ugccuucccgucucUCCCGGUc 5'
                 ||||||| 
5' cctccactttctccAGGGCCAc 3'
SCARNA2	hsa-miR-342-3p
3' ugCCCACGCUAAAGACACACUCu 5'
     | |||| :  |  ||||||| 
5' gcGCGTGCAGGGTGAGTGTGAGt 3'
SCARNA2	hsa-miR-342-3p
3' ugcCCACGCUAAAG-ACACACUCu 5'
      | ||:|:  ||  ||||||| 
5' ggaGCTGTGGCGTCGCGTGTGAGg 3'
SCARNA2	hsa-miR-342-3p
3' ugCCCACGCUAAAGACACACUCu 5'
     ||  ||| |   |||||||| 
5' gtGGACGCG-TGAGTGTGTGAGt 3'
RP11-32B5.7	hsa-miR-342-3p
3' ugcCCACGCUAAAG-ACACACUCu 5'
      ||||  ||  |  ||||||| 
5' agtGGTGAAATAACAGGTGTGAGc 3'
RP4-718J7.4	hsa-miR-342-3p
3' ugcccaCGCUAAAGACACACUCu 5'
         |: || | ||||||:| 
5' cagtcgGTTATGTATGTGTGGGt 3'
RUSC1-AS1	hsa-miR-326
3' gacCUCCUUCCC-GGGUCUCc 5'
      ||||||||| |||||:| 
5' ccaGAGGAAGGGACCCAGGGa 3'
RUSC1-AS1	hsa-miR-326
3' gacCUCC-UUCCCGGGUCUcc 5'
      ||||   |||||||||  
5' gaaGAGGTCCGGGCCCAGAat 3'
RUSC1-AS1	hsa-miR-326
3' gaccuccuucccGGGUCUCc 5'
               ||||||| 
5' ctaccccttactCCCAGAGg 3'
RUSC1-AS1	hsa-miR-326
3' gacCUCCUUCCC-GGGUCUCc 5'
      ||||||||| |||||:| 
5' ccaGAGGAAGGGACCCAGGGa 3'
RUSC1-AS1	hsa-miR-326
3' gacCUCC-UUCCCGGGUCUcc 5'
      ||||   |||||||||  
5' gaaGAGGTCCGGGCCCAGAat 3'
RUSC1-AS1	hsa-miR-326
3' gaccuccuucccGGGUCUCc 5'
               ||||||| 
5' ctaccccttactCCCAGAGg 3'
RUSC1-AS1	hsa-miR-326
3' gaccuccUUCCCGGGUCUCc 5'
          ||| ||:||||| 
5' cgcctctAAGAGCTCAGAGg 3'
RUSC1-AS1	hsa-miR-326
3' gacCUCCUUCCC-GGGUCUCc 5'
      ||||||||| |||||:| 
5' ccaGAGGAAGGGACCCAGGGa 3'
RUSC1-AS1	hsa-miR-326
3' gacCUCC-UUCCCGGGUCUcc 5'
      ||||   |||||||||  
5' gaaGAGGTCCGGGCCCAGAat 3'
RUSC1-AS1	hsa-miR-326
3' gaccuccuucccGGGUCUCc 5'
               ||||||| 
5' ctaccccttactCCCAGAGg 3'
RUSC1-AS1	hsa-miR-326
3' gaccuccuucccGGGUCUCc 5'
               ||||||| 
5' ggcttggccttcCCCAGAGc 3'
AC133785.1	hsa-miR-326
3' gaCCUCCUUCCCGGGUCUCc 5'
     || |||||| ||||||| 
5' aaGGTGGAAGGTCCCAGAGc 3'
AC133785.1	hsa-miR-326
3' gacCUCCUUCC------CGGGUCUCc 5'
      |||| |||      |||||||| 
5' acaGAGGCAGGATTCAAGCCCAGAGc 3'
AC133785.1	hsa-miR-326
3' gacCUCCUU---C-CCGGGUCUCc 5'
      ||||||   | |||||||:| 
5' gttGAGGAAACGGAGGCCCAGGGa 3'
AC133785.1	hsa-miR-326
3' gacCUCCUUCC--CGGGUCUCc 5'
      |:| |:||  ||||||:| 
5' gaaGGGCAGGGCAGCCCAGGGa 3'
AC133785.1	hsa-miR-326
3' gacCUCCUU---C-CCGGGUCUCc 5'
      ||||||   | |||||||:| 
5' gttGAGGAAACGGAGGCCCAGGGa 3'
AC005235.1	hsa-miR-326
3' gaccuCCUU-CCCGGGUCUCc 5'
        ||||  | ||||||| 
5' cccctGGAACTGTCCCAGAGt 3'
AC067961.1	hsa-miR-326
3' gaCCU-CCUUCCCGGGUCUCc 5'
     ||| ||:||  |||||:| 
5' gaGGATGGGAGCCCCCAGGGa 3'
RPPH1	hsa-miR-326
3' gaCCUCC-UUCCCGGGUCUCc 5'
     ||||| :||  ||||||| 
5' ggGGAGGTGAGTTCCCAGAGa 3'
RP11-862G15.2	hsa-miR-326
3' gaccuCCUUCCCGGGUCUCc 5'
        ||||   ||||||| 
5' aacctGGAA---CCCAGAGg 3'
CTD-3051D23.1	hsa-miR-326
3' gacCUCCUU----CCCGGGUCUCc 5'
      ||||||     |||:||||| 
5' agtGAGGAAACCCAGGCTCAGAGg 3'
PDXDC2P	hsa-miR-326
3' gacCUCCUUC-CCGGGUCUCc 5'
      || ||:| | ||||||| 
5' gaaGATGAGGAGCCCCAGAGc 3'
PDXDC2P	hsa-miR-326
3' gaCCUCCUUCCCGGGUCUcc 5'
     ||| |:|| |||||||  
5' aaGGAAGGAGCGCCCAGAag 3'
PDXDC2P	hsa-miR-326
3' gacCUCCUUC-CCGGGUCUCc 5'
      || ||:| | ||||||| 
5' gaaGATGAGGAGCCCCAGAGc 3'
PDXDC2P	hsa-miR-326
3' gaCCUCCUUCCCGGGUCUcc 5'
     ||| |:|| |||||||  
5' aaGGAAGGAGCGCCCAGAag 3'
PDXDC2P	hsa-miR-326
3' gacCUCCUUC-CCGGGUCUCc 5'
      || ||:| | ||||||| 
5' gaaGATGAGGAGCCCCAGAGc 3'
AC104654.1	hsa-miR-151-3p
3' ggagUUCCUCGAAGUCAGAUc 5'
       |||||  | ||||||: 
5' caggAAGGAAATCCAGTCTGa 3'
AC104654.1	hsa-miR-151-3p
3' ggAGUUCCU-CGAAGUCAGAUc 5'
     |:::|||  || ||||||: 
5' acTTGGGGACCCTCCAGTCTGa 3'
AC104654.1	hsa-miR-151-3p
3' ggagUUCCUCGAAGUCAGAUc 5'
       |||||  | ||||||: 
5' caggAAGGAAATCCAGTCTGa 3'
AC104654.1	hsa-miR-151-3p
3' ggAGUUCCU-CGAAGUCAGAUc 5'
     |:::|||  || ||||||: 
5' acTTGGGGACCCTCCAGTCTGa 3'
MEG3	hsa-miR-151-3p
3' ggaGUUCCUCGA-AGUCAGAuc 5'
      |||||:| | |||||||  
5' cccCAAGGGGGTGTCAGTCTtt 3'
MEG3	hsa-miR-151-3p
3' ggaGUUCCUCGA-AGUCAGAuc 5'
      |||||:| | |||||||  
5' cccCAAGGGGGTGTCAGTCTtt 3'
MEG3	hsa-miR-151-3p
3' ggaGUUCCUCGA-AGUCAGAuc 5'
      |||||:| | |||||||  
5' cccCAAGGGGGTGTCAGTCTtt 3'
MEG3	hsa-miR-151-3p
3' ggaGUUCCUCGA-AGUCAGAuc 5'
      |||||:| | |||||||  
5' cccCAAGGGGGTGTCAGTCTtt 3'
MEG3	hsa-miR-151-3p
3' ggaGUUCCUCGA-AGUCAGAuc 5'
      |||||:| | |||||||  
5' cccCAAGGGGGTGTCAGTCTtt 3'
MEG3	hsa-miR-151-3p
3' ggaGUUCCUCGA-AGUCAGAuc 5'
      |||||:| | |||||||  
5' cccCAAGGGGGTGTCAGTCTtt 3'
MEG3	hsa-miR-151-3p
3' ggaGUUCCUCGA-AGUCAGAuc 5'
      |||||:| | |||||||  
5' cccCAAGGGGGTGTCAGTCTtt 3'
MEG3	hsa-miR-151-3p
3' ggaGUUCCUCGA-AGUCAGAuc 5'
      |||||:| | |||||||  
5' cccCAAGGGGGTGTCAGTCTtt 3'
MEG3	hsa-miR-151-3p
3' ggaGUUCCUCGA-AGUCAGAuc 5'
      |||||:| | |||||||  
5' cccCAAGGGGGTGTCAGTCTtt 3'
MEG3	hsa-miR-151-3p
3' ggaGUUCCUCGA-AGUCAGAuc 5'
      |||||:| | |||||||  
5' cccCAAGGGGGTGTCAGTCTtt 3'
MEG3	hsa-miR-151-3p
3' ggaGUUCCUCGA-AGUCAGAuc 5'
      |||||:| | |||||||  
5' cccCAAGGGGGTGTCAGTCTtt 3'
MEG3	hsa-miR-151-3p
3' ggaGUUCCUCGA-AGUCAGAuc 5'
      |||||:| | |||||||  
5' cccCAAGGGGGTGTCAGTCTtt 3'
MEG3	hsa-miR-151-3p
3' ggaGUUCCUCGA-AGUCAGAuc 5'
      |||||:| | |||||||  
5' cccCAAGGGGGTGTCAGTCTtt 3'
MEG3	hsa-miR-151-3p
3' ggaGUUCCUCGA-AGUCAGAuc 5'
      |||||:| | |||||||  
5' -ccCAAGGGGGTGTCAGTCTtt 3'
RP11-243A14.1	hsa-miR-151-3p
3' ggAGUUCCUCGAAGUCAGAUc 5'
     |||| || :  ||||:|| 
5' aaTCAAAGACTGACAGTTTAt 3'
RP11-243A14.1	hsa-miR-151-3p
3' ggaguuccUCG-AAGUCAGAUc 5'
           ||| ||||||:|| 
5' agaatgaaAGCATTCAGTTTAt 3'
RP5-821D11.7	hsa-miR-151-3p
3' ggAGUUCCUCGAA-GUCAGAUc 5'
     || : |||||| ||||||| 
5' ccTCTGAGAGCTTCCAGTCTAg 3'
RP5-821D11.7	hsa-miR-151-3p
3' ggaguuccUCGAAGUCAGAUc 5'
           ||| |||||:|| 
5' ttgttctaAGCCTCAGTTTAg 3'
LINC00485	hsa-miR-135b
3' agugUAUCCUUACUUUUCGGUau 5'
       :|| |||| :|||||||  
5' atggGTAAGAATAGAAAGCCAca 3'
RP1-63G5.7	hsa-miR-135b
3' aguguauccuuacuuUUCGGUAu 5'
                  ||||||| 
5' tttacacacccaactAAGCCATa 3'
BSN-AS2	hsa-miR-148b
3' uguuucaagacacuACGUGACu 5'
                 ||||||| 
5' cgagatcacaccacTGCACTGt 3'
CTC-523E23.1	hsa-miR-148b
3' uguuucaagacaCUACGUGACu 5'
               |:||||||| 
5' tacatgacagagGGTGCACTGc 3'
CTC-523E23.1	hsa-miR-148b
3' ugUUUCAAGACACUACGUGACu 5'
     |:|||| ||||  |||||| 
5' tgAGAGTT-TGTGTGGCACTGg 3'
RP11-253E3.3	hsa-miR-331-3p
3' aaGAUCC--UAUCCG-GGUCCCCg 5'
     ||:||  ||:||| |:||||| 
5' agCTGGGGCATGGGCTCTAGGGGa 3'
RP11-253E3.3	hsa-miR-331-3p
3' aagaUCCUAUCCGGGUCCCcg 5'
       |||| :|| ||||||  
5' agagAGGAGGGGGCCAGGGca 3'
SNHG15	hsa-miR-338-3p
3' guUGUU-UUAGUG-ACUACGACCu 5'
     :||: |||| |  |||||||| 
5' caGCAGCAATCCCAAGATGCTGGa 3'
SNHG15	hsa-miR-338-3p
3' guuguuuuagugacUACGACCu 5'
                 ||||||| 
5' agttgttttggacaATGCTGGt 3'
SNHG15	hsa-miR-338-3p
3' guUGUU-UUAGUG-ACUACGACCu 5'
     :||: |||| |  |||||||| 
5' caGCAGCAATCCCAAGATGCTGGa 3'
SNHG15	hsa-miR-338-3p
3' guUGUU-UUAGUG-ACUACGACCu 5'
     :||: |||| |  |||||||| 
5' caGCAGCAATCCCAAGATGCTGGa 3'
SNHG15	hsa-miR-338-3p
3' guUGUU-UUAGUG-ACUACGACCu 5'
     :||: |||| |  |||||||| 
5' caGCAGCAATCCCAAGATGCTGGa 3'
SNHG15	hsa-miR-338-3p
3' guUGUU-UUAGUG-ACUACGACCu 5'
     :||: |||| |  |||||||| 
5' caGCAGCAATCCCAAGATGCTGGa 3'
SNHG15	hsa-miR-338-3p
3' guUGUU-UUAGUG-ACUACGACCu 5'
     :||: |||| |  |||||||| 
5' caGCAGCAATCCCAAGATGCTGGa 3'
SNHG15	hsa-miR-338-3p
3' guUGUU-UUAGUG-ACUACGACCu 5'
     :||: |||| |  |||||||| 
5' caGCAGCAATCCCAAGATGCTGGa 3'
SNHG15	hsa-miR-338-3p
3' guUGUU-UUAGUG-ACUACGACCu 5'
     :||: |||| |  |||||||| 
5' caGCAGCAATCCCAAGATGCTGGa 3'
SNHG15	hsa-miR-338-3p
3' guUGUU-UUAGUG-ACUACGACCu 5'
     :||: |||| |  |||||||| 
5' caGCAGCAATCCCAAGATGCTGGa 3'
LINC00525	hsa-miR-338-3p
3' guuGUUUUAGUGACUACGACCu 5'
      ||:  |||: |||||||| 
5' cccCAGTTTCATGGATGCTGGc 3'
LA16c-380A1.1	hsa-miR-339-5p
3' gcaCUCGAGGACCUCCUGUCCcu 5'
      ||||  || | |||||||  
5' gggGAGCGGCT-GCGGACAGGtg 3'
RP11-401P9.4	hsa-miR-339-5p
3' gcaCUCGAGGACC--UCCUGUCCCu 5'
      | | ||||||  | ||||||| 
5' gagGTGGTCCTGGGAAAGACAGGGa 3'
RP11-401P9.4	hsa-miR-339-5p
3' gcaCUCGAGGACCUCCUGUCCCu 5'
      |: ||||||||||| |||| 
5' aaaGGCCTCCTGGAGGAGAGGGg 3'
RP11-401P9.4	hsa-miR-339-5p
3' gcacUCGAGGACCUCCUGUCCCu 5'
       || | ||||: |:||||| 
5' tggcAGGTGCTGGGAGGCAGGGa 3'
RP11-282I1.1	hsa-miR-335
3' uguaaaaagcaauaaCGAGAACu 5'
                  ||||||| 
5' taggctggagcagcaGCTCTTGt 3'
LINC00485	hsa-miR-335
3' uguaaaAAGC-AAUAA-CGAGAACu 5'
         ||||  | || ||||||| 
5' agcaacTTCGAGTCTTAGCTCTTGg 3'
TPT1-AS1	hsa-miR-335
3' uguAAAAAG--CA-AUAACGAGAACu 5'
      | ||||  || | ||||||||| 
5' agtTGTTTCCAGTGTTTTGCTCTTGg 3'
TPT1-AS1	hsa-miR-335
3' uguaaaaagCAAUAACGAGAACu 5'
            ||| ||||||||| 
5' ccagatggaGTT-TTGCTCTTGt 3'
TPT1-AS1	hsa-miR-335
3' uguaaaaagcAAUAACGAGAACu 5'
             || |||:||||| 
5' cctgaaagacTTTTTGTTCTTGg 3'
TPT1-AS1	hsa-miR-335
3' uguaaaaagCAAUAACGAGAACu 5'
            ||| ||||||||| 
5' ccagatggaGTT-TTGCTCTTGt 3'
TPT1-AS1	hsa-miR-335
3' ugUAAAAAGCAAUAACGAGAAcu 5'
     || |||| | ||||||:||  
5' ttATCTTTCTTGATTGCTTTTta 3'
HCG18	hsa-miR-133b
3' aucgaccaacuUCCCCUGGUUu 5'
              |||||||||| 
5' agatcataatcAGGGGACCAAa 3'
HCG18	hsa-miR-133b
3' auCGACCAACUUCCCCUGGUUu 5'
     ||| |   |   ||||||| 
5' agGCTAGGACATTTGGACCAAc 3'
HCG18	hsa-miR-133b
3' auCGACCAACUUCCCCUGGUUu 5'
     ||| |   |   ||||||| 
5' agGCTAGGACATTTGGACCAAc 3'
HCG18	hsa-miR-133b
3' auCGACCAACUUCCCCUGGUUu 5'
     ||| |   |   ||||||| 
5' agGCTAGGACATTTGGACCAAc 3'
HCG18	hsa-miR-133b
3' auCGACCAACUUCCCCUGGUUu 5'
     ||| |   |   ||||||| 
5' agGCTAGGACATTTGGACCAAc 3'
CTB-107G13.1	hsa-miR-133b
3' aucgaccaaCUUCCCCUGGUUu 5'
            |:|||||:|||| 
5' gatttcccgGGAGGGGGCCAAt 3'
RP11-65M17.1	hsa-miR-133b
3' aucGACCAACUUCCCCUGGUUu 5'
      ||||| |:  |||:|||| 
5' gtcCTGGTGGGCTGGGGCCAAc 3'
RP11-497G19.1	hsa-miR-133b
3' aucGAC-CAACUUC--CCCUGGUUu 5'
      ||| ||  :||   ||||||| 
5' ccaCTGAGTCAGAGCTAGGACCAAc 3'
TPTEP1	hsa-miR-133b
3' aucgACCAACUUCCCCUGGUUu 5'
       ||| |  |||||:|||| 
5' aaagTGGGTCCAGGGGGCCAAt 3'
RP5-821D11.7	hsa-miR-133b
3' auCGACCAAC--UUCCCCUGGUUu 5'
     |:| ||||  || |||||||: 
5' ctGTTTGTTGTCAATGGGACCAGg 3'
RP11-380J14.1	hsa-miR-345
3' cuCGG-GACCUGAUCCUCAGUCg 5'
     ||| ||  | |: ||||||| 
5' ctGCCACT-CAATGTGAGTCAGc 3'
RP11-174G17.2	hsa-miR-345
3' cuCGGGACCUGAUCCUCAGUCg 5'
     ||:| ||   :|||||||| 
5' caGCTCAGG---GGGAGTCAGa 3'
RP11-174G17.2	hsa-miR-345
3' cucGGGACCUGAUCCUCAGUCg 5'
      :| | |:|   ||||||| 
5' gttTCATTGGCCCTGAGTCAGc 3'
RP11-203B7.2	hsa-miR-345
3' cucgggaCCUGAUCCUCAGUCg 5'
          || : | ||||||| 
5' tcaacgaGGTTCAAGAGTCAGa 3'
RP11-356I2.4	hsa-miR-345
3' cuCGGGACCUGAUCCUCA-GUCg 5'
     |:| || |||:||||| ||| 
5' gtGTCATGAACTGGGAGTGCAGt 3'
RP5-1050E16.1	hsa-miR-345
3' cucgggaccuGA-UCCUCAGUCg 5'
             || ||||||||| 
5' cacattaattCTCAGGAGTCAGa 3'
LINC00476	hsa-miR-345
3' cucgggaccugaucCUCAGUCg 5'
                 ||||||| 
5' ttttttttttttttGAGTCAGa 3'
LINC00476	hsa-miR-345
3' cucgggaccugaucCUCAGUCg 5'
                 ||||||| 
5' agaatcaatctgctGAGTCAGa 3'
RP11-187O7.3	hsa-miR-345
3' cucGGGACCUGAUCCUCAGUCg 5'
      ||||   :|:||:||||| 
5' gttCCCT--CTTGGGGGTCAGc 3'
MEG3	hsa-miR-345
3' cuCGG-GACCUGAUCCUCAGUCg 5'
     ||| || |||  ||:||||| 
5' acGCCGCT-GACCTGGGGTCAGa 3'
MEG3	hsa-miR-345
3' cuCGG-GACCUGAUCCUCAGUCg 5'
     ||| || |||  ||:||||| 
5' acGCCGCT-GACCTGGGGTCAGa 3'
MEG3	hsa-miR-345
3' cuCGG-GACCUGAUCCUCAGUCg 5'
     ||| || |||  ||:||||| 
5' acGCCGCT-GACCTGGGGTCAGa 3'
MEG3	hsa-miR-345
3' cuCGG-GACCUGAUCCUCAGUCg 5'
     ||| || |||  ||:||||| 
5' acGCCGCT-GACCTGGGGTCAGa 3'
MEG3	hsa-miR-345
3' cuCGG-GACCUGAUCCUCAGUCg 5'
     ||| || |||  ||:||||| 
5' acGCCGCT-GACCTGGGGTCAGa 3'
MEG3	hsa-miR-345
3' cuCGG-GACCUGAUCCUCAGUCg 5'
     ||| || |||  ||:||||| 
5' acGCCGCT-GACCTGGGGTCAGa 3'
MEG3	hsa-miR-345
3' cuCGG-GACCUGAUCCUCAGUCg 5'
     ||| || |||  ||:||||| 
5' acGCCGCT-GACCTGGGGTCAGa 3'
MEG3	hsa-miR-345
3' cuCGG-GACCUGAUCCUCAGUCg 5'
     ||| || |||  ||:||||| 
5' acGCCGCT-GACCTGGGGTCAGa 3'
MEG3	hsa-miR-345
3' cuCGG-GACCUGAUCCUCAGUCg 5'
     ||| || |||  ||:||||| 
5' acGCCGCT-GACCTGGGGTCAGa 3'
MEG3	hsa-miR-345
3' cuCGG-GACCUGAUCCUCAGUCg 5'
     ||| || |||  ||:||||| 
5' acGCCGCT-GACCTGGGGTCAGa 3'
MEG3	hsa-miR-345
3' cuCGG-GACCUGAUCCUCAGUCg 5'
     ||| || |||  ||:||||| 
5' acGCCGCT-GACCTGGGGTCAGa 3'
MEG3	hsa-miR-345
3' cuCGG-GACCUGAUCCUCAGUCg 5'
     ||| || |||  ||:||||| 
5' acGCCGCT-GACCTGGGGTCAGa 3'
MEG3	hsa-miR-345
3' cuCGG-GACCUGAUCCUCAGUCg 5'
     ||| || |||  ||:||||| 
5' acGCCGCT-GACCTGGGGTCAGa 3'
MEG3	hsa-miR-345
3' cuCGG-GACCUGAUCCUCAGUCg 5'
     ||| || |||  ||:||||| 
5' acGCCGCT-GACCTGGGGTCAGa 3'
MEG3	hsa-miR-345
3' cuCGG-GACCUGAUCCUCAGUCg 5'
     ||| || |||  ||:||||| 
5' acGCCGCT-GACCTGGGGTCAGa 3'
MEG3	hsa-miR-345
3' cuCGG-GACCUGAUCCUCAGUCg 5'
     ||| || |||  ||:||||| 
5' acGCCGCT-GACCTGGGGTCAGa 3'
OIP5-AS1	hsa-miR-345
3' cuCGGGACCUGAU-CCUCAGUCg 5'
     ||::  ||:|| |||||:|| 
5' atGCTTATGATTAGGGAGTTAGg 3'
OIP5-AS1	hsa-miR-345
3' cuCGGGACCUGA---UCCUCAGUCg 5'
     | ::|| ::|   | ||||||| 
5' ggGATTTGAGTTGAAAAGAGTCAGg 3'
OIP5-AS1	hsa-miR-345
3' cucgggaccugaUCCUCAGUCg 5'
               ||||||||| 
5' ctgagtccaaaaAGGAGTCAGc 3'
COL18A1-AS1	hsa-miR-345
3' cuCGGGACCUGAUCCUCAGUCg 5'
     ||:|||| | | |:||||| 
5' gcGCTCTGGTCCA-GGGTCAGg 3'
COL18A1-AS1	hsa-miR-345
3' cuCGGGACCUGAUCCUCAGUCg 5'
     ||| |  |:  |||||||| 
5' cgGCCGT-AATGTGGAGTCAGt 3'
COL18A1-AS1	hsa-miR-345
3' cucGGGACCUGA-UC---CUCAGUCg 5'
      ||: ||||| ||   |:||||| 
5' acaCCTAGGACTGAGGGAGGGTCAGt 3'
COL18A1-AS1	hsa-miR-345
3' cuCGGGACCUGAUCCUCAGUCg 5'
     ||| |  |:  |||||||| 
5' cgGCCGT-AATGTGGAGTCAGt 3'
RPS10P7	hsa-miR-346
3' ucUCCGUCCG-UACGCCCGUCUGu 5'
     | |||  | : || ||||||| 
5' ctAAGCACCCGGAGCTGGCAGACa 3'
DLX6-AS1	hsa-miR-346
3' ucucCGUCCGUA--CGCCCGUCUGu 5'
       |::| |||  |:|||||||| 
5' cacaGTGGTCATTCGTGGGCAGACa 3'
DLX6-AS1	hsa-miR-346
3' ucUCCGUCCGUACGCCCGUCUGu 5'
     :| || ||| |  ||||||| 
5' tgGGCCATGCACGGAGGCAGACt 3'
DLX6-AS1	hsa-miR-346
3' ucUCC-GUCCGUACGCCCGUCUGu 5'
     ||| || | |  | ||||||| 
5' tgAGGTCAAGGA-ACAGGCAGACa 3'
DLX6-AS1	hsa-miR-346
3' ucuccgUCCGUACGCCCGUCUGu 5'
         || ||  | ||||||| 
5' taataaAGACA--CTGGCAGACt 3'
DLX6-AS1	hsa-miR-346
3' ucUCC-GUCCGUACGCCCGUCUGu 5'
     ||| || | |  | ||||||| 
5' tgAGGTCAAGGA-ACAGGCAGACa 3'
DLX6-AS1	hsa-miR-346
3' ucuccgUCCGUACGCCCGUCUGu 5'
         || ||  | ||||||| 
5' taataaAGACA--CTGGCAGACt 3'
DLX6-AS1	hsa-miR-346
3' ucUCC-GUCCGUACGCCCGUCUGu 5'
     ||| || | |  | ||||||| 
5' tgAGGTCAAGGA-ACAGGCAGACa 3'
DLX6-AS1	hsa-miR-346
3' ucUCCGUCCGUACGCCCGUCUGu 5'
     |||||   | | ||||||:| 
5' ccAGGCACAGAGGAGGGCAGGCc 3'
DLX6-AS1	hsa-miR-346
3' ucuccgUCCGUACGCCCGUCUGu 5'
         || ||  | ||||||| 
5' taataaAGACA--CTGGCAGACt 3'
DLX6-AS1	hsa-miR-346
3' ucUCC-GUCCGUACGCCCGUCUGu 5'
     ||| || | |  | ||||||| 
5' tgAGGTCAAGGA-ACAGGCAGACa 3'
DLX6-AS1	hsa-miR-346
3' ucuccgUCCGUACGCCCGUCUGu 5'
         || ||  | ||||||| 
5' taataaAGACA--CTGGCAGACt 3'
DLX6-AS1	hsa-miR-346
3' ucUCC-GUCCGUACGCCCGUCUGu 5'
     ||| || | |  | ||||||| 
5' tgAGGTCAAGGA-ACAGGCAGACa 3'
DLX6-AS1	hsa-miR-346
3' ucuccgUCCGUACGCCCGUCUGu 5'
         || ||  | ||||||| 
5' taataaAGACA--CTGGCAGACt 3'
KB-1460A1.5	hsa-miR-346
3' ucUCC-GUCCGUACGCCCGUCUGu 5'
     ||| |  | |  | ||||||| 
5' ggAGGCCCCGAAGACAGGCAGACt 3'
KB-1460A1.5	hsa-miR-346
3' ucUCCGUCCGUACGCCCGUCUGu 5'
     | | ||| ||  ||||:||| 
5' tcAAGAAGGAAT--GGGCGGACt 3'
KB-1460A1.5	hsa-miR-346
3' ucuccguccguacgcCCGUCUGu 5'
                  ||||||| 
5' gctcagagactaagaGGCAGACc 3'
RP11-83N9.5	hsa-miR-346
3' ucUCCGU-CCG-UACGCCCGUCUgu 5'
     ||||| ||| : | |||||||  
5' ggAGGCAGGGCGGGGAGGGCAGAgg 3'
FBXL19-AS1	hsa-miR-346
3' ucuccguccGUAC-GCCCGUCUGu 5'
            ::|| : ||||||| 
5' tctgtcttcTGTGTTTGGCAGACc 3'
GS1-124K5.11	hsa-miR-384
3' auacuUGUUAAAGAUCCUUa 5'
        |||||  ||:|||| 
5' tcattACAATGACTGGGAAa 3'
AC083843.1	hsa-miR-384
3' auacUUGUUAAAGAUCCUUa 5'
       ||| ||||:|||||| 
5' agaaAACTATTTTTAGGAAa 3'
MEG3	hsa-miR-384
3' auACUUGUUAAAGAUCCUUa 5'
     | |:||    ||||||| 
5' tcTTAGCATCCCCTAGGAAc 3'
MEG3	hsa-miR-384
3' auaCUUGUUAAAGAUCCUUa 5'
      || |:| ||:|||||| 
5' agaGACCGAGTTTTAGGAAa 3'
AF131217.1	hsa-miR-384
3' auacuuGUUAA-AGAUCCUUa 5'
         | |||  ||||||| 
5' gaggtcCTATTACCTAGGAAa 3'
RP5-821D11.7	hsa-miR-384
3' auACUUGUUAAAGAUCCUUa 5'
     || | || ||||||||| 
5' gtTGTA-AACTTCTAGGAAt 3'
RP5-821D11.7	hsa-miR-384
3' auaCUUGUUAAAGAUCCUUa 5'
      | :| :|  ||||||| 
5' gaaGTGCTGTAACTAGGAAg 3'
RN7SL1	hsa-miR-422a
3' cggaagacugGGAUUCAGGUCa 5'
             |:|:||||||| 
5' tggaggatcgCTTGAGTCCAGg 3'
FBXL19-AS1	hsa-miR-422a
3' cggAAGAC-UGGGAUUCAGGUCa 5'
      | ||| | :|| ||||||| 
5' aagTCCTGAAATCT-AGTCCAGg 3'
FBXL19-AS1	hsa-miR-422a
3' cgGAAGACUGGGAUUCAGGUCa 5'
     | |  ||: :  ||||||| 
5' gaCATGGGATGTGTAGTCCAGg 3'
CROCCP2	hsa-miR-423-3p
3' ugaCUCCCCGGAG---UCUGGCUCGa 5'
      ||| | ||||     ||||||| 
5' cagGAGCGCCCTCTCTCCACCGAGCt 3'
CROCCP2	hsa-miR-423-3p
3' ugacUCCCCGGAGUCUGGCUCGa 5'
       :|| ||:  ||:|||||| 
5' tggcGGGAGCTGGAGGCCGAGCg 3'
RP11-513I15.6	hsa-miR-423-3p
3' ugacuccccGGAGUCUGGCUCGa 5'
            ||||| ||:|||| 
5' tgactgccaCCTCA-ACTGAGCa 3'
RP11-513I15.6	hsa-miR-423-3p
3' ugacuccccGGAGUCUGGCUCGa 5'
            ||||| ||:|||| 
5' tgactgccaCCTCA-ACTGAGCa 3'
RP11-513I15.6	hsa-miR-423-3p
3' ugacuccccGGAGUCUGGCUCGa 5'
            ||||| ||:|||| 
5' tgactgccaCCTCA-ACTGAGCa 3'
TTC28-AS1	hsa-miR-423-3p
3' ugaCUCCCCGG-AGU-CUGGCUCGa 5'
      |:|||||: | | |||:|||| 
5' gtcGGGGGGCTGTGAGGACTGAGCc 3'
TTC28-AS1	hsa-miR-423-3p
3' ugacuccccGGAGU-CUGGCUCGa 5'
            :|||| |:|||||| 
5' ccaagccacTCTCATGGCCGAGCc 3'
TTC28-AS1	hsa-miR-423-3p
3' ugaCUCCCCGG-AGU-CUGGCUCGa 5'
      |:|||||: | | |||:|||| 
5' gtcGGGGGGCTGTGAGGACTGAGCc 3'
RP11-1114A5.4	hsa-miR-423-3p
3' ugacuccccgGAGUCUGGCUCGa 5'
             || ||:|||||| 
5' agagaaatcaCTGAGGCCGAGCg 3'
DNAJC27-AS1	hsa-miR-424
3' aaGUUUUGUACUUA-ACGACGAc 5'
     ::::|| | | | ||||||| 
5' ctTGGGACCTCACTGTGCTGCTt 3'
RP11-333I13.1	hsa-miR-424
3' aaGUUUUG--UACUUA--ACGACGAc 5'
     | :|||  | | ||  ||||||| 
5' acCTGAACTGACGTATCATGCTGCTa 3'
AC105760.2	hsa-miR-424
3' aaguuuuguacuuAACGACGAc 5'
                |||||||| 
5' tgctcattttcttTTGCTGCTc 3'
WDFY3-AS2	hsa-miR-424
3' aagUUUUGUACUU---AACGACGAc 5'
      |||||| |||    |||||:| 
5' ggaAAAACAGGAAGCCATGCTGTTc 3'
WDFY3-AS2	hsa-miR-424
3' aaGUUUUGUACUUAACGACGAc 5'
     ||| : |  || ||:|||| 
5' acCAATGAACAAAATGTTGCTt 3'
RP13-884E18.4	hsa-miR-424
3' aaguuUUGUACUUAACGACGAc 5'
        |: |  || ||||||| 
5' aagttAGGACCAAATGCTGCTc 3'
RP11-361F15.2	hsa-miR-424
3' aaguUUUGUAC--UUAACGACGAc 5'
       ::|::||  || ||||||| 
5' ttatGGATGTGAAAAATGCTGCTa 3'
LINC00265	hsa-miR-424
3' aaGUUUUGUAC-UUAACGACGAc 5'
     | |:|| ||   |||||||| 
5' tgCTAGACCTGCCCTTGCTGCTg 3'
AC010971.1	hsa-miR-424
3' aagUUUUGUACUUAACGACGAc 5'
      ||||:| |   |||||:| 
5' aggAAAATACGCCCTGCTGTTg 3'
RP11-545G3.1	hsa-miR-424
3' aagUUUUGUACUU--A-ACGACGAc 5'
      ::| :|| ||  | ||||||| 
5' taaGGATTATAAAGGTATGCTGCTt 3'
AC022182.3	hsa-miR-424
3' aagUUUUGUACUUAACGACGAc 5'
      ||::||  :: ||||||| 
5' aaaAAGGCAGAGGCTGCTGCTt 3'
AC022182.3	hsa-miR-424
3' aaGUUUUGUACUUAACGACGac 5'
     ||:||  |||| ||||||  
5' ccCAGAAGCTGAA-TGCTGCgc 3'
RP11-320N21.1	hsa-miR-424
3' aagUUUUGUACUUAACGACGAc 5'
      | | | ||:  ||||||| 
5' gtgATATCCTGG--TGCTGCTt 3'
RP11-320N21.1	hsa-miR-424
3' aaguuuuguacuuaACGACGAc 5'
                 ||||||| 
5' tgtcctcactcttgTGCTGCTc 3'
RP11-308N19.1	hsa-miR-424
3' aagUUUUGU--ACUUAACGACGAc 5'
      ||||||    || ||||||| 
5' atgAAAACACCCCAACTGCTGCTa 3'
RP11-308N19.1	hsa-miR-424
3' aagUUUUGU--ACUUAACGACGAc 5'
      ||||||    || ||||||| 
5' atgAAAACACCCCAACTGCTGCTa 3'
RP11-211G23.1	hsa-miR-424
3' aaGUUUUGUACUUAACGACGAc 5'
     |||::| ||: || ||||| 
5' gaCAAGGCCTGGTTTCCTGCTc 3'
RP11-2C24.4	hsa-miR-424
3' aaguuuuGUACUUAACGACGAc 5'
          |||  : ||||||| 
5' catccccCATCCGCTGCTGCTg 3'
MIR205HG	hsa-miR-18b
3' gauugaCGUGAUCUACGUGGAau 5'
         |::| :|:|||||||  
5' cctgggGTGCAGGGTGCACCTgt 3'
AC011747.4	hsa-miR-18b
3' gauugACGUGAUC-UACGUGGAAu 5'
        ||:: |:| | ||||||| 
5' ctgggTGTGGTGGCAGGCACCTTt 3'
AC011747.4	hsa-miR-18b
3' gauugACGU-GAU-CUACGUGGAAu 5'
        |||| ||:  : ||||||| 
5' tcttgTGCATCTGCCGGGCACCTTt 3'
RP11-810P12.5	hsa-miR-18b
3' gauuGACGUG-AU---CUACGUGGAau 5'
       |||||| |:   |||||||||  
5' cctcCTGCACGTGAGTGATGCACCTgg 3'
RP13-379O24.2	hsa-miR-18b
3' gauuGA-CGUGAUCUACGUGGAAu 5'
       || |::  ||| ||||||| 
5' ggctCTCGTGGCAGAAGCACCTTc 3'
CROCCP2	hsa-miR-20b
3' gaUGGAC---GUGAUACUCGUGAAac 5'
     :||||   ||| :|||||||||  
5' atGCCTGGCACACAGTGAGCACTTac 3'
CROCCP2	hsa-miR-20b
3' gauGGACGUGAUACUCGUGAAAc 5'
      :|| |:|  |  ||||||| 
5' ttcTCTCCGCCCT--GCACTTTt 3'
CROCCP2	hsa-miR-20b
3' gaugGACGUGAUACUCGUGAAAc 5'
       |||||  : |||||:||| 
5' aatgCTGCA--GAGAGCATTTTt 3'
CROCCP2	hsa-miR-20b
3' gaUGGACGUGAUACUCGUGAAAc 5'
     :||||:| |   |||||||| 
5' acGCCTGTAATCCCAGCACTTTg 3'
CROCCP2	hsa-miR-20b
3' gauGGACGUGAUACUCGUGAAAc 5'
      :|| |:|  |  ||||||| 
5' ttcTCTCCGCCCT--GCACTTTt 3'
RP11-403I13.5	hsa-miR-20b
3' gauGGACGUGAUACUCGUGAAAc 5'
      ::| : || ||:|:||||| 
5' actTTTTTTCTCTGGGTACTTTa 3'
AC011747.4	hsa-miR-20b
3' gaUGGACGUGAUACUCGUGAAAc 5'
     :||||:| |   |||||||| 
5' acGCCTGTAATCCCAGCACTTTg 3'
AC011747.4	hsa-miR-20b
3' gauGGACGUGAUACUCGUGAAAc 5'
      :|||: :|:| ||:||||| 
5' tttTCTGTTTTGT-AGTACTTTt 3'
AC011747.4	hsa-miR-20b
3' gauGGACGUGAUACUCGUGAAac 5'
      ||||| | ||  ||||||  
5' cttCCTGC-CCATCTGCACTTgg 3'
RP11-333I13.1	hsa-miR-20b
3' gauGGACG-UGAUACUCGUGAAAc 5'
      | ||| :|||   ||||||| 
5' tatCATGCTGCTA--CGCACTTTa 3'
RP11-333I13.1	hsa-miR-20b
3' gaUGGACGUGAUACUCGUGAAAc 5'
     |||||:| | | | |||||| 
5' atACCTGTAATCTCAACACTTTg 3'
RP11-568N6.1	hsa-miR-20b
3' gauGGACGUGAUACUCGUGAAAc 5'
      ::| : ||:|| |:||||| 
5' tttTTTTTCCTGTGCGTACTTTt 3'
AC009404.2	hsa-miR-20b
3' gauggACGUGAUAC-UCGUGAAAc 5'
        ||| | :|| ||||:||| 
5' gtaaaTGCTCAGTGAAGCATTTTg 3'
AC009404.2	hsa-miR-20b
3' gauggACGUGAUACUCGUGAAAc 5'
        ||| |  |  ||||||| 
5' ccaagTGCCCCCT--GCACTTTc 3'
LINC00312	hsa-miR-20b
3' gauggACGUGAUACUCGUGAAac 5'
        || || ||||||||||  
5' aatagTG-AC-ATGAGCACTTga 3'
RP11-91K9.1	hsa-miR-20b
3' gauggacgugauaCUCGUGAAAc 5'
                ||||||||| 
5' ttgtaggaaaagaGAGCACTTTg 3'
RP11-121C2.2	hsa-miR-20b
3' gaUGGACGUGAUACUCGUGAAAc 5'
     | || : :||  |||||||| 
5' atAGCTATTTTA-AAGCACTTTc 3'
WDFY3-AS2	hsa-miR-20b
3' gaUGGACGUGAUAC--UCGUGAAAc 5'
     |: |||| ||||  | |||||| 
5' gtATATGCAGTATGATACCACTTTt 3'
RP11-195E2.4	hsa-miR-20b
3' gaUGGACGUGAUACUCGUGAAAc 5'
     :||||:| |   |||||||| 
5' acGCCTGTAATCCTAGCACTTTg 3'
RP11-513I15.6	hsa-miR-20b
3' gauGGACGUGAUACUCGUGAAAc 5'
      ::| :||| | |||||||| 
5' tccTTTTTACT-TCAGCACTTTg 3'
RP11-513I15.6	hsa-miR-20b
3' gaugGACGUGAUACUCGUGAAAc 5'
       :|| :|||  |||||||| 
5' tttgTTG-GCTAAAAGCACTTTc 3'
RP11-513I15.6	hsa-miR-20b
3' gauggacgugauacuCGUGAAAc 5'
                  ||||||| 
5' acaacaatcaaaactGCACTTTc 3'
RP11-513I15.6	hsa-miR-20b
3' gauGGACGUGAUACUCGUGAAAc 5'
      ::| :||| | |||||||| 
5' tccTTTTTACT-TCAGCACTTTg 3'
RP11-361F15.2	hsa-miR-20b
3' gaUGGACGUGAUACUCGUGAAAc 5'
     :|:| :::||   ||||||| 
5' caGCTTTTGTTAATTGCACTTTt 3'
RP11-361F15.2	hsa-miR-20b
3' gauGGACGUGAUAC-UCGUGAAAc 5'
      ::| || | ||  ||||||| 
5' tgtTTTTCAGT-TGCTGCACTTTt 3'
RP11-361F15.2	hsa-miR-20b
3' gaugGACGUGAUACUCGUGAAAc 5'
       ||| | |||  |||:||| 
5' attgCTGGAATAT--GCATTTTg 3'
RP11-37B2.1	hsa-miR-20b
3' gauGGACGUGA-UACUCGUGAAAc 5'
      ||| :|:| || ||:||||| 
5' attCCT-TATTCATTAGTACTTTg 3'
LINC00476	hsa-miR-20b
3' gaUGGACGUGAUACUCGUGAAAc 5'
     :||||:| |   |||||||| 
5' tcGCCTGTAATCCCAGCACTTTg 3'
LINC00476	hsa-miR-20b
3' gaUGGACGUGAUACU-CGUGAAac 5'
     |:|| : ||:||| ||||||  
5' ggATCTAT-CTGTGAGGCACTTgg 3'
RP11-508N12.2	hsa-miR-20b
3' gaUGG-ACGUG-AUAC-UCGUGAAAc 5'
     ||: |||:: || | :||||||| 
5' tgACTGTGCGTGTAAGCGGCACTTTg 3'
RP11-517P14.2	hsa-miR-20b
3' gaUGGACGUGAUACUCGUGAAAc 5'
     :||||:| |   |||||||| 
5' acGCCTGTAATCCCAGCACTTTg 3'
RP11-227H15.4	hsa-miR-20b
3' gauGGACGUGAUACUCGUGAAAc 5'
      ||||:| |   ||||:||| 
5' accCCTGTAATCCCAGCATTTTg 3'
MIR210HG	hsa-miR-20b
3' gaUGGACGUGAU-ACUCGUGAAac 5'
     :|: || |||  ||||||||  
5' caGCTGGCCCTACAGAGCACTTct 3'
MIR210HG	hsa-miR-20b
3' gauggaCGUGAUACUCGUGAAAc 5'
         ||||| ||: |||||| 
5' tctgaaGCACTCTGGCCACTTTt 3'
MIR210HG	hsa-miR-20b
3' gaUGGACGUGAU-ACUCGUGAAac 5'
     :|: || |||  ||||||||  
5' caGCTGGCCCTACAGAGCACTTct 3'
MIR210HG	hsa-miR-20b
3' gaUGGACGUGAU-ACUCGUGAAac 5'
     :|: || |||  ||||||||  
5' caGCTGGCCCTACAGAGCACTTct 3'
RP11-319E16.2	hsa-miR-20b
3' gaUGGACG-UGAUACUCGUGAAAc 5'
     ||:| : |   |||||||||| 
5' tgACTTCTAAGCCTGAGCACTTTc 3'
RP11-319E16.2	hsa-miR-20b
3' gauggacgugaUACUCGUGAAAc 5'
              :||||||:||| 
5' tttaagaaaaaGTGAGCATTTTt 3'
RP11-474D1.3	hsa-miR-20b
3' gaUGGACGUG-AUACUCGUGAAAc 5'
     :::||: | || | |||:||| 
5' ctGTTTGTTCTTAAGTGCATTTTg 3'
RP11-474D1.3	hsa-miR-20b
3' gaUGGACGUG-AUACUCGUGAAAc 5'
     :::||: | || | |||:||| 
5' ctGTTTGTTCTTAAGTGCATTTTg 3'
TPT1-AS1	hsa-miR-20b
3' gaUGGACGUGAUACUCGUGAAAc 5'
     :||||:| |   |||||||| 
5' acGCCTGTAATCCCAGCACTTTg 3'
TPT1-AS1	hsa-miR-20b
3' gaUGGACGUGAUACUCGUGAAAc 5'
     :||||:| |   |||||||| 
5' ctGCCTGTAATCCCAGCACTTTg 3'
OIP5-AS1	hsa-miR-20b
3' gaUGGACGUGAUACUCGUGAAAc 5'
     |||| :| |   |||||||| 
5' acACCTATAATCCCAGCACTTTg 3'
CRYM-AS1	hsa-miR-20b
3' gaUGGACGUGAUACUCGUGAAAc 5'
     :||||:| |   ||||:||| 
5' acGCCTGTAATCCCAGCATTTTg 3'
CRYM-AS1	hsa-miR-20b
3' gaUGGACGUGAUACUCGUGAAAc 5'
     :||||:| |   ||||:||| 
5' acGCCTGTAATCCCAGCATTTTg 3'
TTC28-AS1	hsa-miR-20b
3' gaUGGACG-UGAUACUCGUGAAac 5'
     |: ||| :| :||:||||||  
5' tgATGTGCTGCCGTGGGCACTTga 3'
TTC28-AS1	hsa-miR-20b
3' gauggACGUGAUACUCGUGAAAc 5'
        || ||| | :|:||||| 
5' tatgaTG-ACTTTTGGTACTTTt 3'
TTC28-AS1	hsa-miR-20b
3' gauggACGUGAUACUCGUGAAAc 5'
        || ||| | :|:||||| 
5' tatgaTG-ACTTTTGGTACTTTt 3'
TTC28-AS1	hsa-miR-20b
3' gauggACGUGAUACUCGUGAAAc 5'
        || ||| | :|:||||| 
5' tatgaTG-ACTTTTGGTACTTTt 3'
RP11-1114A5.4	hsa-miR-20b
3' gaUGGACGUGAUACUCGUGAAAc 5'
     :||||:| |   |||||||| 
5' atGCCTGTAATCCCAGCACTTTg 3'
RP11-1114A5.4	hsa-miR-20b
3' gaUGGACGUGAUACUCGUGAAAc 5'
     :||||:| |   ||||:||| 
5' atGCCTGTAATCCCAGCATTTTg 3'
RP11-1114A5.4	hsa-miR-20b
3' gaUGGACGUGAUACUCGUGAAac 5'
     :||||:| |   |||||||  
5' atGCCTGTAATCCCAGCACTTgg 3'
RP11-469M7.1	hsa-miR-429
3' ugcCAAAAUGGUCUGUCAUAAu 5'
      |||||| :: |||||:|| 
5' aaaGTTTTAGTGTACAGTGTTa 3'
RP11-469M7.1	hsa-miR-429
3' ugCCAAAAUG-GUCUGUCAUAAu 5'
     | |||| | ::  ||||||| 
5' atGATTTTTCATGCTCAGTATTa 3'
AP001628.7	hsa-miR-429
3' ugccaaAAUGGUCUGUCAUAAu 5'
         ||:||| |||||:|| 
5' gttccaTTGCCA-ACAGTGTTt 3'
XIST	hsa-miR-429
3' ugccAAAAUGGUCUGUCAUAAu 5'
       ||| : : ||||||||| 
5' taccTTTAGATTGACAGTATTa 3'
XIST	hsa-miR-429
3' ugcCAAAAUGGU-CUGUCAUAAu 5'
      | ||| |:|   ||||||| 
5' tgtGATTTTCTATTTCAGTATTa 3'
XIST	hsa-miR-429
3' ugccaaAAUGGUCUGUCAUAAu 5'
         | |  | :||||||| 
5' tttgagTAAAAATGCAGTATTc 3'
ZRANB2-AS2	hsa-miR-449a
3' ugGUCGAUUGUUAU-GUGACGGu 5'
     ||| ||| |:|| ||||||: 
5' acCAG-TAAAAGTACCACTGCTg 3'
PCBP1-AS1	hsa-miR-449a
3' ugGUCGAUUG--UUAU--GUGACGGu 5'
     || :|:||  |:||  ||||||| 
5' agCAATTGACTGAGTAGTCACTGCCc 3'
PCBP1-AS1	hsa-miR-449a
3' ugGUCGAUUGUUAUGUGACGGu 5'
     |||:||| |: :||||||| 
5' tgCAGTTAA-AGAGCACTGCCa 3'
PCBP1-AS1	hsa-miR-449a
3' ugGUCGAUUG--UUAU--GUGACGGu 5'
     || :|:||  |:||  ||||||| 
5' agCAATTGACTGAGTAGTCACTGCCc 3'
PCBP1-AS1	hsa-miR-449a
3' ugGUCGAUUG--UUAU--GUGACGGu 5'
     || :|:||  |:||  ||||||| 
5' agCAATTGACTGAGTAGTCACTGCCc 3'
PCBP1-AS1	hsa-miR-449a
3' ugGUCGAUUG--UUAU--GUGACGGu 5'
     || :|:||  |:||  ||||||| 
5' agCAATTGACTGAGTAGTCACTGCCc 3'
PCBP1-AS1	hsa-miR-449a
3' ugGUCGAUUG--UUAU--GUGACGGu 5'
     || :|:||  |:||  ||||||| 
5' agCAATTGACTGAGTAGTCACTGCCc 3'
PCBP1-AS1	hsa-miR-449a
3' ugGUCGAUUG--UUAU--GUGACGGu 5'
     || :|:||  |:||  ||||||| 
5' agCAATTGACTGAGTAGTCACTGCCc 3'
PCBP1-AS1	hsa-miR-449a
3' ugGUCGAUUG--UUAU--GUGACGGu 5'
     || :|:||  |:||  ||||||| 
5' agCAATTGACTGAGTAGTCACTGCCc 3'
PCBP1-AS1	hsa-miR-449a
3' ugGUCGAUUG--UUAU--GUGACGGu 5'
     || :|:||  |:||  ||||||| 
5' agCAATTGACTGAGTAGTCACTGCCc 3'
PCBP1-AS1	hsa-miR-449a
3' ugGUCGAUUG--UUAU--GUGACGGu 5'
     || :|:||  |:||  ||||||| 
5' agCAATTGACTGAGTAGTCACTGCCc 3'
PCBP1-AS1	hsa-miR-449a
3' uggucgauuguUAUGUGACGGu 5'
              |||||||||| 
5' ctctgtatcttATACACTGCCc 3'
PCBP1-AS1	hsa-miR-449a
3' ugGUCGAUUG--UUAU--GUGACGGu 5'
     || :|:||  |:||  ||||||| 
5' agCAATTGACTGAGTAGTCACTGCCc 3'
PCBP1-AS1	hsa-miR-449a
3' ugGUCGAUUG--UUAU--GUGACGGu 5'
     || :|:||  |:||  ||||||| 
5' agCAATTGACTGAGTAGTCACTGCCc 3'
PCBP1-AS1	hsa-miR-449a
3' ugGUCGAUUG--UUAU--GUGACGGu 5'
     || :|:||  |:||  ||||||| 
5' agCAATTGACTGAGTAGTCACTGCCc 3'
PCBP1-AS1	hsa-miR-449a
3' ugGUCGAUUG--UUAUGUGACGGu 5'
     || | |||  :|||||:|||| 
5' caCACCCAACCTGATACATTGCCt 3'
PCBP1-AS1	hsa-miR-449a
3' ugGUCGAUUG--UUAU--GUGACGGu 5'
     || :|:||  |:||  ||||||| 
5' agCAATTGACTGAGTAGTCACTGCCc 3'
PCBP1-AS1	hsa-miR-449a
3' ugGUCGAUUG--UUAU--GUGACGGu 5'
     || :|:||  |:||  ||||||| 
5' agCAATTGACTGAGTAGTCACTGCCc 3'
PCBP1-AS1	hsa-miR-449a
3' ugGUCGAUUG--UUAU--GUGACGGu 5'
     || :|:||  |:||  ||||||| 
5' agCAATTGACTGAGTAGTCACTGCCc 3'
PCBP1-AS1	hsa-miR-449a
3' ugGUCGAUUG--UUAUGUGACGGu 5'
     || | |||  :|||||:|||| 
5' caCACCCAACCTGATACATTGCCt 3'
PCBP1-AS1	hsa-miR-449a
3' ugGUCGAUUG--UUAU--GUGACGGu 5'
     || :|:||  |:||  ||||||| 
5' agCAATTGACTGAGTAGTCACTGCCc 3'
PCBP1-AS1	hsa-miR-449a
3' ugGUCGAUUG--UUAU--GUGACGGu 5'
     || :|:||  |:||  ||||||| 
5' agCAATTGACTGAGTAGTCACTGCCc 3'
PCBP1-AS1	hsa-miR-449a
3' ugGUCGAUUG--UUAU--GUGACGGu 5'
     || :|:||  |:||  ||||||| 
5' agCAATTGACTGAGTAGTCACTGCCc 3'
PCBP1-AS1	hsa-miR-449a
3' ugGUCGAUUG--UUAU--GUGACGGu 5'
     || :|:||  |:||  ||||||| 
5' agCAATTGACTGAGTAGTCACTGCCc 3'
PCBP1-AS1	hsa-miR-449a
3' ugGUCGAUUG--UUAU--GUGACGGu 5'
     || :|:||  |:||  ||||||| 
5' agCAATTGACTGAGTAGTCACTGCCc 3'
PCBP1-AS1	hsa-miR-449a
3' ugGUCGAUUG--UUAUGUGACGGu 5'
     || | |||  :|||||:|||| 
5' caCACCCAACCTGATACATTGCCt 3'
PCBP1-AS1	hsa-miR-449a
3' ugGUCGAUUG--UUAUGUGACGGu 5'
     || | |||  :|||||:|||| 
5' caCACCCAACCTGATACATTGCCt 3'
PCBP1-AS1	hsa-miR-449a
3' ugGUCGAUUG--UUAUGUGACGGu 5'
     || | |||  :|||||:|||| 
5' caCACCCAACCTGATACATTGCCt 3'
PCBP1-AS1	hsa-miR-449a
3' ugGUCGAUUG--UUAUGUGACGGu 5'
     || | |||  :|||||:|||| 
5' caCACCCAACCTGATACATTGCCt 3'
PCBP1-AS1	hsa-miR-449a
3' ugGUCGAUUG--UUAU--GUGACGGu 5'
     || :|:||  |:||  ||||||| 
5' agCAATTGACTGAGTAGTCACTGCCc 3'
PCBP1-AS1	hsa-miR-449a
3' ugGUCGAUUG--UUAUGUGACGGu 5'
     || | |||  :|||||:|||| 
5' caCACCCAACCTGATACATTGCCt 3'
PCBP1-AS1	hsa-miR-449a
3' ugGUCGAUUG--UUAU--GUGACGGu 5'
     || :|:||  |:||  ||||||| 
5' agCAATTGACTGAGTAGTCACTGCCc 3'
PCBP1-AS1	hsa-miR-449a
3' ugGUCGAUUG--UUAUGUGACGGu 5'
     || | |||  :|||||:|||| 
5' caCACCCAACCTGATACATTGCCt 3'
PCBP1-AS1	hsa-miR-449a
3' ugGUCGAUUG--UUAU--GUGACGGu 5'
     || :|:||  |:||  ||||||| 
5' agCAATTGACTGAGTAGTCACTGCCc 3'
PCBP1-AS1	hsa-miR-449a
3' ugGUCGAUUG--UUAUGUGACGGu 5'
     || | |||  :|||||:|||| 
5' caCACCCAACCTGATACATTGCCt 3'
PCBP1-AS1	hsa-miR-449a
3' ugGUCGAUUG--UUAUGUGACGGu 5'
     || | |||  :|||||:|||| 
5' caCACCCAACCTGATACATTGCCt 3'
PCBP1-AS1	hsa-miR-449a
3' ugGUCGAUUG--UUAUGUGACGGu 5'
     || | |||  :|||||:|||| 
5' caCACCCAACCTGATACATTGCCt 3'
PCBP1-AS1	hsa-miR-449a
3' ugGUCGAUUG--UUAUGUGACGGu 5'
     || | |||  :|||||:|||| 
5' caCACCCAACCTGATACATTGCCt 3'
PCBP1-AS1	hsa-miR-449a
3' ugGUCGAUUG--UUAU--GUGACGGu 5'
     || :|:||  |:||  ||||||| 
5' agCAATTGACTGAGTAGTCACTGCCc 3'
PCBP1-AS1	hsa-miR-449a
3' ugGUCGAUUG--UUAUGUGACGGu 5'
     || | |||  :|||||:|||| 
5' caCACCCAACCTGATACATTGCCt 3'
PCBP1-AS1	hsa-miR-449a
3' ugGUCGAUUG--UUAU--GUGACGGu 5'
     || :|:||  |:||  ||||||| 
5' agCAATTGACTGAGTAGTCACTGCCc 3'
PCBP1-AS1	hsa-miR-449a
3' ugGUCGAUUG--UUAUGUGACGGu 5'
     || | |||  :|||||:|||| 
5' caCACCCAACCTGATACATTGCCt 3'
PCBP1-AS1	hsa-miR-449a
3' ugGUCGAUUG--UUAU--GUGACGGu 5'
     || :|:||  |:||  ||||||| 
5' agCAATTGACTGAGTAGTCACTGCCc 3'
PCBP1-AS1	hsa-miR-449a
3' ugGUCGAUUG--UUAU--GUGACGGu 5'
     || :|:||  |:||  ||||||| 
5' agCAATTGACTGAGTAGTCACTGCCc 3'
AC105760.2	hsa-miR-449a
3' uggucGAUUGUUAUGUGACGGu 5'
        :||:|  ||||||||| 
5' ggattTTAGC--TACACTGCCa 3'
RP11-203B7.2	hsa-miR-449a
3' ugGUCGAUUGUUAUGUGACGGu 5'
     || ||||::|||||||||| 
5' gtCA-CTAATGATACACTGCCc 3'
RP11-203B7.2	hsa-miR-449a
3' uggucgauuguUAUGUGACGGu 5'
              | |||||||| 
5' aacatgtctatACACACTGCCa 3'
RP11-203B7.2	hsa-miR-449a
3' ugGUCGAUUGUUAUGUGACGgu 5'
     |||: |::: | ||||||  
5' gaCAGTAAGTGTTCCACTGCat 3'
HCG18	hsa-miR-449a
3' ugGUCGAUUGUUAUGUGACGGu 5'
     :| ||: | || ||||||| 
5' tgTACCTGCCCATCCACTGCCt 3'
HCG18	hsa-miR-449a
3' ugGUCGAUUGUUAUGUGACGGu 5'
     :| ||: | || ||||||| 
5' tgTACCTGCCCATCCACTGCCt 3'
HCG18	hsa-miR-449a
3' uggucGA-UUGUUAUGUGACGGu 5'
        || || |||:||||||| 
5' cccttCTGAAGAATGCACTGCCt 3'
HCG18	hsa-miR-449a
3' uggucGA-UUGUUAUGUGACGGu 5'
        || || |||:||||||| 
5' cccttCTGAAGAATGCACTGCCt 3'
HCG18	hsa-miR-449a
3' uggucgauuguuauGUGACGGu 5'
                 ||||||| 
5' tatcgctgcatcccCACTGCCt 3'
HCG18	hsa-miR-449a
3' uggucGA-UUGUUAUGUGACGGu 5'
        || || |||:||||||| 
5' cccttCTGAAGAATGCACTGCCt 3'
HCG18	hsa-miR-449a
3' uggucgauuguuauGUGACGGu 5'
                 ||||||| 
5' tatcgctgcatcccCACTGCCt 3'
HCG18	hsa-miR-449a
3' uggucGA-UUGUUAUGUGACGGu 5'
        || || |||:||||||| 
5' cccttCTGAAGAATGCACTGCCt 3'
HCG18	hsa-miR-449a
3' uggucgauuguuauGUGACGGu 5'
                 ||||||| 
5' tatcgctgcatcccCACTGCCt 3'
HCG18	hsa-miR-449a
3' uggucGA-UUGUUAUGUGACGGu 5'
        || || |||:||||||| 
5' cccttCTGAAGAATGCACTGCCt 3'
HCG18	hsa-miR-449a
3' uggucGA-UUGUUAUGUGACGGu 5'
        || || |||:||||||| 
5' cccttCTGAAGAATGCACTGCCt 3'
HCG18	hsa-miR-449a
3' uggucgauuguuauGUGACGGu 5'
                 ||||||| 
5' tatcgctgcatcccCACTGCCt 3'
HCG18	hsa-miR-449a
3' uggucGA-UUGUUAUGUGACGGu 5'
        || || |||:||||||| 
5' cccttCTGAAGAATGCACTGCCt 3'
HCG18	hsa-miR-449a
3' ugGUCGAUUGUUAU-GUGACGGu 5'
     ||| ||:||  | ||||||: 
5' tgCAG-TAGCATGACCACTGCTt 3'
SNHG7	hsa-miR-449a
3' ugGUCGAUUGUUAUGUGACGGu 5'
     |:|| |: ::  ||||||| 
5' gcCGGCCAG-GGGCCACTGCCa 3'
RP11-320N21.1	hsa-miR-449a
3' uggucgauuguuauGUGACGGu 5'
                 ||||||| 
5' ttcccccaggtgccCACTGCCc 3'
SNHG7	hsa-miR-449a
3' ugGUCGAUUGUUAUGUGACGGu 5'
     |||| || |:  ||||||| 
5' caCAGC-AA-AGGCCACTGCCt 3'
SNHG7	hsa-miR-449a
3' ugGUCGAUUGUUAUGUGACGGu 5'
     |:|| |: ::  ||||||| 
5' gcCGGCCAG-GGGCCACTGCCa 3'
SNHG7	hsa-miR-449a
3' ugGUCGAUUGUUAUGUGACGGu 5'
     |:|| |: ::  ||||||| 
5' gcCGGCCAG-GGGCCACTGCCa 3'
SNHG7	hsa-miR-449a
3' uggucgaUUGUUAUGUGACGGu 5'
          ||||: |||||||| 
5' agtcttcAACAGGACACTGCCc 3'
KCNQ1OT1	hsa-miR-449a
3' ugguCGAUUGUUAUGUGACGGu 5'
       |:|| :: ||||||||| 
5' tcttGTTACTGCTACACTGCCt 3'
KCNQ1OT1	hsa-miR-449a
3' uggUCGA---UUGUUAUGUGACGGu 5'
      ||||   ::|| ||||||||| 
5' tgaAGCTGGAGGCACTACACTGCCt 3'
KCNQ1OT1	hsa-miR-449a
3' uggUCGAUUGU-UAUGUGACGGu 5'
      ||  ||:| | :||||||| 
5' aagAGGCAATACAGGCACTGCCa 3'
KCNQ1OT1	hsa-miR-449a
3' ugGUCGAUU--GUU--AUGUGACGGu 5'
     :||||||  :::  |:||||||| 
5' aaTAGCTAAACTGGTCTGCACTGCCc 3'
KCNQ1OT1	hsa-miR-449a
3' uggUCGAUUGUUAUGUGACGGu 5'
      ||||  | | :||||||| 
5' cagAGCT-CCTAGGCACTGCCa 3'
KCNQ1OT1	hsa-miR-449a
3' uggUCGA-UUGU-UA-UGUGACGGu 5'
      ||:| :|:: || |||||||| 
5' caaAGTTGGATGCATCACACTGCCt 3'
KCNQ1OT1	hsa-miR-449a
3' ugGUCGAUUGUUAUGUGACGGu 5'
     |||||  | | |||||||: 
5' ccCAGCT--CCACACACTGCTg 3'
KCNQ1OT1	hsa-miR-449a
3' ugGUCGAUUGUUAUGUGACGGu 5'
     ||||  ||||||||||| | 
5' ccCAGC--ACAATACACTGGCc 3'
KCNQ1OT1	hsa-miR-449a
3' uggucgaUUGUUAUGUGACGGu 5'
          ::| || ||||||| 
5' attgaagGGCCAT-CACTGCCc 3'
KCNQ1OT1	hsa-miR-449a
3' ugGUC-GAUUGUUAUGUGACGGu 5'
     ||| :|:||||| |||| || 
5' taCAGTTTGACAATCCACTACCg 3'
KCNQ1OT1	hsa-miR-449a
3' ugGUCGAUUGUUAUGU-GACGGu 5'
     |||:|||||: ||| ||||| 
5' gtCAGTTAACAG-ACAGCTGCCt 3'
KCNQ1OT1	hsa-miR-449a
3' uggucgauUGUUAUGUGACGGu 5'
           |||: |||||||: 
5' agggcaccACAGGACACTGCTg 3'
KCNQ1OT1	hsa-miR-449a
3' ugguCGAUUGUUAUGUGACGGu 5'
       || ||||: |||||||: 
5' ctgtGC-AACAG-ACACTGCTa 3'
KCNQ1OT1	hsa-miR-449a
3' ugGUCGAUUGUUAUGUGACGGu 5'
     |||  ||:||  ||||||: 
5' aaCAGAAAATAA-CCACTGCTg 3'
KCNQ1OT1	hsa-miR-449a
3' uggucGAUUGUUAUGUGACGGu 5'
        | ||  ||:||:|||| 
5' ggggcCGAAGCATGCATTGCCc 3'
KCNQ1OT1	hsa-miR-449a
3' uggucgauuguuauGUGACGGu 5'
                 ||||||| 
5' gcagggccctttctCACTGCCa 3'
KCNQ1OT1	hsa-miR-449a
3' uggUCGAUUGUUAUGUGACGGu 5'
      ||| |||  | |||||:| 
5' agaAGCCAAC--TTCACTGTCc 3'
KCNQ1OT1	hsa-miR-449a
3' ugGUCGAUUGUUAUGUGACGGu 5'
     ||||||| || |||| ||| 
5' aaCAGCTAA-AA-ACACAGCCc 3'
NEAT1	hsa-miR-449a
3' uggucGAUUGUUAUGUGACGGu 5'
        | |:|  |:||||||| 
5' gacctCCAGCCCTGCACTGCCt 3'
NEAT1	hsa-miR-449a
3' ugGUCGAUUGUUA--UGUGACGGu 5'
     || |||:: :|   ||||||| 
5' ggCATCTAGTTGTCCTCACTGCCc 3'
NEAT1	hsa-miR-449a
3' ugGUCGAUUGUUA-UGUGACGGu 5'
     || :|::|  |  ||||||| 
5' gtCACTTGGCTCTCTCACTGCCc 3'
NEAT1	hsa-miR-449a
3' uggucgauugUUAUGUGACGGu 5'
             ||  ||||||| 
5' cgtagaatggAAGCCACTGCCa 3'
NEAT1	hsa-miR-449a
3' uggUCGAUUGUU--AU-GUGACGGu 5'
      :| |:| |:  |: ||||||| 
5' ccaGGGTGAGAGGTTGTCACTGCCa 3'
SNHG11	hsa-miR-449a
3' ugGUCGAUUGUUAUGUGACGGu 5'
     |||||::|  |:| ||||| 
5' ttCAGCTGGCTCTGCCCTGCCa 3'
SNHG11	hsa-miR-449a
3' ugGUCGAUUGUUAUGUGACGGu 5'
     ||||  | |:| ||||||| 
5' acCAGC--AGAGT-CACTGCCa 3'
SNHG11	hsa-miR-449a
3' ugGUCGAUUGUUAUGUGACGGu 5'
     ||||  |::: |||||||: 
5' ctCAGC-CATGGCACACTGCTg 3'
SNHG11	hsa-miR-449a
3' ugGUCGAUUGUUAUGUGACGGu 5'
     |||||::|  |:| ||||| 
5' ttCAGCTGGCTCTGCCCTGCCa 3'
SNHG11	hsa-miR-449a
3' ugGUCGAUUGUUAUGUGACGGu 5'
     |||||::|  |:| ||||| 
5' ttCAGCTGGCTCTGCCCTGCCa 3'
SNHG11	hsa-miR-449a
3' ugGUCGAUUGUUAUGUGACGGu 5'
     |||||::|  |:| ||||| 
5' ttCAGCTGGCTCTGCCCTGCCa 3'
SNHG11	hsa-miR-449a
3' ugGUCGAUUGUUAUGUGACGGu 5'
     |||||::|  |:| ||||| 
5' ttCAGCTGGCTCTGCCCTGCCa 3'
SNHG11	hsa-miR-449a
3' ugGUCGAUUGUUAUGUGACGGu 5'
     |||||::|  |:| ||||| 
5' ttCAGCTGGCTCTGCCCTGCCa 3'
SNHG11	hsa-miR-449a
3' ugGUCGAUUGUUAUGUGACGGu 5'
     |||||::|  |:| ||||| 
5' ttCAGCTGGCTCTGCCCTGCCa 3'
SNHG11	hsa-miR-449a
3' ugGUCGAUUGUUAUGUGACGGu 5'
     |||||::|  |:| ||||| 
5' ttCAGCTGGCTCTGCCCTGCCa 3'
SNHG11	hsa-miR-449a
3' ugGUCGAUUGUUAUGUGACGGu 5'
     |||||::|  |:| ||||| 
5' ttCAGCTGGCTCTGCCCTGCCa 3'
SNHG11	hsa-miR-449a
3' ugGUCGAUUGUUAUGUGACGGu 5'
     |||||::|  |:| ||||| 
5' ttCAGCTGGCTCTGCCCTGCCa 3'
SNHG11	hsa-miR-449a
3' ugGUCGAUUGUUAUGUGACGGu 5'
     |||||::|  |:| ||||| 
5' ttCAGCTGGCTCTGCCCTGCCa 3'
SNHG11	hsa-miR-449a
3' ugGUCGAUUGUUAUGUGACGGu 5'
     |||||::|  |:| ||||| 
5' ttCAGCTGGCTCTGCCCTGCCa 3'
GNAS-AS1	hsa-miR-449a
3' ugGUCGAUUG--UUAU-GUGACGGu 5'
     |||| |||  ::|: ||||||| 
5' ccCAGCCAACGGGGTGCCACTGCCg 3'
GNAS-AS1	hsa-miR-449a
3' ugGUCGAUUG--UUAU-GUGACGGu 5'
     |||| |||  ::|: ||||||| 
5' ccCAGCCAACGGGGTGCCACTGCCg 3'
XIST	hsa-miR-449a
3' ugGU-CGAUUGU-----UAUGUGACGGu 5'
     || |||:|||     |||||||||| 
5' taCATGCTGACACATACATACACTGCCt 3'
XIST	hsa-miR-449a
3' ugGUC-GAUUGUUAUGUGACGGu 5'
     :|| ||:|::| ||||||:| 
5' atTAGACTGATGACACACTGTCc 3'
XIST	hsa-miR-449a
3' ugguCG-AUUGUUAUGUGACGGu 5'
       || |||: : |||||||: 
5' atgtGCGTAATCGCACACTGCTc 3'
RP11-526A4.1	hsa-miR-450a
3' uauaauCCUUGUGUAGCGUUUu 5'
         |||| | ||:||||| 
5' ttgaacGGAAAAGATTGCAAAg 3'
RP5-1186N24.3	hsa-miR-451
3' uuGAGUCAUUACCAUUGCCAAa 5'
     | || |::| ||||:|||| 
5' gtCCCA-TGGT-GTAATGGTTa 3'
RP1-232N11.2	hsa-miR-451
3' uuGAGUCAUUACCAUUGCCAAa 5'
     :||| | |||  ||||||| 
5' atTTCA-TTATG--AACGGTTa 3'
RP1-232N11.2	hsa-miR-451
3' uuGAGUCAUUACCAUUGCCAAa 5'
     :||| | |||  ||||||| 
5' atTTCA-TTATG--AACGGTTa 3'
AC142119.1	hsa-miR-483-3p
3' uucugcccUCCUCUCCUCACu 5'
           || | ||||||| 
5' tccttgacAGTAAAGGAGTGg 3'
AC142119.1	hsa-miR-483-3p
3' uucugcccUCCUCUCCUCACu 5'
           || | ||||||| 
5' tccttgacAGTAAAGGAGTGg 3'
RP11-10L7.1	hsa-miR-483-3p
3' uucugcCCUCCUC-UCCUCACu 5'
         |||| || :|||||| 
5' tcaagtGGAGCAGTGGGAGTGa 3'
RP11-867G23.3	hsa-miR-483-3p
3' uucugcCCUCCUCUCCUCACu 5'
         ||||   ||||||| 
5' atccttGGAGCCTAGGAGTGt 3'
RP11-867G23.3	hsa-miR-483-3p
3' uuCUGCCCUCCUCUCCUCACu 5'
     | :||||  | |||:||| 
5' gtGCTGGGATTACAGGGGTGa 3'
RP11-34F13.2	hsa-miR-483-3p
3' uucUGCCCUCCUCUCCUCACu 5'
      ||| |: || :|||||| 
5' taaACGCGGAGA-GGGAGTGc 3'
HCG17	hsa-miR-485-5p
3' cuuAAGUAGUGCCGGUCGGAGa 5'
      | |||:|    ||||||| 
5' tttTGCATTA----CAGCCTCc 3'
LINC00094	hsa-miR-485-5p
3' cuuaaGUAGUGCCGGUCGGAGa 5'
        || || |  ||||||| 
5' agcccCAACAAG--CAGCCTCc 3'
LINC00094	hsa-miR-485-5p
3' cuuaaguaGUGCCGGUCGGAGa 5'
           ||   :||||||| 
5' gatcctccCAAACTCAGCCTCc 3'
LINC00094	hsa-miR-485-5p
3' cuuaaguaguGCCG--GUCGGAGa 5'
             ||||  ||||||| 
5' gaggcctggtCGGCAGCAGCCTCc 3'
LINC00094	hsa-miR-485-5p
3' cuuaaGUAGUGCCGGUCGGAGa 5'
        || || |  ||||||| 
5' agcccCAACAAG--CAGCCTCc 3'
LINC00094	hsa-miR-485-5p
3' cuuaaGUAGUGCCGGUCGGAGa 5'
        || || |  ||||||| 
5' agcccCAACAAG--CAGCCTCc 3'
LINC00094	hsa-miR-485-5p
3' cuuaaguaGUGCCGGUCGGAGa 5'
           ||   :||||||| 
5' gatcctccCAAACTCAGCCTCc 3'
LINC00094	hsa-miR-485-5p
3' cuUAAGUAGUGCCG-GUCGGAGa 5'
     |||| || :| | ||||||| 
5' cgATTC-TCCTGCCTCAGCCTCc 3'
LINC00094	hsa-miR-485-5p
3' cuuaaguaGUGCCGGUCGGAGa 5'
           ||| ||||||||| 
5' ccgcgctgCAC-GCCAGCCTCc 3'
LINC00094	hsa-miR-485-5p
3' cuuaAGUAGUGCCG-GUCGGAGa 5'
       || || :| | ||||||| 
5' gccaTCCTCCTGCCTCAGCCTCc 3'
LINC00094	hsa-miR-485-5p
3' cuUAAG-UAGUGCCG------GUCGGAGa 5'
     || | ||||:|||      ||||||| 
5' tgATGCAATCATGGCTTACTGCAGCCTCa 3'
LINC00094	hsa-miR-485-5p
3' cuuaaguaguGCCG--GUCGGAGa 5'
             ||||  ||||||| 
5' gaggcctggtCGGCAGCAGCCTCc 3'
LINC00094	hsa-miR-485-5p
3' cuUAA-GUAGUGCCGGUCGGAGa 5'
     |||  ||||| | ||||||: 
5' taATTGAATCACCG-CAGCCTTc 3'
LINC00094	hsa-miR-485-5p
3' cuuaAGUAGUGCCGGUCGGAGa 5'
       |||  | ||||||:||| 
5' gtgcTCA--AGGGCCAGTCTCt 3'
LINC00094	hsa-miR-485-5p
3' cuuaaguaGUGCCGGUCGGAGa 5'
           ||   :||||||| 
5' gatcctccCAAACTCAGCCTCc 3'
LINC00094	hsa-miR-485-5p
3' cuuaaguaguGCCG--GUCGGAGa 5'
             ||||  ||||||| 
5' gaggcctggtCGGCAGCAGCCTCc 3'
LINC00094	hsa-miR-485-5p
3' cuuaAGUAGUGCCGGUCGGAGa 5'
       |||  | ||||||:||| 
5' gtgcTCA--AGGGCCAGTCTCt 3'
LINC00094	hsa-miR-485-5p
3' cuuaaguaGUGCCGGUCGGAGa 5'
           ||| ||||||||| 
5' ccgcgctgCAC-GCCAGCCTCc 3'
LINC00094	hsa-miR-485-5p
3' cuuaAGUAGUGCCG-GUCGGAGa 5'
       || || :| | ||||||| 
5' gccaTCCTCCTGCCTCAGCCTCc 3'
LINC00094	hsa-miR-485-5p
3' cuUAAG-UAGUGCCG------GUCGGAGa 5'
     || | ||||:|||      ||||||| 
5' tgATGCAATCATGGCTTACTGCAGCCTCa 3'
LINC00094	hsa-miR-485-5p
3' cuuaaguaguGCCG--GUCGGAGa 5'
             ||||  ||||||| 
5' gaggcctggtCGGCAGCAGCCTCc 3'
LINC00094	hsa-miR-485-5p
3' cuuaAGUAGUGCCGGUCGGAGa 5'
       |||  | ||||||:||| 
5' gtgcTCA--AGGGCCAGTCTCt 3'
RP1-80N2.3	hsa-miR-489
3' cgACGGCAUAU-ACA-CUACAGUg 5'
     | |: | || | | ||||||| 
5' ccTACTTTTTATTATAGATGTCAg 3'
RP1-80N2.3	hsa-miR-489
3' cgACGGCAUAUACACUACAGUg 5'
     ||  | | :|| |||||:| 
5' gcTGAGGCAGGTGGGATGTTAt 3'
PCBP1-AS1	hsa-miR-491-5p
3' ggaguaccuucCCAAGGGGUGa 5'
              || ||||||| 
5' agggataatttGGGTCCCCACa 3'
PCBP1-AS1	hsa-miR-491-5p
3' ggaguaccuucCCAAGGGGUGa 5'
              || ||||||| 
5' agggataatttGGGTCCCCACa 3'
PCBP1-AS1	hsa-miR-491-5p
3' ggaguaccuucCCAAGGGGUGa 5'
              || ||||||| 
5' agggataatttGGGTCCCCACa 3'
PCBP1-AS1	hsa-miR-491-5p
3' ggaguaccuucCCAAGGGGUGa 5'
              || ||||||| 
5' agggataatttGGGTCCCCACa 3'
PCBP1-AS1	hsa-miR-491-5p
3' ggaguaccuucCCAAGGGGUGa 5'
              || ||||||| 
5' agggataatttGGGTCCCCACa 3'
MFI2-AS1	hsa-miR-491-5p
3' ggaguaccuucccaAGGGGUGa 5'
                 ||||||| 
5' aggatctagatatcTCCCCACa 3'
MFI2-AS1	hsa-miR-491-5p
3' ggAGUACCUUC--CCA---AGGGGUGa 5'
     || |||| |  | |   ||||||| 
5' gcTCCTGGATGCAGATATCTCCCCACa 3'
MFI2-AS1	hsa-miR-491-5p
3' ggaguaccuucccaAGGGGUGa 5'
                 ||||||| 
5' attacccagatatcTCCCCACa 3'
MFI2-AS1	hsa-miR-491-5p
3' ggaguaccuucccaAGGGGUGa 5'
                 ||||||| 
5' ccagccgcgatatcTCCCCACa 3'
RP3-399L15.3	hsa-miR-491-5p
3' ggaGUACCUUCCCAAGGGGUGa 5'
      |||   ||| |||||||| 
5' tccCATACCAGGATTCCCCACc 3'
RP3-399L15.3	hsa-miR-491-5p
3' ggAGUA--CCUUCCCA--AGGGGUGa 5'
     ||||   |||  ||  ||||||| 
5' tcTCATCCCGAATTGTAATCCCCACa 3'
RP3-399L15.3	hsa-miR-491-5p
3' ggAGUACCUUCCCAAGGGGUga 5'
     |: |  :||| |||||||  
5' agTTTTCTGAGGCTTCCCCAgc 3'
CROCCP2	hsa-miR-146b-5p
3' ucggaUACCUUAAGUCAAGAGu 5'
        | ||: || ||||:|| 
5' taggaAGGGGCTTGAGTTTTCt 3'
BCYRN1	hsa-miR-146b-5p
3' ucggAUACCUUAAGUCAAGAGu 5'
       | || | |||||||||: 
5' attaTCTGCACTTCAGTTCTTt 3'
BCYRN1	hsa-miR-146b-5p
3' ucGGAUACC----UUAAG--UCAAGAGu 5'
     ||| |||    |||||  :|||||| 
5' tgCCTCTGGATCTAATTCATGGTTCTCt 3'
RP11-526A4.1	hsa-miR-146b-5p
3' ucgGAUACCU-UAAGUCAAGAGu 5'
      :||| || || :||||:|| 
5' aggTTATAGATATATAGTTTTCc 3'
EPB41L4A-AS1	hsa-miR-146b-5p
3' ucgGAUACCUUAAGUCAAGAGu 5'
      |||||  |   ||||||| 
5' cgaCTATGCCAGGGAGTTCTCc 3'
EPB41L4A-AS1	hsa-miR-146b-5p
3' ucgGAUACCUUAAGUCAAGAGu 5'
      |||||  |   ||||||| 
5' cgaCTATGCCAGGGAGTTCTCc 3'
EPB41L4A-AS1	hsa-miR-146b-5p
3' ucgGAUACCUUAAGUCAAGAGu 5'
      |||||  |   ||||||| 
5' cgaCTATGCCAGGGAGTTCTCc 3'
RP11-173D14.3	hsa-miR-146b-5p
3' ucggaUACCUUA-AGUCAAGAGu 5'
        | ||||| | ||||:|| 
5' acaagAAGGAATCTGAGTTTTCa 3'
KB-1460A1.5	hsa-miR-146b-5p
3' ucggaUACCUUAAGUCAAGAGu 5'
        ||||||  |||||||: 
5' aggaaATGGAACCCAGTTCTTc 3'
KB-1460A1.5	hsa-miR-146b-5p
3' ucggauaccuuAAGUCAAGAGu 5'
              | |||||||| 
5' aggatgaccgcTCCAGTTCTCa 3'
LINC00476	hsa-miR-146b-5p
3' ucGGAUACCUUAAGUCAAGAGu 5'
     :||:||||: |::|||||: 
5' tcTCTGTGGAGCTTGGTTCTTc 3'
LINC00476	hsa-miR-146b-5p
3' ucGGAUACCUUAAGUCAAGAGu 5'
     :||:||||: |::|||||: 
5' tcTCTGTGGAGCTTGGTTCTTc 3'
LINC00476	hsa-miR-146b-5p
3' ucGGAUACCUUAAGUCAAGAGu 5'
     |||   |||  :||||||: 
5' ctCCTTCAGAAAATAGTTCTTg 3'
LINC00476	hsa-miR-146b-5p
3' ucGGAUACCUUAAGUCAAGAGu 5'
     :||:||||: |::|||||: 
5' tcTCTGTGGAGCTTGGTTCTTc 3'
LINC00476	hsa-miR-146b-5p
3' ucggauaCCUUAAG----UCAAGAGu 5'
          || :|||    ||||||| 
5' gcaaagcGGTGTTCACCTAGTTCTCt 3'
SNHG7	hsa-miR-146b-5p
3' ucggauaccuuaaGUCAAGAGu 5'
                |||||||| 
5' ttctcctcccggcCAGTTCTCg 3'
SNHG7	hsa-miR-146b-5p
3' ucggauaccuuaaGUCAAGAGu 5'
                |||||||| 
5' ttctcctcccggcCAGTTCTCg 3'
SNHG7	hsa-miR-146b-5p
3' ucggauaccuuaaGUCAAGAGu 5'
                |||||||| 
5' ttctcctcccggcCAGTTCTCg 3'
RP11-319E16.2	hsa-miR-146b-5p
3' ucggAUACCUUAAGUCAAGAGu 5'
       |||| ::  |||||||: 
5' ctagTATGAGGACCAGTTCTTc 3'
AC012531.25	hsa-miR-146b-5p
3' ucGGAUACCUUAAGUCAAGAgu 5'
     :|| || |||| ||||||  
5' tgTCT-TGAAATTGAGTTCTgc 3'
AC012531.25	hsa-miR-146b-5p
3' ucggauaccuuaagUCAAGAGu 5'
                 ||||||| 
5' ggcggcagattgggAGTTCTCt 3'
RP11-513N24.1	hsa-miR-146b-5p
3' ucgGAUACCUUAAGUCAAGAgu 5'
      | ||||||  |||||||  
5' gagCGATGGAA-GCAGTTCTgt 3'
TTC28-AS1	hsa-miR-146b-5p
3' ucggauaccuuaagUCAAGAGu 5'
                 ||||||| 
5' catgatagtgagggAGTTCTCa 3'
TTC28-AS1	hsa-miR-146b-5p
3' ucggauaccuuaagUCAAGAGu 5'
                 ||||||| 
5' catgatagtgagggAGTTCTCa 3'
TTC28-AS1	hsa-miR-146b-5p
3' ucggauaccuuaagUCAAGAGu 5'
                 ||||||| 
5' catgatagtgagggAGTTCTCa 3'
TTC28-AS1	hsa-miR-146b-5p
3' ucggauaccuuaagUCAAGAGu 5'
                 ||||||| 
5' gtttccaagcccagAGTTCTCc 3'
AC011747.4	hsa-miR-494
3' cuccaaagggcacaUACAAAGu 5'
                 ||||||| 
5' tgcaatatgcagaaATGTTTCc 3'
LINC00445	hsa-miR-494
3' cuccaaagggcacaUACAAAGu 5'
                 ||||||| 
5' ctctcaggggggacATGTTTCc 3'
ZRANB2-AS2	hsa-miR-193b
3' ucgccCUGAAACUCCCGGUCaa 5'
        ||| |||: ||||||  
5' aagcaGACCTTGGTGGCCAGag 3'
ZRANB2-AS2	hsa-miR-193b
3' ucgccCUGAAACUCCCGGUCaa 5'
        ||| |||: ||||||  
5' aagcaGACCTTGGTGGCCAGag 3'
RP11-95M5.1	hsa-miR-193b
3' ucgccCUGAAACUCCCGGUCaa 5'
        || | | ||||||||  
5' tggtaGAGTCTAAGGGCCAGgg 3'
RP11-379B18.5	hsa-miR-193b
3' ucgccCUGAAACUCCCGGUCaa 5'
        |:|  ||:|||||||  
5' caaaaGGCACTGGGGGCCAGct 3'
ALDH1L1-AS2	hsa-miR-193b
3' ucgcccuGAAACUCCCGGUCAa 5'
          ||  | |||||||| 
5' ccagatcCTCGGCGGGCCAGTc 3'
ALDH1L1-AS2	hsa-miR-193b
3' ucgcccuGAAACUCCCGGUCAa 5'
          ||  | |||||||| 
5' ccagatcCTCGGCGGGCCAGTc 3'
CTD-2007L18.5	hsa-miR-193b
3' ucgcCCUGAAACUCCCGGUCAa 5'
       | :||| |  ||||||| 
5' tggtGCGCTTGGTTGGCCAGTc 3'
CTA-929C8.6	hsa-miR-193b
3' ucgCCCUGAAACUC-CCGGUCaa 5'
      |||:| | |:| ||||||  
5' tcaGGGGCCTGGGGAGGCCAGca 3'
AC009299.3	hsa-miR-181d
3' ugggUGGCUGUUGUUACUUACAa 5'
       |::  :||   ||||||| 
5' ataaATTACTAAATTTGAATGTg 3'
RP11-21I10.2	hsa-miR-181d
3' ugGGUGGCU--GUUGUUACUUACAa 5'
     |::::|:  || :| ||||||| 
5' tcCTGTTGGTTCATTATTGAATGTg 3'
RP11-361F15.2	hsa-miR-181d
3' uggGUGG-C-UGUUGUUACUUACAa 5'
      ||:| | | ||: |||||||| 
5' ttaCATCAGAAAAATCATGAATGTc 3'
RP11-361F15.2	hsa-miR-181d
3' uggguggcuGUUGUUACUUACAa 5'
            ::| ||||||||| 
5' cttttcattTGAAAATGAATGTg 3'
RP11-361F15.2	hsa-miR-181d
3' ugGGUGGCUGU-UGU-UACUUACAa 5'
     :||:  |:| ::| |||||||| 
5' gtTCATATATATGTATATGAATGTc 3'
RP11-400K9.4	hsa-miR-181d
3' ugGGUGG-CUGUUGUUACUUACaa 5'
     :|||:  ||: |:|||||||  
5' agTCACTATACGCCGATGAATGcc 3'
LINC00476	hsa-miR-181d
3' ugGGUGGCUG--UUGUUACUUACaa 5'
     |||:  ||  |:|||||||||  
5' aaCCATGAACCTAGCAATGAATGag 3'
LL0XNC01-237H1.2	hsa-miR-181d
3' uggGUGGCUGUUG--UUACUUACAa 5'
      |||| : |||  :|||||||| 
5' gaaCACCCGAAACGTGATGAATGTg 3'
LL0XNC01-237H1.2	hsa-miR-181d
3' ugGGUGGCUGU-UGUUACUUACaa 5'
     :||::|  | |::|||||||  
5' ttTCATTGTGACATGATGAATGaa 3'
LL0XNC01-237H1.2	hsa-miR-181d
3' uggGUGGC-UGUUGU--UACUUACaa 5'
      ||:|| :::|||  |||||||  
5' gaaCATCGTGTGACATGATGAATGaa 3'
RP5-821D11.7	hsa-miR-512-5p
3' cuuucACGGGAGUUCCGAC-UCAc 5'
        ||||: |||||||| ||| 
5' atacaTGCCTGCAAGGCTGTAGTg 3'
MAGI1-IT1	hsa-miR-520e
3' ggGAGUUUUUCC-UUCGUGAaa 5'
     ||:|||:|||  ||||||  
5' ctCTTAAAGAGGTCAGCACTgt 3'
MAGI1-IT1	hsa-miR-520e
3' gggagUUUUUCCUUCGUGAAa 5'
        :| ||   ||||||| 
5' caagaGACAAATCAGCACTTt 3'
MAGI1-IT1	hsa-miR-520e
3' gggaguuuuuccuUCGUGAAa 5'
                ||||||| 
5' tcacgtcgtcaccAGCACTTg 3'
LINC00472	hsa-miR-520e
3' gggAGUUUUUCCUUCGUGAaa 5'
      | :|:||| |||||||  
5' atgTAGAGAAGAAAGCACTgg 3'
LINC00472	hsa-miR-520e
3' gggaguuuuuccuUCGUGAAa 5'
                ||||||| 
5' tactaccttatttAGCACTTa 3'
LINC00472	hsa-miR-520e
3' gggAGUUUUUCCUUCGUGAAa 5'
      |||: || | :|||||| 
5' atgTCAGTAATG-GGCACTTa 3'
LINC00472	hsa-miR-520e
3' gggaguuuuuccuUCGUGAAa 5'
                ||||||| 
5' tactaccttatttAGCACTTa 3'
MIR17HG	hsa-miR-520e
3' gggaguuuuuccUUCGUGAAa 5'
               :||||||| 
5' ctactgcattatGAGCACTTa 3'
MIR17HG	hsa-miR-520e
3' gggaguuuuuccUUCGUGAAa 5'
               :||||||| 
5' ctactgcattatGAGCACTTa 3'
CROCCP2	hsa-miR-515-3p
3' uugcgagguuuuCUUCCGUGAg 5'
               | ||||||| 
5' cggtcttgtcccGCAGGCACTg 3'
RP11-513I15.6	hsa-miR-515-3p
3' uuGCGAGGUUUUCUUCCGUGAg 5'
     | | :||: || :|||||| 
5' ctCTCCTCAGCAGTGGGCACTg 3'
RP11-513I15.6	hsa-miR-515-3p
3' uugcGAGGUUUUCUUCCGUGAg 5'
       |||||| | ||||||:| 
5' cggaCTCCAACA-AAGGCATTa 3'
LINC00476	hsa-miR-515-3p
3' uugcgAGGUUUUCUUCCGUGAg 5'
        ||||||   ||||||| 
5' tcttaTCCAAA--TAGGCACTc 3'
LINC00476	hsa-miR-515-3p
3' uugcgagGUUUUCUUCCGUGAg 5'
          |||||| |||||:| 
5' cctgacaCAAAAGTAGGCATTt 3'
LINC00476	hsa-miR-515-3p
3' uugCGAGGUUUUC-UUCCGUGAg 5'
      | ||:|   | :||||||| 
5' aagGATCTATCTGTGAGGCACTt 3'
LINC00476	hsa-miR-515-3p
3' uuGCGAGGUUU---UCUUCCGUGAg 5'
     | ||:||:|   | ||||||:| 
5' aaCTCTTCAGACACAAAAGGCATTt 3'
LINC00476	hsa-miR-515-3p
3' uugcgaggUUUUCUUCCGUGag 5'
           |:|:||||||||  
5' gaatgaagAGAGGAAGGCACaa 3'
RP11-168J19.2	hsa-miR-515-3p
3' uugCGAGGUUUUCUUCCGUGAg 5'
      |||  :|    ||||||| 
5' gtaGCTGGGATTACAGGCACTc 3'
OIP5-AS1	hsa-miR-515-3p
3' uuGCGAGGUUUUCUUCCGUGAg 5'
     :|:|::|: |  |||||:| 
5' gaTGTTTTAGCAACAGGCATTt 3'
OIP5-AS1	hsa-miR-515-3p
3' uuGCGAGGUUUUCUUCCGUGAg 5'
     || |||    ||||||||| 
5' gcCG-TCCCTCTGAAGGCACTg 3'
CROCCP2	hsa-miR-519e
3' uugugagauUUUCCUCCGUGAa 5'
            :|:||||||:|| 
5' ggtggaggtGAGGGAGGCGCTg 3'
CROCCP2	hsa-miR-519e
3' uugugagauuuuCCUCCGUGAa 5'
               | ||||||| 
5' cggtcttgtcccGCAGGCACTg 3'
RP11-457M11.5	hsa-miR-519e
3' uugugagauuuucCUCCGUGAa 5'
                |||||||| 
5' ggggacagagtttGAGGCACTg 3'
LINC00476	hsa-miR-519e
3' uugugAGAUUUUC-CUCCGUGAa 5'
        ||||   | |||||||| 
5' aaggaTCTATCTGTGAGGCACTt 3'
LINC00476	hsa-miR-519e
3' uugUGAGAUU---UUCCUCCGUGAa 5'
      :|||| |   ||  ||||||| 
5' caaGCTCTTATCCAAATAGGCACTc 3'
LINC00476	hsa-miR-519e
3' uugUGAGAUUUUCCUCCGUGAa 5'
      || | ||||| |||||:| 
5' ctgACAC-AAAAGTAGGCATTt 3'
RP11-168J19.2	hsa-miR-519e
3' uugugagauuuuccUCCGUGAa 5'
                 ||||||| 
5' gtagctgggattacAGGCACTc 3'
OIP5-AS1	hsa-miR-519e
3' uuGUGAGAUUUUCCUCCGUGAa 5'
     :::|:||: |  |||||:| 
5' gaTGTTTTAGCAACAGGCATTt 3'
OIP5-AS1	hsa-miR-519e
3' uuGUGAGAUUUUCCUCCGUGAa 5'
     | ||||:|    ||||||| 
5' gtCCCTCTGA----AGGCACTg 3'
TTC28-AS1	hsa-miR-519e
3' uuGUGAGAUUUUCCUCCGUGAa 5'
     ||: :||:||| || |||| 
5' aaCATCTTAGAAGCAGCCACTg 3'
TTC28-AS1	hsa-miR-519e
3' uuGUGAGAUUUUCCUCCGUGAa 5'
     |||||  :| |||||| || 
5' agCACTCCCGACGGAGGCCCTc 3'
TTC28-AS1	hsa-miR-519e
3' uuGUGAGAUUUUCCUCCGUGAa 5'
     |||||  :| |||||| || 
5' agCACTCCCGACGGAGGCCCTc 3'
TTC28-AS1	hsa-miR-519e
3' uuGUGAGAUUUUCCUCCGUGAa 5'
     ||: :||:||| || |||| 
5' aaCATCTTAGAAGCAGCCACTg 3'
TTC28-AS1	hsa-miR-519e
3' uuGUGAGAUUUUCCUCCGUGAa 5'
     ||: :||:||| || |||| 
5' aaCATCTTAGAAGCAGCCACTg 3'
TTC28-AS1	hsa-miR-519e
3' uuGUGAGAUUUUCCUCCGUGAa 5'
     ||: :||:||| || |||| 
5' aaCATCTTAGAAGCAGCCACTg 3'
RP5-1166F10.1	hsa-miR-519c-3p
3' uagGAGAUUUUUCUACGUGAAa 5'
      :|| :| ||  ||||||| 
5' cagTTCAGATAAATTGCACTTg 3'
CROCCP2	hsa-miR-520a-3p
3' ugucagGUUUCCCUUCGUGAAa 5'
         || || | ||||||| 
5' ctggcaCACAGTG-AGCACTTa 3'
CROCCP2	hsa-miR-520a-3p
3' ugUCAGGUUUCCCUUCGUGAaa 5'
     || : :|||||||||:||  
5' gcAGCTGGAAGGGAAGCGCTca 3'
CROCCP2	hsa-miR-520a-3p
3' ugucagguuucccuUCGUGAAa 5'
                 ||||||| 
5' acgcctgtaatcccAGCACTTt 3'
AC012065.7	hsa-miR-520a-3p
3' ugucAGGUUUCCCUUCGUGAAa 5'
       |::|:  |||||||:|| 
5' gtctTTTAGCTGGAAGCATTTc 3'
MAGI1-IT1	hsa-miR-520a-3p
3' ugUCAGGUUUCCCU----UCGUGAAa 5'
     || | |:||  |    ||||||| 
5' tcAGCCAAGAGACAAATCAGCACTTt 3'
MAGI1-IT1	hsa-miR-520a-3p
3' ugucagguuucccuUCGUGAAa 5'
                 ||||||| 
5' ttcacgtcgtcaccAGCACTTg 3'
RP11-91K9.1	hsa-miR-520a-3p
3' ugucaggUUUCCCUUCGUGAAa 5'
          ||| | :||||||| 
5' ttgtaggAAAAGAGAGCACTTt 3'
RP11-91K9.1	hsa-miR-520a-3p
3' ugUCAGGUUUCCCUUCGUGAAa 5'
     | | ||||   :||||:|| 
5' ggAATACAAAATTGAGCATTTc 3'
RP11-195E2.4	hsa-miR-520a-3p
3' ugucagguuucccuUCGUGAAa 5'
                 ||||||| 
5' acgcctgtaatcctAGCACTTt 3'
RP11-457M11.5	hsa-miR-520a-3p
3' ugUCAGGUUUCCC--UUCGUGAAa 5'
     || :|||: ||  :|||:||| 
5' ttAGCTCAAGTGGTAGAGCGCTTg 3'
RP5-1186N24.3	hsa-miR-520a-3p
3' ugUCAGGUUUCCCUUCGUGAaa 5'
     :|| :|| ||  ||||||  
5' atGGTGTAATGGTTAGCACTct 3'
RP11-513I15.6	hsa-miR-520a-3p
3' ugucagguuucccUUCGUGAAa 5'
                |||||||| 
5' ttttgttggctaaAAGCACTTt 3'
RP11-513I15.6	hsa-miR-520a-3p
3' ugucagguuucccuUCGUGAAa 5'
                 ||||||| 
5' ctcctttttacttcAGCACTTt 3'
RP11-513I15.6	hsa-miR-520a-3p
3' ugucagguuucccuUCGUGAAa 5'
                 ||||||| 
5' ctcctttttacttcAGCACTTt 3'
RP11-508N12.2	hsa-miR-520a-3p
3' ugucaGGUUUCCCUUCGUGAaa 5'
        |||:| |||||||||  
5' tcatgCCAGA-GGAAGCACTcc 3'
MIR210HG	hsa-miR-520a-3p
3' ugucagguuucccUUCGUGAAa 5'
                :||||||| 
5' agctggccctacaGAGCACTTc 3'
MIR210HG	hsa-miR-520a-3p
3' ugucagguuucccUUCGUGAAa 5'
                :||||||| 
5' agctggccctacaGAGCACTTc 3'
MIR210HG	hsa-miR-520a-3p
3' ugucagguuucccUUCGUGAAa 5'
                :||||||| 
5' agctggccctacaGAGCACTTc 3'
RP11-319E16.2	hsa-miR-520a-3p
3' ugucAGGUUUCCCUUCGUGAAa 5'
       ||:||:   :||||||| 
5' gactTCTAAGCCTGAGCACTTt 3'
DLEU2	hsa-miR-520a-3p
3' ugUCAGGUUUC-CCUUCGUGAAa 5'
     | || ||||   |||||:|| 
5' atATTCAAAAGTTTAAGCATTTa 3'
DLEU2	hsa-miR-520a-3p
3' ugUCAGGUUUC-CCUUCGUGAAa 5'
     | || ||||   |||||:|| 
5' atATTCAAAAGTTTAAGCATTTa 3'
OIP5-AS1	hsa-miR-520a-3p
3' ugucagguuucccuUCGUGAAa 5'
                 ||||||| 
5' acacctataatcccAGCACTTt 3'
COX10-AS1	hsa-miR-520a-3p
3' ugucaGGUUUCCCUUCGUGAAa 5'
        |: || || ||||||| 
5' tttcaCTTAAAGGCAGCACTTt 3'
COX10-AS1	hsa-miR-520a-3p
3' ugucAGGUUUCCCUUCGUGAAa 5'
       |:| || | :||||:|| 
5' tcttTTCTAATGTGAGCATTTt 3'
COX10-AS1	hsa-miR-520a-3p
3' ugucaggUUUC-CCUUCGUGAAa 5'
          |||| || ||||||| 
5' tgtcaggAAAGAGGCAGCACTTt 3'
LINC00176	hsa-miR-520a-3p
3' ugucaggUUUCCCUUCGUGAAa 5'
          :|: || ||||||| 
5' tccctggGAGAGGCAGCACTTg 3'
LINC00176	hsa-miR-520a-3p
3' ugucaggUUUCCCUUCGUGAAa 5'
          :|: || ||||||| 
5' tccctggGAGAGGCAGCACTTg 3'
SLC25A5-AS1	hsa-miR-520a-3p
3' ugucAGGUUUCCC-UUCGUGAAa 5'
       |:||  ||| |||||:|| 
5' tcccTTCACTGGGTAAGCATTTg 3'
SLC25A5-AS1	hsa-miR-520a-3p
3' ugucAGGUUUCCC-UUCGUGAAa 5'
       |:||  ||| |||||:|| 
5' tcccTTCACTGGGTAAGCATTTg 3'
SLC25A5-AS1	hsa-miR-520a-3p
3' ugucAGGUUUCCC-UUCGUGAAa 5'
       |:||  ||| |||||:|| 
5' tcccTTCACTGGGTAAGCATTTg 3'
SLC25A5-AS1	hsa-miR-520a-3p
3' ugucAGGUUUCCC-UUCGUGAAa 5'
       |:||  ||| |||||:|| 
5' tcccTTCACTGGGTAAGCATTTg 3'
RP11-1114A5.4	hsa-miR-520a-3p
3' ugucagguuucccuUCGUGAAa 5'
                 ||||||| 
5' atgcctgtaatcccAGCACTTg 3'
RP11-1114A5.4	hsa-miR-520a-3p
3' ugucagguuucccuUCGUGAAa 5'
                 ||||||| 
5' atgcctgtaatcccAGCACTTt 3'
CROCCP2	hsa-miR-519b-3p
3' uuGGAGAUUUUCCUACGUGAAa 5'
     |:|:||| | | ||||:|| 
5' tgCTTTTAACA-GCTGCATTTt 3'
CROCCP2	hsa-miR-519b-3p
3' uuggagauuuuccuACGUGAAa 5'
                 ||||||| 
5' gattctctccgcccTGCACTTt 3'
CROCCP2	hsa-miR-519b-3p
3' uuggagauuuuccuACGUGAAa 5'
                 ||||||| 
5' gattctctccgcccTGCACTTt 3'
RP11-403I13.5	hsa-miR-519b-3p
3' uuGGAGAUUUUCCUACGUGAAa 5'
     || | || ||  ||||||| 
5' ttCCACCAACAG--TGCACTTa 3'
RP11-361F15.2	hsa-miR-519b-3p
3' uuGGAGAUUUUCCUACGUGAAa 5'
     ::|:| |:  | ||||||| 
5' tgTTTTTCAGTTGCTGCACTTt 3'
RP11-361F15.2	hsa-miR-519b-3p
3' uuGGAGAUUUUCCUACGUGAAa 5'
     |:|:|:  |   ||||||| 
5' agCTTTTGTTA-ATTGCACTTt 3'
OIP5-AS1	hsa-miR-519b-3p
3' uuGGAGAUUUUCCUACGUGAAa 5'
     |:|| :|   ||||||:|| 
5' tgCTTCAGACCAGATGCATTTa 3'
RP11-212I21.4	hsa-miR-519b-3p
3' uuGGAGAUUUUCCUACGUGAAa 5'
     |||||:| |  |||:|:|| 
5' taCCTCTGATAAAATGTATTTt 3'
LINC00176	hsa-miR-519b-3p
3' uuggagAUUUUCCUACGUGAAa 5'
         | |||| :||||:|| 
5' caaacaTTAAAGAGTGCATTTa 3'
TTC28-AS1	hsa-miR-519b-3p
3' uuggagauuuuccUACGUGAAa 5'
                |||||||| 
5' ccatgttgattatATGCACTTg 3'
TTC28-AS1	hsa-miR-519b-3p
3' uuggagauuuuccUACGUGAAa 5'
                |||||||| 
5' ccatgttgattatATGCACTTg 3'
TTC28-AS1	hsa-miR-519b-3p
3' uuggagAUUUUC-CUACGUGAAa 5'
         |:|| | ||||:|||| 
5' ctgaggTGAATGAGATGTACTTt 3'
SLC25A5-AS1	hsa-miR-519b-3p
3' uuGGAGAUUUUCCUACGUGAAa 5'
     |||||:||||  | ||||| 
5' ttCCTCTGAAAG--TACACTTt 3'
SLC25A5-AS1	hsa-miR-519b-3p
3' uuGGAGAUUUUCCUACGUGAAa 5'
     |||||:||||  | ||||| 
5' ttCCTCTGAAAG--TACACTTt 3'
SLC25A5-AS1	hsa-miR-519b-3p
3' uuGGAGAUUUUCCUACGUGAAa 5'
     |||||:||||  | ||||| 
5' ttCCTCTGAAAG--TACACTTt 3'
CROCCP2	hsa-miR-520b
3' gggagauUUUCCUUCGUGAAa 5'
          | || :||||||| 
5' ctggcacACAGTGAGCACTTa 3'
CROCCP2	hsa-miR-520b
3' ggGAGAUUUUCCUUCGUGAAa 5'
     || | ||    ||||||| 
5' gcCTGT-AATCCCAGCACTTt 3'
AC012065.7	hsa-miR-520b
3' ggGAGAUUUUCCUUCGUGAAa 5'
     :|:||:  |||||||:|| 
5' tcTTTTAGCTGGAAGCATTTc 3'
FGD5-AS1	hsa-miR-520b
3' ggGAGAUUUUCCUUCGUGAAa 5'
     ||||:: |   ||||||| 
5' ggCTCTGGCA-TCAGCACTTt 3'
FGD5-AS1	hsa-miR-520b
3' ggGAGAUUUUCCUUCGUGAAa 5'
     || ||||| |||||| || 
5' ctCTGTAAAATGAAGCAGTTa 3'
FGD5-AS1	hsa-miR-520b
3' gggagauuuuccuUCGUGAAa 5'
                ||||||| 
5' ccttccctgtttcAGCACTTa 3'
MAGI1-IT1	hsa-miR-520b
3' gggagaUUUUCCUUCGUGAAa 5'
         | ||   ||||||| 
5' caagagACAAATCAGCACTTt 3'
MAGI1-IT1	hsa-miR-520b
3' ggGAGAUUUUCC-UUCGUGAaa 5'
     ||: ||:|||  ||||||  
5' ctCTTAAAGAGGTCAGCACTgt 3'
MAGI1-IT1	hsa-miR-520b
3' gggagauuuuccuUCGUGAAa 5'
                ||||||| 
5' tcacgtcgtcaccAGCACTTg 3'
RP11-91K9.1	hsa-miR-520b
3' gggagaUUUUCCUUCGUGAAa 5'
         ||||| :||||||| 
5' tgtaggAAAAGAGAGCACTTt 3'
RP11-195E2.4	hsa-miR-520b
3' ggGAGAUUUUCCUUCGUGAAa 5'
     || | ||    ||||||| 
5' gcCTGT-AATCCTAGCACTTt 3'
HCG18	hsa-miR-520b
3' gggagauuuuccuUCGUGAAa 5'
                ||||||| 
5' acagaatgtgcttAGCACTTt 3'
HCG18	hsa-miR-520b
3' gggagauuuuccuUCGUGAAa 5'
                ||||||| 
5' acagaatgtgcttAGCACTTt 3'
HCG18	hsa-miR-520b
3' gggagauuuuccuUCGUGAAa 5'
                ||||||| 
5' acagaatgtgcttAGCACTTt 3'
HCG18	hsa-miR-520b
3' gggagauuuuccuUCGUGAAa 5'
                ||||||| 
5' acagaatgtgcttAGCACTTt 3'
HCG18	hsa-miR-520b
3' gggagauuuuccuUCGUGAAa 5'
                ||||||| 
5' acagaatgtgcttAGCACTTt 3'
HCG18	hsa-miR-520b
3' gggagauuuuccuUCGUGAAa 5'
                ||||||| 
5' acagaatgtgcttAGCACTTt 3'
HCG18	hsa-miR-520b
3' gggaGAUUUU-CCUUCGUGAAa 5'
       ||:|||    ||||||| 
5' acgcCTGAAATCCCAGCACTTt 3'
HCG18	hsa-miR-520b
3' gggagauuuuccuUCGUGAAa 5'
                ||||||| 
5' aaaatcagtgttcAGCACTTc 3'
RP11-513I15.6	hsa-miR-520b
3' gggagauuuuccUUCGUGAAa 5'
               |||||||| 
5' tttgttggctaaAAGCACTTt 3'
RP11-513I15.6	hsa-miR-520b
3' ggGAGAUUUUCCUUCGUGAAa 5'
     ||:|  |    ||||||| 
5' tcCTTTTTACTTCAGCACTTt 3'
RP11-513I15.6	hsa-miR-520b
3' ggGAGAUUUUCCUUCGUGAAa 5'
     ||:|  |    ||||||| 
5' tcCTTTTTACTTCAGCACTTt 3'
LINC00472	hsa-miR-520b
3' gggagaUUUUCCUUCGUGAaa 5'
         |:||| |||||||  
5' atgtagAGAAGAAAGCACTgg 3'
LINC00472	hsa-miR-520b
3' gggagauuuuccuUCGUGAAa 5'
                ||||||| 
5' tactaccttatttAGCACTTa 3'
LINC00472	hsa-miR-520b
3' gggagauuuuccuUCGUGAAa 5'
                ||||||| 
5' tactaccttatttAGCACTTa 3'
RP11-361F15.2	hsa-miR-520b
3' gggAGAUUUUCC--UUCGUGAaa 5'
      ||||||| |  |||||||  
5' tcaTCTAAAAAGAAAAGCACTat 3'
LINC00476	hsa-miR-520b
3' ggGAGAUUUUCCUUCGUGAAa 5'
     ||:||||   |||||:|| 
5' tgCTTTAAA---AAGCATTTa 3'
LINC00476	hsa-miR-520b
3' ggGAGAUUUUCCUUCGUGAAa 5'
     || | ||    ||||||| 
5' gcCTGT-AATCCCAGCACTTt 3'
LINC00476	hsa-miR-520b
3' gggAGAUUUUC-CUUCGUGAAa 5'
      ||||   | ||:|||||| 
5' ggaTCTATCTGTGAGGCACTTg 3'
RP11-508N12.2	hsa-miR-520b
3' gggagauUUUCCUUCGUGAaa 5'
          |:||||||||||  
5' tcatgccAGAGGAAGCACTcc 3'
MIR210HG	hsa-miR-520b
3' ggGAGAUUUUCCUUCGUGAAa 5'
     | ||| |   :||||||| 
5' ggCCCTACA---GAGCACTTc 3'
MIR210HG	hsa-miR-520b
3' ggGAGAUUUUCCUUCGUGAAa 5'
     | ||| |   :||||||| 
5' ggCCCTACA---GAGCACTTc 3'
MIR210HG	hsa-miR-520b
3' ggGAGAUUUUCCUUCGUGAAa 5'
     | ||| |   :||||||| 
5' ggCCCTACA---GAGCACTTc 3'
RP11-319E16.2	hsa-miR-520b
3' ggGAGAUUUUCCUUCGUGAAa 5'
     :|||||:   :||||||| 
5' acTTCTAAGCCTGAGCACTTt 3'
RP11-319E16.2	hsa-miR-520b
3' gggagaUUUUCCUUCGUGAAa 5'
         ||||| :||||:|| 
5' ttaagaAAAAGTGAGCATTTt 3'
RP11-474D1.3	hsa-miR-520b
3' gggaGAUUUUCCUUCGUGAaa 5'
       ||::| | |||||||  
5' tgacCTGGATGCAAGCACTgt 3'
RP11-474D1.3	hsa-miR-520b
3' gggaGAUUUUCCUUCGUGAaa 5'
       ||::| | |||||||  
5' tgacCTGGATGCAAGCACTgt 3'
DLEU2	hsa-miR-520b
3' gggAGAUUUUC--CUUCGUGAAa 5'
      |: |||||   |||||:|| 
5' ataTTCAAAAGTTTAAGCATTTa 3'
DLEU2	hsa-miR-520b
3' gggAGAUUUUC--CUUCGUGAAa 5'
      |: |||||   |||||:|| 
5' ataTTCAAAAGTTTAAGCATTTa 3'
MIR17HG	hsa-miR-520b
3' gggagauuuuccUUCGUGAAa 5'
               :||||||| 
5' ctactgcattatGAGCACTTa 3'
MIR17HG	hsa-miR-520b
3' gggagauuuuccUUCGUGAAa 5'
               :||||||| 
5' ctactgcattatGAGCACTTa 3'
OIP5-AS1	hsa-miR-520b
3' gggaGAU-UUUCCUUCGUGAAa 5'
       ||| ||    ||||||| 
5' acacCTATAATCCCAGCACTTt 3'
COX10-AS1	hsa-miR-520b
3' ggGAGAUUUUCCUUCGUGAAa 5'
     | || ||||| ||||||| 
5' ttCACTTAAAGGCAGCACTTt 3'
COX10-AS1	hsa-miR-520b
3' ggGAGAUUUUCCUUCGUGAAa 5'
     :||| || | :||||:|| 
5' ttTTCT-AATGTGAGCATTTt 3'
COX10-AS1	hsa-miR-520b
3' gggagaUUUUCCUUCGUGAAa 5'
         ||:||| ||||||| 
5' tcaggaAAGAGGCAGCACTTt 3'
LINC00176	hsa-miR-520b
3' ggGAGAUUUUCCUUCGUGAAa 5'
     ||  :|:||| ||||||| 
5' ccCTGGGAGAGGCAGCACTTg 3'
LINC00176	hsa-miR-520b
3' ggGAGAUUUUCCUUCGUGAAa 5'
     ||  :|:||| ||||||| 
5' ccCTGGGAGAGGCAGCACTTg 3'
RP11-1114A5.4	hsa-miR-520b
3' ggGAGAUUUUCCUUCGUGAAa 5'
     || | ||    ||||||| 
5' gcCTGT-AATCCCAGCACTTg 3'
RP11-1114A5.4	hsa-miR-520b
3' ggGAGAUUUUCCUUCGUGAAa 5'
     || | ||    ||||||| 
5' gcCTGT-AATCCCAGCACTTt 3'
AC012065.7	hsa-miR-520c-3p
3' ugGGAGAUUUUCCUUCGUGAAa 5'
     |:|:||:  |||||||:|| 
5' gtCTTTTAGCTGGAAGCATTTc 3'
LINC00312	hsa-miR-520c-3p
3' ugGGAGAUUUUCC--UUCGUGAaa 5'
     |: ||| ||||  |||||||  
5' ttCTACTATAAGGAAAAGCACTat 3'
LINC00312	hsa-miR-520c-3p
3' ugggagAUUUUCCUUCGUGAAa 5'
         |:| | | ||||||| 
5' caatagTGACATG-AGCACTTg 3'
MAGI1-IT1	hsa-miR-520c-3p
3' ugGGAGA--UUUUCC-UUCGUGAaa 5'
     |||||  ||:|||  ||||||  
5' ctCCTCTTAAAGAGGTCAGCACTgt 3'
MAGI1-IT1	hsa-miR-520c-3p
3' ugggagaUUUUCCUUCGUGAAa 5'
          | ||   ||||||| 
5' ccaagagACAAATCAGCACTTt 3'
MAGI1-IT1	hsa-miR-520c-3p
3' ugggagauuuuccuUCGUGAAa 5'
                 ||||||| 
5' ttcacgtcgtcaccAGCACTTg 3'
RP11-91K9.1	hsa-miR-520c-3p
3' ugggagaUUUUCCUUCGUGAAa 5'
          ||||| :||||||| 
5' ttgtaggAAAAGAGAGCACTTt 3'
LINC00472	hsa-miR-520c-3p
3' ugggagaUUUUCCUUCGUGAaa 5'
          |:||| |||||||  
5' catgtagAGAAGAAAGCACTgg 3'
LINC00472	hsa-miR-520c-3p
3' ugggagauuuuccuUCGUGAAa 5'
                 ||||||| 
5' gtactaccttatttAGCACTTa 3'
LINC00472	hsa-miR-520c-3p
3' ugggagauuuuccuUCGUGAAa 5'
                 ||||||| 
5' gtactaccttatttAGCACTTa 3'
RP11-474D1.3	hsa-miR-520c-3p
3' ugggaGAUUUUCCUUCGUGAaa 5'
        ||::| | |||||||  
5' gtgacCTGGATGCAAGCACTgt 3'
RP11-474D1.3	hsa-miR-520c-3p
3' ugggaGAUUUUCCUUCGUGAaa 5'
        ||::| | |||||||  
5' gtgacCTGGATGCAAGCACTgt 3'
RP11-1007O24.3	hsa-miR-520c-3p
3' ugggAGAU-UUUC-CUUCGUGAAa 5'
       |:|| ||||  |||||:|| 
5' aggaTTTACAAAGTAAAGCATTTa 3'
CTD-2270L9.4	hsa-miR-520c-3p
3' ugggagauuuuccuUCGUGAAa 5'
                 ||||||| 
5' atgcctgcaatcccAGCACTTt 3'
CTD-2270L9.4	hsa-miR-520c-3p
3' ugggagauuuuccuUCGUGAAa 5'
                 ||||||| 
5' atgcctgcaatcccAGCACTTt 3'
COX10-AS1	hsa-miR-520c-3p
3' ugGGAGAUUUUCCUUCGUGAAa 5'
     :| || ||||| ||||||| 
5' ttTCACTTAAAGGCAGCACTTt 3'
COX10-AS1	hsa-miR-520c-3p
3' ugGGAGAUUUUCCUUCGUGAAa 5'
     ::||| || | :||||:|| 
5' ctTTTCT-AATGTGAGCATTTt 3'
COX10-AS1	hsa-miR-520c-3p
3' ugggagaUUUUCCUUCGUGAAa 5'
          ||:||| ||||||| 
5' gtcaggaAAGAGGCAGCACTTt 3'
LINC00176	hsa-miR-520c-3p
3' ugGGAGAUUUUCCUUCGUGAAa 5'
     |||  :|:||| ||||||| 
5' tcCCTGGGAGAGGCAGCACTTg 3'
LINC00176	hsa-miR-520c-3p
3' ugGGAGAUUUUC----CUUCGUGAAa 5'
     |||: :||||    |:|||:||| 
5' gcCCTTGGAAAGTTCCGGAGCGCTTa 3'
LINC00176	hsa-miR-520c-3p
3' ugGGAGAUUUUCCUUCGUGAAa 5'
     |||  :|:||| ||||||| 
5' tcCCTGGGAGAGGCAGCACTTg 3'
RP11-1114A5.4	hsa-miR-520c-3p
3' ugGGAGAUUUUCCUUCGUGAAa 5'
     ||| | ||    ||||||| 
5' tgCCTGT-AATCCCAGCACTTg 3'
RP11-1114A5.4	hsa-miR-520c-3p
3' ugGGAGAUUUUCCUUCGUGAAa 5'
     ||| | ||    ||||||| 
5' tgCCTGT-AATCCCAGCACTTt 3'
CROCCP2	hsa-miR-519d
3' gugagauuucccucCGUGAAAc 5'
                 ||||||| 
5' attctctccgccctGCACTTTt 3'
CROCCP2	hsa-miR-519d
3' guGAGAUUUCCCUCCGUGAAAc 5'
     ||:| ||  |  |||:||| 
5' tgCTTTTAACAGCTGCATTTTt 3'
CROCCP2	hsa-miR-519d
3' gugaGAUUUCCCUCCGUGAAAc 5'
       ||: || || |||:||| 
5' aatgCTGCAGAGA-GCATTTTt 3'
CROCCP2	hsa-miR-519d
3' guGAGAUUUCCCUCCGUGAAAc 5'
     || |||    | ||||||| 
5' gcCTGTAATCCCA-GCACTTTg 3'
CROCCP2	hsa-miR-519d
3' gugagauuucccucCGUGAAAc 5'
                 ||||||| 
5' attctctccgccctGCACTTTt 3'
AC011747.4	hsa-miR-519d
3' guGAGAUUUCCCUCCGUGAAAc 5'
     || |||    | ||||||| 
5' gcCTGTAATCCCA-GCACTTTg 3'
RP11-121C2.2	hsa-miR-519d
3' gugagauuucccUCCGUGAAAc 5'
               | ||||||| 
5' atagctattttaAAGCACTTTc 3'
RP11-195E2.4	hsa-miR-519d
3' guGAGAUUUCCCUCCGUGAAAc 5'
     || |||    | ||||||| 
5' gcCTGTAATCCTA-GCACTTTg 3'
RP11-513I15.6	hsa-miR-519d
3' gugaGAUUUCCCUCCGUGAAAc 5'
       |||||   | ||||||| 
5' ttggCTAAA---A-GCACTTTc 3'
RP11-513I15.6	hsa-miR-519d
3' gugagauuucccucCGUGAAAc 5'
                 ||||||| 
5' tcctttttacttcaGCACTTTg 3'
RP11-513I15.6	hsa-miR-519d
3' gugagauuucccucCGUGAAAc 5'
                 ||||||| 
5' caacaatcaaaactGCACTTTc 3'
RP11-513I15.6	hsa-miR-519d
3' gugagauuucccucCGUGAAAc 5'
                 ||||||| 
5' tcctttttacttcaGCACTTTg 3'
RP11-361F15.2	hsa-miR-519d
3' guGAGAUUUCCCUCCGUGAAAc 5'
     :|:| |:  |  ||||||| 
5' gtTTTTCAGTTGCTGCACTTTt 3'
RP11-361F15.2	hsa-miR-519d
3' gugagauuucccucCGUGAAAc 5'
                 ||||||| 
5' agcttttgttaattGCACTTTt 3'
LINC00476	hsa-miR-519d
3' guGAGAUUUCCCUCCGUGAAAc 5'
     :|| : || || |||:||| 
5' atTTCAGCAGCGACGCATTTTc 3'
LINC00476	hsa-miR-519d
3' guGAGAUUUCCCUCCGUGAAAc 5'
     || |||    | ||||||| 
5' gcCTGTAATCCCA-GCACTTTg 3'
LINC00476	hsa-miR-519d
3' gugAGAU-UUCCCUCCGUGAAac 5'
      ||||   | |||||||||  
5' ggaTCTATCTGTGAGGCACTTgg 3'
RP11-508N12.2	hsa-miR-519d
3' gugagauuuccCUCCGUGAAAc 5'
              | |||||||| 
5' tgtgcgtgtaaGCGGCACTTTg 3'
RP11-319E16.2	hsa-miR-519d
3' guGAGAUUUCCCUCCGUGAAAc 5'
     :|||||:   : ||||||| 
5' acTTCTAAGCCTGAGCACTTTc 3'
RP11-319E16.2	hsa-miR-519d
3' gugagaUUUCCCUCCGUGAAAc 5'
         |||| || |||:||| 
5' taagaaAAAGTGA-GCATTTTt 3'
RP11-767I20.1	hsa-miR-519d
3' gugagaUUUCCCUCCGUGAAac 5'
         :| | |||||||||  
5' cagtgaGATGTGAGGCACTTgc 3'
RP11-767I20.1	hsa-miR-519d
3' gugagaUUUCCCUCCGUGAAac 5'
         :| | |||||||||  
5' cagtgaGATGTGAGGCACTTgc 3'
OIP5-AS1	hsa-miR-519d
3' guGAGAUUUCCCUCCGUGAAAc 5'
     || |||    | ||||||| 
5' acCTATAATCCCA-GCACTTTg 3'
TTC28-AS1	hsa-miR-519d
3' gugagaUUUCCCUCCGUGAAAc 5'
         || | || |:||||| 
5' gaggtgAATGAGATGTACTTTt 3'
RP11-1114A5.4	hsa-miR-519d
3' guGAGAUUUCCCUCCGUGAAAc 5'
     || |||    | ||||||| 
5' gcCTGTAATCCCA-GCACTTTg 3'
AC009404.2	hsa-miR-520g
3' ugUGAGAUUUCCCUUCGUGAAACa 5'
     |: ||  || ||||||:|||| 
5' aaATGCT-CAGTGAAGCATTTTGg 3'
AC009404.2	hsa-miR-520g
3' ugUGAGAUUUCCCU--UCGUGAAAca 5'
     |:|||||  |||  | ||||||  
5' aaATTCTAACTGGATGATCACTTTtc 3'
AC009404.2	hsa-miR-520g
3' ugUGA-GAUUUCCCUUCGUGAAACa 5'
     ||| ||::    |||||:|||| 
5' acACTCCTGGTCCCAAGCATTTTGa 3'
RP5-1186N24.3	hsa-miR-520g
3' ugugagauuucccuucGUGAAACa 5'
                   ||||||| 
5' ggccccaccttctttcCACTTTGt 3'
RP11-508N12.2	hsa-miR-520g
3' ugUGAGAUUUCCCUU---CGUGAAACa 5'
     ||| |: : | ||   |||||||| 
5' tgACTGTGCGTGTAAGCGGCACTTTGt 3'
RP11-319E16.2	hsa-miR-520g
3' uguGAGAUUUCCCUUCGUGAAAca 5'
      :|||||:   :||||||||  
5' gacTTCTAAGCCTGAGCACTTTcc 3'
RP11-319E16.2	hsa-miR-520g
3' ugUGAGAUUUCCCUUCGUGAAACa 5'
     | |||: :||||  ||:|||| 
5' aaAATCTGTGGGGA--CATTTTGg 3'
RP11-319E16.2	hsa-miR-520g
3' ugugagauuucccUUC-GUGAAACa 5'
                |:| ||||||| 
5' ccacttcctgcctAGGTCACTTTGc 3'
RP11-767I20.1	hsa-miR-520g
3' ugugagaUUUCCCUUC----GUGAAACa 5'
          ||| |||:|    ||||||| 
5' tgttcagAAACGGAGGTGCCCACTTTGc 3'
TPT1-AS1	hsa-miR-520g
3' uguGAGAUUUCCCUUCGUGAAACa 5'
      || |||    || ||||||| 
5' catCTGTAATCCCAA-CACTTTGg 3'
TPT1-AS1	hsa-miR-520g
3' uguGAGAUUUCCCUUCGUGAAACa 5'
      || |:|    || ||||||| 
5' tacCTGTGATCCCAA-CACTTTGg 3'
TPT1-AS1	hsa-miR-520g
3' uguGAGAUUUCCCUUCGUGAAACa 5'
      || |||    || ||||||| 
5' catCTGTAATCCCAA-CACTTTGg 3'
TPT1-AS1	hsa-miR-520g
3' uguGAGAUUUCCCUUCGUGAAACa 5'
      || |:|    || ||||||| 
5' tacCTGTGATCCCAA-CACTTTGg 3'
TPT1-AS1	hsa-miR-520g
3' uguGAGAUUUCCCUUCGUGAAACa 5'
      || | ||    ||||||||| 
5' cgcCTGT-AATCCCAGCACTTTGg 3'
TPT1-AS1	hsa-miR-520g
3' uguGAGAUUUCCCUUCGUGAAACa 5'
      || | ||    | ||||||| 
5' cgcCTGT-AATCCCACCACTTTGg 3'
TPT1-AS1	hsa-miR-520g
3' uguGAGAUUUCCCUUCGUGAAACa 5'
      || |||    || ||||||| 
5' catCTGTAATCCCAA-CACTTTGg 3'
TPT1-AS1	hsa-miR-520g
3' uguGAGAUUUCCCUUCGUGAAACa 5'
      || | ||    ||||||||| 
5' tgcCTGT-AATCCCAGCACTTTGg 3'
SLC25A5-AS1	hsa-miR-520g
3' uguGAGAUUUCCCUUCGUGAAACa 5'
      ||||:|| | |  ||||||| 
5' ttcCTCTGAAAGTA--CACTTTGc 3'
SLC25A5-AS1	hsa-miR-520g
3' uguGAGAUUUCCCUUCGUGAAACa 5'
      ||||:|| | |  ||||||| 
5' ttcCTCTGAAAGTA--CACTTTGc 3'
SLC25A5-AS1	hsa-miR-520g
3' uguGAGAUUUCCCUUCGUGAAACa 5'
      ||||:|| | |  ||||||| 
5' ttcCTCTGAAAGTA--CACTTTGc 3'
RP11-1114A5.4	hsa-miR-520g
3' uguGAGAUUUCCCUUCGUGAAACa 5'
      || | ||    ||||||||| 
5' tgcCTGT-AATCCCAGCACTTTGg 3'
RP11-333I13.1	hsa-miR-518a-5p
3' cuuuCCCGAAGGGAAACGUc 5'
       || |  ::||||||| 
5' tggtGGCCAGTTCTTTGCAg 3'
CROCCP2	hsa-miR-520h
3' ugagauuucccuUCGUGAAACa 5'
               ||||||||| 
5' gcctgtaatcccAGCACTTTGg 3'
AC009404.2	hsa-miR-520h
3' ugagauuUCCCUUCGUGAAACa 5'
          || ||||||:|||| 
5' aatgctcAGTGAAGCATTTTGg 3'
AC009404.2	hsa-miR-520h
3' ugAGAUUUCCCU--UCGUGAAAca 5'
     |||||  |||  | ||||||  
5' atTCTAACTGGATGATCACTTTtc 3'
RP11-195E2.4	hsa-miR-520h
3' ugagauuucccuUCGUGAAACa 5'
               ||||||||| 
5' gcctgtaatcctAGCACTTTGg 3'
RP5-1186N24.3	hsa-miR-520h
3' ugagauuucccuucGUGAAACa 5'
                 ||||||| 
5' ccccaccttctttcCACTTTGt 3'
RP11-513I15.6	hsa-miR-520h
3' ugagauuucccuucGUGAAACa 5'
                 ||||||| 
5' gccgcaccgcctgtCACTTTGg 3'
RP11-513I15.6	hsa-miR-520h
3' ugagauuucccuUCGUGAAACa 5'
               ||||||||| 
5' cctttttacttcAGCACTTTGg 3'
RP11-513I15.6	hsa-miR-520h
3' ugagauuucccuUCGUGAAACa 5'
               ||||||||| 
5' cctttttacttcAGCACTTTGg 3'
LINC00476	hsa-miR-520h
3' ugagauuucccuUCGUGAAACa 5'
               ||||||||| 
5' gcctgtaatcccAGCACTTTGg 3'
RP11-508N12.2	hsa-miR-520h
3' ugagauUUCCCUUCGUGAAACa 5'
         ||| |  |||||||| 
5' gcgtgtAAGCG--GCACTTTGt 3'
RP11-319E16.2	hsa-miR-520h
3' ugAGAUUUCCCUUCGUGAAAca 5'
     |||||:   :||||||||  
5' ctTCTAAGCCTGAGCACTTTcc 3'
RP11-319E16.2	hsa-miR-520h
3' ugAGAUUUCCCUUCGUGAAACa 5'
     |||: :||||  ||:|||| 
5' aaTCTGTGGGGA--CATTTTGg 3'
RP11-319E16.2	hsa-miR-520h
3' ugagauuucccUUC-GUGAAACa 5'
              |:| ||||||| 
5' acttcctgcctAGGTCACTTTGc 3'
RP11-834C11.4	hsa-miR-520h
3' ugagauuucccuucGUGAAACa 5'
                 ||||||| 
5' gctgctcgggtcccCACTTTGg 3'
RP11-767I20.1	hsa-miR-520h
3' ugagaUUUCCCUUC----GUGAAACa 5'
        ||| |||:|    ||||||| 
5' ttcagAAACGGAGGTGCCCACTTTGc 3'
TPT1-AS1	hsa-miR-520h
3' ugAGAU-UUCCCUUCGUGAAACa 5'
     |||: ||    | ||||||| 
5' caTCTGTAATCCCAACACTTTGg 3'
TPT1-AS1	hsa-miR-520h
3' ugagauuucccuUCGUGAAACa 5'
               | ||||||| 
5' acctgtgatcccAACACTTTGg 3'
TPT1-AS1	hsa-miR-520h
3' ugAGAU-UUCCCUUCGUGAAACa 5'
     |||: ||    | ||||||| 
5' caTCTGTAATCCCAACACTTTGg 3'
TPT1-AS1	hsa-miR-520h
3' ugagauuucccuUCGUGAAACa 5'
               | ||||||| 
5' acctgtgatcccAACACTTTGg 3'
TPT1-AS1	hsa-miR-520h
3' ugagauuucccuUCGUGAAACa 5'
               ||||||||| 
5' gcctgtaatcccAGCACTTTGg 3'
TPT1-AS1	hsa-miR-520h
3' ugagauuucccuUCGUGAAACa 5'
               | ||||||| 
5' gcctgtaatcccACCACTTTGg 3'
TPT1-AS1	hsa-miR-520h
3' ugAGAU-UUCCCUUCGUGAAACa 5'
     |||: ||    | ||||||| 
5' caTCTGTAATCCCAACACTTTGg 3'
TPT1-AS1	hsa-miR-520h
3' ugagauuucccuUCGUGAAACa 5'
               ||||||||| 
5' gcctgtaatcccAGCACTTTGg 3'
OIP5-AS1	hsa-miR-520h
3' ugAGAUUUCCCUUCGUGAAACa 5'
     | |||    || ||||||| 
5' ccTGTAATCCCAA-CACTTTGg 3'
OIP5-AS1	hsa-miR-520h
3' ugagAUUUCCCUUCGUGAAACa 5'
       ||:  | || ||||||| 
5' agcaTAGTAGAAATCACTTTGg 3'
OIP5-AS1	hsa-miR-520h
3' ugaGAU-UUCCCUUCGUGAAACa 5'
      ||| ||    ||||||||| 
5' cacCTATAATCCCAGCACTTTGg 3'
OIP5-AS1	hsa-miR-520h
3' ugAGAUUUCCCUUCGUGAAACa 5'
     | |||    || ||||||| 
5' ccTGTAATCCCAA-CACTTTGg 3'
OIP5-AS1	hsa-miR-520h
3' ugAGAUUUCCCUUCGUGAAACa 5'
     | ||:|    ||:|||||| 
5' atTATAGAAAATAGTACTTTGg 3'
CTD-2196E14.9	hsa-miR-520h
3' ugAGAUUUCCCUUCGUGAAACa 5'
     ||| :||||:  ||:|||| 
5' ggTCT-GAGGGGCCCATTTTGa 3'
CTD-2196E14.9	hsa-miR-520h
3' ugagauuucccuUCGUGAAACa 5'
               ||||||||| 
5' gcatatgatcccAGCACTTTGg 3'
TTC28-AS1	hsa-miR-520h
3' ugagauuucccuucGUGAAACa 5'
                 ||||||| 
5' aaaataacttctttCACTTTGa 3'
TTC28-AS1	hsa-miR-520h
3' ugagauuUCCCUUC-----GUGAAACa 5'
          ||||| |     ||||||| 
5' gccagccAGGGATGCCGCCCACTTTGt 3'
TTC28-AS1	hsa-miR-520h
3' ugagauuUCCCUUC-----GUGAAACa 5'
          ||||| |     ||||||| 
5' gccagccAGGGATGCCGCCCACTTTGt 3'
TTC28-AS1	hsa-miR-520h
3' ugagauuUCCCUUC-----GUGAAACa 5'
          ||||| |     ||||||| 
5' gccagccAGGGATGCCGCCCACTTTGt 3'
TTC28-AS1	hsa-miR-520h
3' ugagauuucccuucGUGAAACa 5'
                 ||||||| 
5' aaaataacttctttCACTTTGa 3'
TTC28-AS1	hsa-miR-520h
3' ugagauuUCCCUUC-----GUGAAACa 5'
          ||||| |     ||||||| 
5' gccagccAGGGATGCCGCCCACTTTGt 3'
TTC28-AS1	hsa-miR-520h
3' ugagauuUCCCUUC-----GUGAAACa 5'
          ||||| |     ||||||| 
5' gccagccAGGGATGCCGCCCACTTTGt 3'
TTC28-AS1	hsa-miR-520h
3' ugagauuucccuucGUGAAACa 5'
                 ||||||| 
5' aaaataacttctttCACTTTGa 3'
SLC25A5-AS1	hsa-miR-520h
3' ugAGAUUUCCCUUCGUGAAACa 5'
     |||:|| | |  ||||||| 
5' ccTCTGAAAGTA--CACTTTGc 3'
SLC25A5-AS1	hsa-miR-520h
3' ugAGAUUUCCCUUCGUGAAACa 5'
     |||:|| | |  ||||||| 
5' ccTCTGAAAGTA--CACTTTGc 3'
SLC25A5-AS1	hsa-miR-520h
3' ugAGAUUUCCCUUCGUGAAACa 5'
     |||:|| | |  ||||||| 
5' ccTCTGAAAGTA--CACTTTGc 3'
RP11-1114A5.4	hsa-miR-520h
3' ugagauuucccuUCGUGAAACa 5'
               ||||||||| 
5' gcctgtaatcccAGCACTTTGg 3'
CROCCP2	hsa-miR-503
3' gaCGUCUUGACAAGG-GCGACGau 5'
     || ||:| |  || ||||||  
5' gcGCTGAGCCGCGCCACGCTGCaa 3'
RP11-333I13.1	hsa-miR-503
3' gacGUCUUGA---CA-AGGGCGACGAu 5'
      | |||||   || || :|||||| 
5' tacCTGAACTGACGTATCATGCTGCTa 3'
RP11-528A4.2	hsa-miR-503
3' gacGUCUUGACAAGGGCGACGau 5'
      ||||||||| ||:|||||  
5' caaCAGAACTGTCCCTGCTGCag 3'
RP11-528A4.2	hsa-miR-503
3' gaCGUCUUGACAAGGGCGACGAu 5'
     |||||:    || ||||||| 
5' ggGCAGAGGACATCACGCTGCTt 3'
RP11-528A4.2	hsa-miR-503
3' gacGUCUUGACAAGGGCGACGau 5'
      ||||||||| ||:|||||  
5' caaCAGAACTGTCCCTGCTGCag 3'
LINC00265	hsa-miR-503
3' gacGUCUUGACAAGGGCGACGAu 5'
      :||| |||  |::|||||| 
5' tgcTAGACCTGCCCTTGCTGCTg 3'
AC074183.4	hsa-miR-503
3' gacGUCUUGACAAGGGCGACGAu 5'
      |:||:  |   |||||||| 
5' cccCGGAGGAGGCGCCGCTGCTg 3'
RP11-875O11.1	hsa-miR-503
3' gaCGUCUUGACAAGGGCGACGAu 5'
     ||:|::|  | |:||||||| 
5' ggGCGGGGCACTCCTCGCTGCTg 3'
MIR210HG	hsa-miR-503
3' gacGUCUUGACAAGGGCGACGAu 5'
      ::||:|   |||:|||||| 
5' gttTGGAGC--CTCCTGCTGCTg 3'
MIR210HG	hsa-miR-503
3' gacGUCUUGACAAGGGCGACGAu 5'
      || |:|  |  |:|||||| 
5' gaaCATAGCCATAGCTGCTGCTg 3'
RP11-713P17.3	hsa-miR-503
3' gacGUCUUGACAAGG---GCGACGAu 5'
      |:|||  |  |:   ||||||| 
5' agcCGGAAGGGGCCTCGGCGCTGCTc 3'
RP11-713P17.3	hsa-miR-503
3' gacGUCUUGACAAGG---GCGACGAu 5'
      |:|||  |  |:   ||||||| 
5' agcCGGAAGGGGCCTCGGCGCTGCTc 3'
RP11-713P17.3	hsa-miR-503
3' gacGUCUUGACAAGG---GCGACGAu 5'
      |:|||  |  |:   ||||||| 
5' agcCGGAAGGGGCCTCGGCGCTGCTc 3'
RP11-713P17.3	hsa-miR-503
3' gacGUCUUGACAAGG---GCGACGAu 5'
      |:|||  |  |:   ||||||| 
5' agcCGGAAGGGGCCTCGGCGCTGCTc 3'
RP11-407N17.4	hsa-miR-503
3' gaCGUC--UUGA-CAAGGGCGACGAu 5'
     ||:|  : || | |||||||||| 
5' ctGCGGGTGCCTGGATCCCGCTGCTa 3'
RP11-665C16.6	hsa-miR-503
3' gacGUCUUGACAAGGGCGACGAu 5'
      |||:: ||   |||||||| 
5' gacCAGGGATG---CCGCTGCTc 3'
RP11-665C16.6	hsa-miR-503
3' gacGUCUUGACAAGGGCGACGAu 5'
      |||:: ||   |||||||| 
5' gacCAGGGATG---CCGCTGCTc 3'
LINC00521	hsa-miR-503
3' gaCGUCUUGACAAGGGCGACGAu 5'
     |:| :|||| || | ||||| 
5' ctGTAAGACTGATCGCACTGCTc 3'
RP11-2C24.4	hsa-miR-503
3' gacGUCUUGACAAGGGCGACGAu 5'
      ::|  | |  :|||||||| 
5' tgcTGGCTCCGCCTCCGCTGCTt 3'
RP11-2C24.4	hsa-miR-503
3' gacgucuugacaaGGGCGACGAu 5'
                :|||||||| 
5' cctccatcccccaTCCGCTGCTg 3'
RP11-138B4.1	hsa-miR-504
3' cuaUCUCACGUCUGGUCCCAGa 5'
      :| ||||   :||||||| 
5' gcaGGTGTGCTTCTCAGGGTCt 3'
RP11-90P13.1	hsa-miR-504
3' cuaucucaCGUCUGGUCCCAga 5'
           | ||||||||||  
5' tgtgatacGGAGACCAGGGTgc 3'
RP11-90P13.1	hsa-miR-504
3' cuaucucacgucugGUCCCAGa 5'
                 ||||||| 
5' gaggggatctcctgCAGGGTCc 3'
RP11-37B2.1	hsa-miR-504
3' cuAUCUCACGUCUGGUCCCAGa 5'
     |||:| ||  |||:||||| 
5' atTAGGGGGC--ACCGGGGTCt 3'
RP11-37B2.1	hsa-miR-504
3' cuAUCUCACGUCUGGUCCCAGa 5'
     |||:| ||  |||:||||| 
5' atTAGGGGGC--ACCGGGGTCt 3'
COL18A1-AS1	hsa-miR-504
3' cuAUCUCA-CGUCUGGUCCCAGa 5'
     |:|:|| ||  :|||||||| 
5' ggTGGGGTGGCCTGCCAGGGTCc 3'
COL18A1-AS1	hsa-miR-504
3' cuaUCUCAC-GUCUGGUCCCAGa 5'
      ||:| | |: :|||||||| 
5' tgcAGGGGGACGAGCCAGGGTCg 3'
COL18A1-AS1	hsa-miR-504
3' cuaUCUC-ACGUCUGGUCCCAGa 5'
      || | | ::| |||||||| 
5' cccAGCGCTCTGGTCCAGGGTCa 3'
COL18A1-AS1	hsa-miR-504
3' cuaucuCACGUCUGGUCCCAGa 5'
         | ||   |||||||| 
5' cgccacGGGCCTCCCAGGGTCc 3'
COL18A1-AS1	hsa-miR-504
3' cuaUCUCAC-GUCUGGUCCCAGa 5'
      ||:| | |: :|||||||| 
5' tgcAGGGGGACGAGCCAGGGTCg 3'
AC016768.1	hsa-miR-509-3p
3' gaugggugucUGCAUGGUUAGu 5'
             ::||||||||| 
5' gtggaggtgtGTGTACCAATCt 3'
AC062029.1	hsa-miR-509-3p
3' gaUGGGUGUCUGCAUGGUUAGu 5'
     | |  |: || |||||||| 
5' tcAACATCGCACCTACCAATCa 3'
RP11-266L9.5	hsa-miR-510
3' cacuaACGGUGAGAGGACUCAu 5'
        | |||:|:|||||||| 
5' ttctgTCCCATTTTCCTGAGTg 3'
RP11-266L9.5	hsa-miR-510
3' cacuaACGGUGAGAGGACUCau 5'
        | |:| |:|||||||  
5' ctgccTCCTAATTTCCTGAGaa 3'
AC079610.2	hsa-miR-545
3' cgUGUGUUAUUUAC-AAACGACu 5'
     || :  |:|||| ||||||| 
5' tcACCTCTTGAATGCTTTGCTGc 3'
AC079610.2	hsa-miR-545
3' cgUGUGUUAUUUA---CAAACGAcu 5'
     | |||||||||    ||||||  
5' taAAACAATAAATTCCTTTTGCTt- 3'
RP5-1158E12.1	hsa-miR-545
3' cgUGUGUUAUUUACAAACGAcu 5'
     ||:::|| :|  ||||||  
5' gaACGTGATCGACCTTTGCTcc 3'
AC023347.1	hsa-miR-92b
3' ccuccGGCCCUGCUCACGUUAu 5'
        | | ||:||||||||| 
5' ctacaCAGAGATGAGTGCAATa 3'
AC023347.1	hsa-miR-92b
3' ccuccggcccugcuCACGUUAu 5'
                 ||||||| 
5' gtctgccttccaatGTGCAATt 3'
RP11-539L10.2	hsa-miR-92b
3' ccuCCGGCC-CUGCUCACGUUAu 5'
      || :|| ||| ||||||:| 
5' agcGGATGGTGAC-AGTGCAGTg 3'
RP11-356J5.12	hsa-miR-92b
3' ccucCGGCCCUGCUCACGUUAu 5'
       || |  |  :||||||| 
5' tacaGCAGCTAAAGGTGCAATc 3'
RP11-1038A11.3	hsa-miR-92b
3' ccuccggcccugcUCACGUUAu 5'
                |||||||| 
5' aaaaaatatccaaAGTGCAATg 3'
SOX21-AS1	hsa-miR-92b
3' ccuccggcccUGCUCACGUUAu 5'
             ||  ||||||| 
5' atgtatgcttACATGTGCAATg 3'
RP11-72M17.1	hsa-miR-92b
3' ccUCCGGCCCU-GCUCACGUUAu 5'
     |||    || : |||||||| 
5' agAGGAGATGATTCAGTGCAATa 3'
CTD-2147F2.2	hsa-miR-92b
3' ccuccggcccuGCUCACGUUAu 5'
              :|:||||||| 
5' gctagtactctTGGGTGCAATa 3'
AC000068.5	hsa-miR-92b
3' ccuccGGCCCUGCUCACGUUAu 5'
        || || : ||||||:| 
5' gtcacCCAGGCTTAGTGCAGTg 3'
CROCCP2	hsa-miR-572
3' accCGGUGGCG-GCUCGCCUg 5'
      ||::||||  ||||||: 
5' ggaGCTGCCGCAGGAGCGGGa 3'
RP11-513I15.6	hsa-miR-572
3' acCCGGUGGCGGCUCGCCUg 5'
     ||||| | |:||||||: 
5' gaGGCCAGCCCTGAGCGGGc 3'
RP11-513I15.6	hsa-miR-572
3' acCCGGUGGCGGCUCGCCUg 5'
     ||||| | |:||||||: 
5' gaGGCCAGCCCTGAGCGGGc 3'
TTC28-AS1	hsa-miR-572
3' accCG-GUGGC-GGCUCGCCUg 5'
      || |:|:|   ||||||| 
5' actGCACGCTGAGGGAGCGGAt 3'
TTC28-AS1	hsa-miR-572
3' accCG-GUGGC-GGCUCGCCUg 5'
      || |:|:|   ||||||| 
5' actGCACGCTGAGGGAGCGGAt 3'
RP11-31F15.2	hsa-miR-582-5p
3' ucauUGACCAACUUGUUGACAUu 5'
       :|||||| |  ||||||: 
5' tggtGCTGGTTCA--AACTGTGg 3'
RP11-63E9.1	hsa-miR-582-5p
3' ucauuGACCAACUUGUUGACAUu 5'
        | |||| | :||||||| 
5' aatttCAGGTTTATTAACTGTAt 3'
RP11-63E9.1	hsa-miR-582-5p
3' ucauugaccaACUUGUUGACAUu 5'
             |||: ||||||| 
5' --------taTGAG-AACTGTAa 3'
RP11-25K19.1	hsa-miR-582-5p
3' ucauugACCAACUUGUUGACAuu 5'
         ||  ||::|||||||  
5' acgctgTGAGTGGGCAACTGTcc 3'
RP11-545P6.2	hsa-miR-582-5p
3' ucauugaccaacUUG-UUGACAUu 5'
               ||| ||||||| 
5' acagatattagaAACAAACTGTAc 3'
RP1-140K8.5	hsa-miR-584
3' gaGUCA-GGGUCCGUUUGGUAUu 5'
     || | :::: | |||||||| 
5' ttCATTATTTGTGGAAACCATAt 3'
RP1-140K8.5	hsa-miR-584
3' gaGUCAGGGUC-CGUUUGGUAuu 5'
     ::||||||| |:|||:|||  
5' gcTGGTCCCAGTGTAAATCATca 3'
FAM201A	hsa-miR-590-5p
3' gacgUGAAAAUACUUAUUCGAg 5'
       || | | |  ||||||| 
5' gcaaACATCTTTTCATAAGCTt 3'
FAM201A	hsa-miR-590-5p
3' gacgUGAAAAUACUUAUUCGAg 5'
       || | | |  ||||||| 
5' gcaaACATCTTTTCATAAGCTt 3'
FAM201A	hsa-miR-590-5p
3' gacGUGA-AAAUACUUAUUCGAg 5'
      |||| ||| |||| ||||| 
5' catCACTGTTTTTGAAAAAGCTa 3'
RP11-810P12.5	hsa-miR-590-5p
3' gacGUGAAAAUACUUAUUCGAg 5'
      || | | ||||:|||||| 
5' cttCA-TATAATGAGTAAGCTt 3'
SOX2-OT	hsa-miR-608
3' ugccUCGA--CAGGGUUGUGGUGGGGa 5'
       ||||   |||:  | |||||:| 
5' tgctAGCTCACTCCTCCCCCCACCTCa 3'
SOX2-OT	hsa-miR-608
3' ugccucGACAGGGUUGUGGUGGGGa 5'
         || |::| |: |||||:| 
5' aatgttCTCTTTCTATTCCACCTCt 3'
SOX2-OT	hsa-miR-608
3' ugccucGACAGGGUUGUGGUGGGGa 5'
         || |::| |: |||||:| 
5' aatgttCTCTTTCTATTCCACCTCt 3'
SOX2-OT	hsa-miR-608
3' ugccucGACAGGGUUGUGGUGGGGa 5'
         || |::| |: |||||:| 
5' aatgttCTCTTTCTATTCCACCTCt 3'
SOX2-OT	hsa-miR-608
3' ugCCUCG--ACAGGGUUG----UGGUGGGGa 5'
     |||||  |  :|||||    ::|||||| 
5' acGGAGCATTAATCCAACTGCAGTCACCCCa 3'
SOX2-OT	hsa-miR-608
3' ugCCUCG--ACAGGGUUG----UGGUGGGGa 5'
     |||||  |  :|||||    ::|||||| 
5' acGGAGCATTAATCCAACTGCAGTCACCCCa 3'
RP11-586D19.1	hsa-miR-608
3' ugcCUCGACAGGGUUGUGGUGGGGa 5'
      |:||  ||:::| |||||||: 
5' tcaGGGC--TCTTGAGACCACCCTt 3'
RP11-586D19.1	hsa-miR-608
3' ugccucGACAGGGU---UGUGGUGGGga 5'
         ||| ||||   ||:||||||  
5' tgtctcCTG-CCCAGGGACGCCACCCag 3'
AC019117.2	hsa-miR-608
3' ugCCUCGACAGGGUUGUGGUGGGGa 5'
     | |||||| :||  ||:||||: 
5' ttGCAGCTGTATCACAACTACCCTg 3'
AC019117.2	hsa-miR-608
3' ugccucGACAGGGUUGUGGUGGGga 5'
         |||  :||: |||||||  
5' cctaccCTGAGTCAGAACCACCCag 3'
AC083843.1	hsa-miR-608
3' ugcCUCGA--CAGG--GUUGUGGUGGGGa 5'
      |:|||  ||||  ||| ||:||||| 
5' ggaGGGCTCAGTCCTACAAGACTACCCCt 3'
AC083843.1	hsa-miR-608
3' ugccUCGACAGG-GUUGUGGUGGGGa 5'
       ||:|| |: |:|: |||:||| 
5' acacAGTTGCCTGCGATTCCATCCCt 3'
AC083843.1	hsa-miR-608
3' ugccuCGACAGGGUUGUGGUGGGGa 5'
        | || || :|| ||||||: 
5' tttccGATGACCAGACCCCACCCTg 3'
AC083843.1	hsa-miR-608
3' ugcCUCGACAG-GGU---UGUGGUGGGGa 5'
      | ||  || |||   :||||||||: 
5' tctGTGCCTTCTCCAGGTGCACCACCCTc 3'
RP11-222N13.1	hsa-miR-608
3' ugccucgaCAGGGUUGUGGUGGGGa 5'
           ||| ::   ||||||| 
5' ctgtgtgaGTCATGTGCCCACCCCt 3'
RP11-526P6.1	hsa-miR-608
3' ugcCUCGACAGGGUUGUGGUGGGga 5'
      ||| ||| ::: :|||||||  
5' ataGAGATGT-TTGCTACCACCCgc 3'
AC005356.1	hsa-miR-608
3' ugCCUCGAC--AGGGUUGUGGUGGGGa 5'
     ||:||||  |||| :| ||:|:|| 
5' atGGGGCTGCATCCCTGCCCCGCTCCc 3'
TPTEP1	hsa-miR-608
3' ugCCUCGACAGGGUU-GUGGUGGGGa 5'
     ||||| | | ||: ||||||||| 
5' gtGGAGCAGCCGCAGCCACCACCCCc 3'
TPTEP1	hsa-miR-608
3' ugCCUCGACAGGGUU-GUGGUGGGGa 5'
     ||||| | | ||: ||||||||| 
5' gtGGAGCAGCCGCAGCCACCACCCCc 3'
TPTEP1	hsa-miR-608
3' ugccucGACAGGGUUGUGGUGGGGa 5'
         || ||:| |:|||||||| 
5' cccattCTCTCTCCATACCACCCCc 3'
TPTEP1	hsa-miR-608
3' ugcCUCGACAGGGUUGUGGUGGGGa 5'
      || :|||:|| :| ||||||: 
5' tgtGATTTGTTCCTGCCCCACCCTa 3'
TPTEP1	hsa-miR-608
3' ugccucgaCAGGGUUGUGGUGGGGa 5'
           ||:|| ||:||:|||| 
5' cactctagGTTCCCACGCCGCCCCt 3'
TPTEP1	hsa-miR-608
3' ugccucgacaggGUUGUGGUGGGGa 5'
               ||:| ||||||| 
5' aatcctataaaaCAGCCCCACCCCt 3'
TPTEP1	hsa-miR-608
3' ugccucgacaGGGUUGUGGUGGGGa 5'
             | |||:|:|||||| 
5' ctaacatcccCACAATATCACCCCt 3'
TPTEP1	hsa-miR-608
3' ugccucGACAGGGUUGUGGUGGGGa 5'
         || | : |:  ||||||| 
5' aatgtaCTTTGTGAGATCCACCCCt 3'
TPTEP1	hsa-miR-608
3' ugCCUCGACAGGGUU-GUGGUGGGGa 5'
     ||||| | | ||: ||||||||| 
5' gtGGAGCAGCCGCAGCCACCACCCCc 3'
TPTEP1	hsa-miR-608
3' ugCCUCGACAGGGUU-GUGGUGGGGa 5'
     ||||| | | ||: ||||||||| 
5' gtGGAGCAGCCGCAGCCACCACCCCc 3'
TPTEP1	hsa-miR-608
3' ugcCUCGACAGGGUUGUGGUGGGGa 5'
      || :|||:|| :| ||||||: 
5' tgtGATTTGTTCCTGCCCCACCCTa 3'
TPTEP1	hsa-miR-608
3' ugccucgacaggGUUGUGGUGGGGa 5'
               ||:| ||||||| 
5' aatcctataaaaCAGCCCCACCCCt 3'
TPTEP1	hsa-miR-608
3' ugccucGACAGGGUUGUGGUGGGGa 5'
         || | : |:  ||||||| 
5' aatgtaCTTTGTGAGATCCACCCCt 3'
TPTEP1	hsa-miR-608
3' ugCCUCGACAGGGUU-GUGGUGGGGa 5'
     ||||| | | ||: ||||||||| 
5' gtGGAGCAGCCGCAGCCACCACCCCc 3'
TPTEP1	hsa-miR-608
3' ugccucGACAGGGUUGUGGUGGGGa 5'
         |||| |||:|||:||||| 
5' cctgcaCTGTGCCAGCACTACCCCc 3'
TPTEP1	hsa-miR-608
3' ugccucgacAGGGUUGUGGUGGGGa 5'
            |:|:  ||||||||: 
5' ttttataatTTCTCCCACCACCCTg 3'
TPTEP1	hsa-miR-608
3' ugCCUCGACAGGGUU-GUGGUGGGGa 5'
     ||||| | | ||: ||||||||| 
5' gtGGAGCAGCCGCAGCCACCACCCCc 3'
TPTEP1	hsa-miR-608
3' ugccUCGACAGGGUUGU-GGUGGGGa 5'
       ||||  |||:||| ||||:|| 
5' gcccAGCTCGCCCGACAGCCACTCCt 3'
TPTEP1	hsa-miR-608
3' ugccucGACAGGGUUGUGGUGGGGa 5'
         || ||:| |:|||||||| 
5' cccattCTCTCTCCATACCACCCCc 3'
TPTEP1	hsa-miR-608
3' ugccUCGACAGGGUUGU-GGUGGGGa 5'
       ||||  |||:||| ||||:|| 
5' gcccAGCTCGCCCGACAGCCACTCCt 3'
TPTEP1	hsa-miR-608
3' ugcCUCGACAGGGUUGUGGUGGGGa 5'
      || :|||:|| :| ||||||: 
5' tgtGATTTGTTCCTGCCCCACCCTa 3'
TPTEP1	hsa-miR-608
3' ugccucgaCAGGGUUGUGGUGGGGa 5'
           ||:|| ||:||:|||| 
5' cactctagGTTCCCACGCCGCCCCt 3'
TPTEP1	hsa-miR-608
3' ugccucgacaggGUUGUGGUGGGGa 5'
               ||:| ||||||| 
5' aatcctataaaaCAGCCCCACCCCt 3'
TPTEP1	hsa-miR-608
3' ugccucgacaGGGUUGUGGUGGGGa 5'
             | |||:|:|||||| 
5' ctaacatcccCACAATATCACCCCt 3'
TPTEP1	hsa-miR-608
3' ugccucGACAGGGUUGUGGUGGGGa 5'
         || | : |:  ||||||| 
5' aatgtaCTTTGTGAGATCCACCCCt 3'
TPTEP1	hsa-miR-608
3' ugccucgacaGGGUUGUGGUGGGGa 5'
             |||||: ||||:|| 
5' atttttatcaCCCAAT-CCACTCCt 3'
NEXN-AS1	hsa-miR-612
3' uuCCUCGAGUCUUCGGGACGGGUCg 5'
     ||:|:|:    |: :||||||| 
5' gtGGGGTTTCACTGTGTTGCCCAGg 3'
NEXN-AS1	hsa-miR-612
3' uuCCU-CGAGUCUUCGGGACGGGUCg 5'
     |||  ||| |   : :||||||| 
5' atGGATTCTC-GCTCTGTTGCCCAGg 3'
NEXN-AS1	hsa-miR-612
3' uuccucgaGUCU-UCGGGACGGGUCg 5'
           |||| |||  |||:||| 
5' gccctaagCAGACAGCGGTGCTCAGg 3'
NEXN-AS1	hsa-miR-612
3' uuccucgaGUCU-UCGGGACGGGUCg 5'
           |||| |||  |||:||| 
5' gccctaagCAGACAGCGGTGCTCAGg 3'
AC068282.3	hsa-miR-612
3' uuCCUCGAGUCUUCGGG--ACGGGUCg 5'
     | | :|||||||| |  |||:||| 
5' acGAATTTCAGAAGCACTGTGCTCAGt 3'
AC068282.3	hsa-miR-612
3' uuccuCGAGUCUUCGGGACGGGUCg 5'
        | |::||    |||||||| 
5' tgcctGGTTGGACTGACTGCCCAGt 3'
AC068282.3	hsa-miR-612
3' uucCUC-GAGUCUUCGGGACGGGUCg 5'
      ||| ||||    : :||||||| 
5' gcaGAGTCTCA-CTCTGTTGCCCAGg 3'
AC068282.3	hsa-miR-612
3' uucCUCGAGUCUUCGG-GACGGGUCg 5'
      |||:  |||| || |||||::| 
5' tctGAGTGGAGAAACCACTGCCTGGt 3'
LINC00242	hsa-miR-613
3' ccGUUUCUUCCUUGUAAGGa 5'
     |||  :| ||||||||: 
5' gcCAATTGATGAACATTCTg 3'
LINC00242	hsa-miR-613
3' ccguuucuuccUUGUAAGGa 5'
              :||||||| 
5' gtgcccctgctGACATTCCc 3'
LINC00482	hsa-miR-613
3' ccGUUUCUUCCUUGUAAGGa 5'
     :||  |||| ||||||| 
5' ttTAATCAAGG-ACATTCCt 3'
LINC00482	hsa-miR-613
3' ccGUUUCUUCCUUGUAAGga 5'
     ||:|||||| |||||:  
5' ccCAGAGAAGGCACATTTgc 3'
RP11-380J14.1	hsa-miR-617
3' cggugGAAGUUUACCCUUCAGa 5'
        |||:||||| |||||| 
5' atctgCTTTAAATGCGAAGTCc 3'
RP11-174G17.2	hsa-miR-617
3' cgGUGGAAGUUUACCCUUCAGa 5'
     :|||| |  |||| ||||| 
5' acTACCTGCTCATGGAAAGTCc 3'
AC016768.1	hsa-miR-617
3' cgGUGGAAGUUUACCCUUCAga 5'
     | ||| :|:||||||:||  
5' ccCTCCTCTAGATGGGAGGTgg 3'
AC016768.1	hsa-miR-617
3' cgGUGGAAGUUUACCCUUCAga 5'
     | ||| :|:||||||:||  
5' ccCTCCTCTAGATGGGAGGTgg 3'
AC016768.1	hsa-miR-617
3' cgguggaaguuuacCCUUCAGa 5'
                 ||||||| 
5' cctgggcagccccaGGAAGTCa 3'
RP11-258O13.1	hsa-miR-617
3' cgguggaaguuUACCCUUCAGa 5'
              || ||||||| 
5' aagctgagagcAT-GGAAGTCt 3'
RP11-187O7.3	hsa-miR-617
3' cgGUGGAAGUUUACCCUUCAGa 5'
     || |  ||: | ||||||| 
5' aaCAGCAGCAGCT-GGAAGTCa 3'
RP11-410C4.5	hsa-miR-625
3' ccUGAUAUCUUGAAAGGGGGa 5'
     |||||| ||||||||:|: 
5' gcACTATA-AACTTTCCTCTt 3'
RP11-410C4.5	hsa-miR-625
3' ccUGAUAUCUUGAAAGGGGga 5'
     || ||||| |||||:||  
5' gcACAATAGATCTTTCTCCaa 3'
RP11-410C4.5	hsa-miR-625
3' ccuGAUAUCUUGA-AAGGGGGa 5'
      :| | |||:| |||||:| 
5' attTTCTTGAATTATTCCCTCa 3'
AC113167.2	hsa-miR-625
3' ccuGAUAUCUUGAAAGGGGGa 5'
      | ||  ::|||||||:| 
5' ctcCAATCTGGCTTTCCCTCc 3'
GS1-124K5.11	hsa-miR-625
3' ccuGAUAUC-UUGAAAGGGGGa 5'
      || ||| || ||||:||| 
5' ctcCTTTAGTAAGTTTCTCCCt 3'
GS1-124K5.11	hsa-miR-625
3' ccuGAUAUCUUGAAAGGGGGa 5'
      :| | |   |||||||| 
5' cttTTCTTGCCATTTCCCCCa 3'
GS1-124K5.11	hsa-miR-625
3' ccUGAUAUCUUGAAAGGGGGa 5'
     :||||    | ||||||| 
5' ggGCTAT-TCTCCTTCCCCCc 3'
GS1-124K5.11	hsa-miR-625
3' ccugauaucUUGAAAGGGGGa 5'
            ||  ||||||| 
5' tcttacccaAAGGTTCCCCCa 3'
GS1-124K5.11	hsa-miR-625
3' ccugauaucuUGAAAGGGGGa 5'
             || ||||||| 
5' ggtccccaccAC-TTCCCCCa 3'
MEG3	hsa-miR-625
3' ccUGAUAUCUUGAAAGGGGGa 5'
     |||: || : ||||||:| 
5' aaACTGGAGTG-TTTCCCTCc 3'
MEG3	hsa-miR-625
3' ccUGAUAUCUUGAAAGGGGGa 5'
     |||: || : ||||||:| 
5' aaACTGGAGTG-TTTCCCTCc 3'
MEG3	hsa-miR-625
3' ccUGAUAUCUUGAAAGGGGGa 5'
     |||: || : ||||||:| 
5' aaACTGGAGTG-TTTCCCTCc 3'
MEG3	hsa-miR-625
3' ccUGAUAUCUUGAAAGGGGGa 5'
     |||: || : ||||||:| 
5' aaACTGGAGTG-TTTCCCTCc 3'
MEG3	hsa-miR-625
3' ccUGAUAUCUUGAAAGGGGGa 5'
     |||: || : ||||||:| 
5' aaACTGGAGTG-TTTCCCTCc 3'
MEG3	hsa-miR-625
3' ccUGAUAUCUUGAAAGGGGGa 5'
     |||: || : ||||||:| 
5' aaACTGGAGTG-TTTCCCTCc 3'
MEG3	hsa-miR-625
3' ccUGAUAUCUUGAAAGGGGGa 5'
     |||: || : ||||||:| 
5' aaACTGGAGTG-TTTCCCTCc 3'
MEG3	hsa-miR-625
3' ccUGAUAUCUUGAAAGGGGGa 5'
     |||: || : ||||||:| 
5' aaACTGGAGTG-TTTCCCTCc 3'
MEG3	hsa-miR-625
3' ccUGAUAUCUUGAAAGGGGGa 5'
     |||: || : ||||||:| 
5' aaACTGGAGTG-TTTCCCTCc 3'
MEG3	hsa-miR-625
3' ccUGAUAUCUUGAAAGGGGGa 5'
     |||: || : ||||||:| 
5' aaACTGGAGTG-TTTCCCTCc 3'
MEG3	hsa-miR-625
3' ccUGAUAUCUUGAAAGGGGGa 5'
     |||: || : ||||||:| 
5' aaACTGGAGTG-TTTCCCTCc 3'
MEG3	hsa-miR-625
3' ccUGAUAUCUUGAAAGGGGGa 5'
     |||: || : ||||||:| 
5' aaACTGGAGTG-TTTCCCTCc 3'
MEG3	hsa-miR-625
3' ccUGAUAUCUUGAAAGGGGGa 5'
     |||: || : ||||||:| 
5' aaACTGGAGTG-TTTCCCTCc 3'
MEG3	hsa-miR-625
3' ccUGAUAUCUUGAAAGGGGGa 5'
     |||: || : ||||||:| 
5' aaACTGGAGTG-TTTCCCTCc 3'
MEG3	hsa-miR-625
3' ccuGAUAUCUUGAAAGGGGGa 5'
      :|| :|:|| ||||:|| 
5' accTTACGGGACCTTCCTCCc 3'
MEG3	hsa-miR-625
3' ccuGAUAUCUUGAAAGGGGGa 5'
      :|| :|:|| ||||:|| 
5' accTTACGGGACCTTCCTCCc 3'
MEG3	hsa-miR-625
3' ccuGAUAUCUUGAAAGGGGGa 5'
      :|| :|:|| ||||:|| 
5' accTTACGGGACCTTCCTCCc 3'
MEG3	hsa-miR-625
3' ccUGAUAUCUUGAAAGGGGGa 5'
     |||:  |:: |||||||| 
5' tcACTGGTGGG-TTTCCCCCc 3'
RP11-279F6.1	hsa-miR-625
3' ccUGAUAUCUUG---AAAGGGGGa 5'
     :||| :|: :   |||||||| 
5' agGCTAGGGGCTCTGTTTCCCCCg 3'
RP5-821D11.7	hsa-miR-625
3' ccugaUAUCUUGA-AAGGGGGa 5'
        ||  | || ||||||| 
5' gctgcATTTATCTCTTCCCCCa 3'
RP5-821D11.7	hsa-miR-625
3' ccugauaucuugaAAGGGGGa 5'
                ||||||| 
5' gggcggggcgggaTTCCCCCg 3'
RP11-890B15.3	hsa-miR-630
3' ugGAAGGGAC--CAUGUCUUAUga 5'
     ||||: ||  || |||||||  
5' ccCTTCTGTGAAGT-CAGAATAac 3'
RP11-38F22.1	hsa-miR-630
3' uggAAGGG-ACCAUGUCUUAUGa 5'
      |||:| |  |: ||||||| 
5' taaTTCTCATAATG-AGAATACa 3'
RP11-203B7.2	hsa-miR-33b
3' cguuacGUUGUCGUUACGUg 5'
         | :|| ||||||| 
5' gttccaCTGCATCAATGCAg 3'
RP11-203B7.2	hsa-miR-33b
3' cgUUAC--GUUGUCGUUACGUg 5'
     ||||  |  |  ||||||| 
5' caAATGCTCTTCTACAATGCAa 3'
MIR210HG	hsa-miR-639
3' ugUCGCGAGCGUUGGCGUCGCUa 5'
     :| | | | ::::||||||| 
5' tgGGAGGTGGAGGTTGCAGCGAg 3'
COX10-AS1	hsa-miR-548d-3p
3' cguuUUCUUUGACACCAAAAAc 5'
       || ||| |  ||||||| 
5' acccAATAAAAT-AGGTTTTTa 3'
COX10-AS1	hsa-miR-548d-3p
3' cgUUUUCUUUGACACCAAAAac 5'
     || | |||   |||||||  
5' tgAATACAAAAAATGGTTTTgg 3'
RP11-315F22.1	hsa-miR-661
3' ugcgcGUCC--GGUCUCUGGGUCCGu 5'
        ||||  || |:  ||||||| 
5' cgcacCAGGATCCCGGCCCCCAGGCt 3'
CTD-2007L18.5	hsa-miR-661
3' ugcgcgUCCGGUC-UCUGGGUCCGu 5'
         | ||| | :|:||||||| 
5' tgtgagATGCCTGTGGGCCCAGGCa 3'
RP11-65M17.1	hsa-miR-661
3' ugCGCGUCCGGUCUCUGGGUCCgu 5'
     |:|||||||    |||||||  
5' ggGTGCAGGCC----ACCCAGGac 3'
RP11-401P9.4	hsa-miR-661
3' ugCGCGUCCGGUCU--CUGGGUCCGu 5'
     | || || |:|:   |||||||| 
5' tgGGGCCGGGCGGGTCCACCCAGGCt 3'
RP11-401P9.4	hsa-miR-661
3' ugCGCGUCCGGUCUCUGGGUCCGu 5'
     || | |||: | |:|:||||| 
5' ctGC-CTGGCT-GTGGCTCAGGCc 3'
CTD-2377D24.6	hsa-miR-661
3' ugcGCGUCCGGUCU-CUGGGUCCGu 5'
      || |||:|| | ||::||||| 
5' cccCGGAGGTCACATGATTCAGGCt 3'
RP5-821D11.7	hsa-miR-661
3' ugcgcGUCCGGUCUCUGGGUCCGu 5'
        || ||||| | ||||||| 
5' aaaacCACGCCAGTG-CCCAGGCc 3'
RP5-821D11.7	hsa-miR-661
3' ugCGCGUCCG-GU-CUC-UGGGUCCGu 5'
     | |::||| || | | ||||:||| 
5' ggGGGTGGGCGCACGCGCACCCGGGCg 3'
RP11-69C17.3	hsa-miR-663
3' cgccAGGGCGCCGCGGGGCGGa 5'
       |||| | |:||||:||| 
5' cctcTCCCTCTGTGCCCTGCCc 3'
AC012531.25	hsa-miR-663
3' cgccagGGCGCCGCGGGGCGGa 5'
         ||||  | ||||||| 
5' agccggCCGC-TCACCCCGCCc 3'
OIP5-AS1	hsa-miR-654-3p
3' uuCCACUACCAGUCGUCUGUAu 5'
     | ||: | |:| ||||||| 
5' taGCTGG-GATTA-CAGACATg 3'
OIP5-AS1	hsa-miR-654-3p
3' uuccacuaCCAGUCGUCUGUAu 5'
           ||  | ||||||| 
5' taattttgGGAAACCAGACATc 3'
OIP5-AS1	hsa-miR-654-3p
3' uuccacuaccagucGUCUGUAu 5'
                 ||||||| 
5' aaccaagcaatattCAGACATc 3'
OIP5-AS1	hsa-miR-654-3p
3' uucCACUACC--AGUCGUCUGUAu 5'
      ||| |||  |:| |||:||| 
5' aaaGTGCTGGGATTA-CAGGCATa 3'
TTC28-AS1	hsa-miR-654-3p
3' uuccacuaccaGUCGUCUGUAu 5'
              :| ||||||| 
5' gttcaacagccTAACAGACATa 3'
CROCCP2	hsa-miR-657
3' ggaucuCUCCCACUCUUGGACGg 5'
         ||| | |: |:||||| 
5' gacgctGAGAGCGGCAGCCTGCg 3'
CROCCP2	hsa-miR-657
3' ggaucuCUCCCACUCUUGGACGg 5'
         ||| | |: |:||||| 
5' gacgctGAGAGCGGCAGCCTGCg 3'
RP11-513I15.6	hsa-miR-657
3' ggaucUCUCCCACU-CUUGGACgg 5'
        | | ||||| |||||||  
5' catcaAAATGGTGATGAACCTGgc 3'
RP11-513I15.6	hsa-miR-657
3' ggauCUCUCCCACUCUUGGACGg 5'
       |||||| | :|:|:|||| 
5' gagcGAGAGGCTAGGGATCTGCc 3'
DLEU2	hsa-miR-657
3' ggaucucucccacUCUUGGACGg 5'
                | ||||||| 
5' tgactgtccaactAAAACCTGCa 3'
DLEU2	hsa-miR-657
3' ggaUCUCUCCCACUCUUGGACGg 5'
      |||||  | || ||||||: 
5' gggAGAGACAG-GATAACCTGTc 3'
DLEU2	hsa-miR-657
3' ggaUCUCUCCCACUCUUGGACGg 5'
      |||||  | || ||||||: 
5' gggAGAGACAG-GATAACCTGTc 3'
DLEU2	hsa-miR-657
3' ggaUCUCUCCCACUCUUGGACGg 5'
      |||||  | || ||||||: 
5' gggAGAGACAG-GATAACCTGTc 3'
DLEU2	hsa-miR-657
3' ggaUCUCUCCCACUCUUGGACGg 5'
      |||||  | || ||||||: 
5' gggAGAGACAG-GATAACCTGTc 3'
DLEU2	hsa-miR-657
3' ggaUCUCUCCCACUCUUGGACGg 5'
      |||||  | || ||||||: 
5' gggAGAGACAG-GATAACCTGTc 3'
DLEU2	hsa-miR-657
3' ggaUCUCUCCCACUCUUGGACGg 5'
      |||||  | || ||||||: 
5' gggAGAGACAG-GATAACCTGTc 3'
OIP5-AS1	hsa-miR-657
3' ggaucUCUCCCACUCUUGGACGg 5'
        || | |  :|||||||| 
5' acggaAGCGCGCAGGAACCTGCg 3'
TTC28-AS1	hsa-miR-657
3' ggaUCUCUCCCACUC-UUGGAcgg 5'
      ||||||||| || |||||   
5' ttcAGAGAGGGTAAGTAACCTatc 3'
TTC28-AS1	hsa-miR-657
3' ggaucucucccacUCUUGGACGg 5'
                :|||||||| 
5' ccctgacctgcctGGAACCTGCc 3'
TTC28-AS1	hsa-miR-657
3' ggaUCUCUCCCACUC-UUGGAcgg 5'
      ||||||||| || |||||   
5' ttcAGAGAGGGTAAGTAACCTatc 3'
PART1	hsa-miR-421
3' cgCGGGUUAAUUAC---AGACAACUa 5'
     | :|||||||||   |||| ||| 
5' acGATCAATTAATGTTTTCTGGTGAt 3'
PART1	hsa-miR-421
3' cgcgggUUAAUUACAGACAACUa 5'
         :||| | | ||||||| 
5' attgagGATTCA-GGCTGTTGAg 3'
LINC00525	hsa-miR-421
3' cgCGGGUUAAUUACAGACAACUa 5'
     ||: :|  |:  |||||||| 
5' ttGCTGGAGCAG-CTCTGTTGAc 3'
LINC00485	hsa-miR-421
3' cgcggguuaauUACA--GACAACUa 5'
              ||||  ||||||| 
5' acttctttggtATGTTCCTGTTGAa 3'
LINC00485	hsa-miR-421
3' cgcGGGUUAAUUACAGACAACUa 5'
      ::| |  ||| |:|||||| 
5' ttaTTCCACAAATATTTGTTGAt 3'
MIR4500HG	hsa-miR-421
3' cgcggguuaAUUACAGACAACUa 5'
            | ||  ||||||| 
5' caaaagggcTTATCACTGTTGAt 3'
RPPH1	hsa-miR-542-3p
3' aaAGUCAAUAGUUAGACAGUGu 5'
     | |||   |:  ||||||| 
5' gcTGAGT--GCGTCCTGTCACt 3'
AC016768.1	hsa-miR-765
3' guAGUGGAAGG---AAGAGGAGGu 5'
     |||:|||||     ||||||: 
5' ttTCATCTTCCCAGCCCTCCTCTa 3'
AC016768.1	hsa-miR-765
3' guAGUGGAAGG---AAGAGGAGGu 5'
     |||:|||||     ||||||: 
5' ttTCATCTTCCCAGCCCTCCTCTa 3'
AC016768.1	hsa-miR-765
3' guaGUGGAAGGAAGAGGAGGu 5'
      | || | | ||||:||| 
5' ctgCTCCGTGCCTCTCTTCCc 3'
AC104654.1	hsa-miR-765
3' guaGUGGAAGGAAGAGGAGGu 5'
      | ||||||  :|||||| 
5' gggCCCCTTCCCCTTCCTCCc 3'
AC104654.1	hsa-miR-765
3' guAGUGGAAGG-AAGAGGAGGu 5'
     ||||   ||   ||||||| 
5' ggTCACAAACCAAGCTCCTCCt 3'
AC104654.1	hsa-miR-765
3' guAGUGGAAGG-AAGAGGAGGu 5'
     ||||   ||   ||||||| 
5' ggTCACAAACCAAGCTCCTCCt 3'
AC062029.1	hsa-miR-765
3' guagUGGAAGGAAGAGGAGGu 5'
       ::||||:| ||:|||| 
5' accgGTCTTCTTGCTTCTCCa 3'
AC062029.1	hsa-miR-765
3' guaGUGGAAGGAA-GAGGAGGu 5'
      | :||| ||| |||:||| 
5' agcCCTCTTACTTCCTCTTCCc 3'
AC062029.1	hsa-miR-765
3' guaGUGGA-AGGAA-GAGGAGGu 5'
      ||| | ||:|| ||||||: 
5' tacCACGTGTCTTTGCTCCTCTg 3'
AC062029.1	hsa-miR-765
3' guAGUGGAAGGAAGAGGAGGu 5'
     |||  |||| |||:|||| 
5' ctTCA-ATTCC-TCTTCTCCc 3'
AC009299.3	hsa-miR-765
3' guaGUGGAAGGAAGAGGAGGu 5'
      :::|| :|| :|||||| 
5' ttcTGTCTGTCTATTCCTCCc 3'
AC009299.3	hsa-miR-765
3' guaGUGGAAGGAAGAGGAGGu 5'
      :::|| :|| :|||||| 
5' ttcTGTCTGTCTATTCCTCCc 3'
RP11-124N3.2	hsa-miR-765
3' guaGUGGAAGGA--AGAGGAGGu 5'
      | |:|||:|  |:|||||| 
5' tacCTCTTTCTTTCTTTCCTCCt 3'
RP11-124N3.2	hsa-miR-765
3' guaguGGAAGGAAGAGGAGGu 5'
        |:|||:|||||:|:| 
5' tccttCTTTCTTTCTCTTTCt 3'
AC113167.2	hsa-miR-765
3' guaGUGGAAGGAAGAGGAGGu 5'
      :|||| :|  ||||||| 
5' ttcTACCTCTCGCCTCCTCCc 3'
AC113167.2	hsa-miR-765
3' guaguggaaGGAAGAGGAGGu 5'
            || |||||||| 
5' atctttcagCCATCTCCTCCc 3'
AC113167.2	hsa-miR-765
3' guAGUGGAAGGAAGAGGAGGu 5'
     | :|:||||  |||||:| 
5' tcTGGCTTTCC--CTCCTTCc 3'
GS1-124K5.11	hsa-miR-765
3' guAGUGGAAGGAAGAGGAGGu 5'
     || ||||||  |||||:| 
5' caTCTCCTTCC--CTCCTTCc 3'
GS1-124K5.11	hsa-miR-765
3' guaguggaaGGAAGAGGAGGu 5'
            | | ||||||| 
5' tccagacaaCGTCCTCCTCCc 3'
GS1-124K5.11	hsa-miR-765
3' guaGUGGAAGGAAGAGGAGGu 5'
      | ||| |||| |||||| 
5' atcCTCCTACCTTGTCCTCCc 3'
GS1-124K5.11	hsa-miR-765
3' guAGUGGAAGGAAGAGGAGGu 5'
     |::||||   |||||||: 
5' gcTTGCCTT-GATCTCCTCTc 3'
AC083843.1	hsa-miR-765
3' guaguggAAGGAAGAGGAGGu 5'
          | |:||||||||: 
5' ccagaagTGCTTTCTCCTCTc 3'
RP11-187O7.3	hsa-miR-765
3' guAGUGGAAGGAAGAGGAGGu 5'
     ||| |   || ||||||| 
5' caTCA-CAAACTCCTCCTCCa 3'
LINC00521	hsa-miR-765
3' guaguggaaGGAA-GAGGAGGu 5'
            |||| ||||||| 
5' agctaggccCCTTCCTCCTCCa 3'
MEG3	hsa-miR-765
3' guagUGGAAGGAAGAGGAGGu 5'
       :||| :| ||||||:| 
5' gcggGCCTCTCGTCTCCTTCc 3'
MEG3	hsa-miR-765
3' guaGUGGAAGG--A-AGAGGAGGu 5'
      ||:| |||  |  ||||||| 
5' aagCATCCTCCAGTGCCTCCTCCt 3'
MEG3	hsa-miR-765
3' guagUGGAAGGAAGAGGAGGu 5'
       :||| :| ||||||:| 
5' gcggGCCTCTCGTCTCCTTCc 3'
MEG3	hsa-miR-765
3' guaGUGGAAGG--A-AGAGGAGGu 5'
      ||:| |||  |  ||||||| 
5' aagCATCCTCCAGTGCCTCCTCCt 3'
MEG3	hsa-miR-765
3' guagUGGAAGGAAGAGGAGGu 5'
       :||| :| ||||||:| 
5' gcggGCCTCTCGTCTCCTTCc 3'
MEG3	hsa-miR-765
3' guagUGGAAGGAAGAGGAGGu 5'
       :||| :| ||||||:| 
5' gcggGCCTCTCGTCTCCTTCc 3'
MEG3	hsa-miR-765
3' guagUGGAAGGAAGAGGAGGu 5'
       :||| :| ||||||:| 
5' gcggGCCTCTCGTCTCCTTCc 3'
MEG3	hsa-miR-765
3' guagUGGAAGGAAGAGGAGGu 5'
       :||| :| ||||||:| 
5' gcggGCCTCTCGTCTCCTTCc 3'
MEG3	hsa-miR-765
3' guagUGGAAGGAAGAGGAGGu 5'
       :||| :| ||||||:| 
5' gcggGCCTCTCGTCTCCTTCc 3'
MEG3	hsa-miR-765
3' guagUGGAAGGAAGAGGAGGu 5'
       :||| :| ||||||:| 
5' gcggGCCTCTCGTCTCCTTCc 3'
MEG3	hsa-miR-765
3' guagUGGAAGGAAGAGGAGGu 5'
       :||| :| ||||||:| 
5' gcggGCCTCTCGTCTCCTTCc 3'
MEG3	hsa-miR-765
3' guaGUGGAAGG--A-AGAGGAGGu 5'
      ||:| |||  |  ||||||| 
5' aagCATCCTCCAGTGCCTCCTCCt 3'
MEG3	hsa-miR-765
3' guagUGGAAGGAAGAGGAGGu 5'
       :||| :| ||||||:| 
5' gcggGCCTCTCGTCTCCTTCc 3'
MEG3	hsa-miR-765
3' guaGUGGAAGG--A-AGAGGAGGu 5'
      ||:| |||  |  ||||||| 
5' aagCATCCTCCAGTGCCTCCTCCt 3'
MEG3	hsa-miR-765
3' guagUGGAAGGAAGAGGAGGu 5'
       :||| :| ||||||:| 
5' gcggGCCTCTCGTCTCCTTCc 3'
MEG3	hsa-miR-765
3' guaGUGGAAGG--A-AGAGGAGGu 5'
      ||:| |||  |  ||||||| 
5' aagCATCCTCCAGTGCCTCCTCCt 3'
MEG3	hsa-miR-765
3' guagUGGAAGGAAGAGGAGGu 5'
       :||| :| ||||||:| 
5' gcggGCCTCTCGTCTCCTTCc 3'
MEG3	hsa-miR-765
3' guagUGGAAGGAAGAGGAGGu 5'
       :||| :| ||||||:| 
5' gcggGCCTCTCGTCTCCTTCc 3'
MEG3	hsa-miR-765
3' guagUGGAAGGAAGAGGAGGu 5'
       :||| :| ||||||:| 
5' gcggGCCTCTCGTCTCCTTCc 3'
MEG3	hsa-miR-765
3' guagUGGAAGGAAGAGGAGGu 5'
       :||| :| ||||||:| 
5' gcggGCCTCTCGTCTCCTTCc 3'
MEG3	hsa-miR-765
3' guagUGGAAGGAAGAGGAGGu 5'
       :||| :| ||||||:| 
5' gcggGCCTCTCGTCTCCTTCc 3'
MEG3	hsa-miR-765
3' guaGUGGAAGG--A-AGAGGAGGu 5'
      ||:| |||  |  ||||||| 
5' aagCATCCTCCAGTGCCTCCTCCt 3'
MEG3	hsa-miR-765
3' guagUGGAAGGAAGAGGAGGu 5'
       :||| :| ||||||:| 
5' gcggGCCTCTCGTCTCCTTCc 3'
MEG3	hsa-miR-765
3' guaguGGAAGGA----AGAGGAGGu 5'
        ||| |||     ||||||| 
5' tgtacCCTGCCTGAACCCTCCTCCt 3'
MEG3	hsa-miR-765
3' guaGUGGAAGG--A-AGAGGAGGu 5'
      ||:| |||  |  ||||||| 
5' aagCATCCTCCAGTGCCTCCTCCt 3'
MEG3	hsa-miR-765
3' guagUGGAAGGAAGAGGAGGu 5'
       :||| :| ||||||:| 
5' gcggGCCTCTCGTCTCCTTCc 3'
MEG3	hsa-miR-765
3' guaguGGAAGGA----AGAGGAGGu 5'
        ||| |||     ||||||| 
5' tgtacCCTGCCTGAACCCTCCTCCt 3'
MEG3	hsa-miR-765
3' guaGUGGAAGG--A-AGAGGAGGu 5'
      ||:| |||  |  ||||||| 
5' aagCATCCTCCAGTGCCTCCTCCt 3'
MEG3	hsa-miR-765
3' guagUGGAAGGAAGAGGAGGu 5'
       :||| :| ||||||:| 
5' gcggGCCTCTCGTCTCCTTCc 3'
MEG3	hsa-miR-765
3' guaGUGGAAGG--A-AGAGGAGGu 5'
      ||:| |||  |  ||||||| 
5' aagCATCCTCCAGTGCCTCCTCCt 3'
MEG3	hsa-miR-765
3' guagUGGAAGGAAGAGGAGGu 5'
       :||| :| ||||||:| 
5' gcggGCCTCTCGTCTCCTTCc 3'
MEG3	hsa-miR-765
3' guaGUGGAAGG--A-AGAGGAGGu 5'
      ||:| |||  |  ||||||| 
5' aagCATCCTCCAGTGCCTCCTCCt 3'
MEG3	hsa-miR-765
3' guagUGGAAGGAAGAGGAGGu 5'
       :||| :| ||||||:| 
5' gcggGCCTCTCGTCTCCTTCc 3'
MEG3	hsa-miR-765
3' guAGUGGAAGGA-AGAGGAGGu 5'
     || |||  :| |||||||| 
5' ggTCCCCTGATTCTCTCCTCCc 3'
MEG3	hsa-miR-765
3' guaguggaaGGAAGAGGAGGu 5'
            ||| ||||||| 
5' gagtgatgaCCTGCTCCTCCg 3'
RP13-379O24.2	hsa-miR-765
3' guaguggaaggaaGAGGAGGu 5'
                ||||||| 
5' ccggtacaggtggCTCCTCCc 3'
RP5-821D11.7	hsa-miR-765
3' guAGUGGAA--GGAAGAGGAGGu 5'
     |||:|||  |||||||| || 
5' caTCATCTTAACCTTCTCCGCCt 3'
TPT1-AS1	hsa-miR-675
3' gugacACCCGGGAGAGGCGUGGu 5'
        ||||   ||||||:||| 
5' gtacaTGGG-AATCTCCGTACCt 3'
TPT1-AS1	hsa-miR-675
3' gugacacccgggagaGGCGUGGu 5'
                  ||||||| 
5' cagctccgagtcgggCCGCACCa 3'
TPT1-AS1	hsa-miR-675
3' gugacacccgggagaGGCGUGGu 5'
                  ||||||| 
5' cagctccgagtcgggCCGCACCa 3'
TPT1-AS1	hsa-miR-675
3' gugaCACCCGGGAGAGGCGUGGu 5'
       | |  ||| :||:||||| 
5' tgaaGAGACCCCATTCTGCACCt 3'
TPT1-AS1	hsa-miR-675
3' gugacacccgggagaGGCGUGGu 5'
                  ||||||| 
5' cagctccgagtcgggCCGCACCa 3'
TPT1-AS1	hsa-miR-675
3' gugacacccgggagaGGCGUGGu 5'
                  ||||||| 
5' cagctccgagtcgggCCGCACCa 3'
TPT1-AS1	hsa-miR-675
3' gugacacccgggagaGGCGUGGu 5'
                  ||||||| 
5' cagctccgagtcgggCCGCACCa 3'
TPT1-AS1	hsa-miR-675
3' gugacacccgggagaGGCGUGGu 5'
                  ||||||| 
5' cagctccgagtcgggCCGCACCa 3'
TPT1-AS1	hsa-miR-675
3' gugacacccgggagaGGCGUGGu 5'
                  ||||||| 
5' cagctccgagtcgggCCGCACCa 3'
CROCCP2	hsa-miR-298
3' acccucuuGGAGGGAC--GAAGACGa 5'
           || |||||  |||:||| 
5' gattctctCCGCCCTGCACTTTTGCc 3'
CROCCP2	hsa-miR-298
3' acccucuuGGAGGGAC--GAAGACGa 5'
           || |||||  |||:||| 
5' gattctctCCGCCCTGCACTTTTGCc 3'
RP11-403I13.5	hsa-miR-298
3' acCCUCUUGGA--GGGACGAAGACga 5'
     ||||:||||  |||||| ||||  
5' cgGGAGGACCTGGCCCTGCCTCTGgg 3'
AC011747.4	hsa-miR-298
3' acccUCUUGGAGGGACGAAGACga 5'
       ||:  | |||||||||||  
5' aaaaAGGTGC-CCCTGCTTCTGag 3'
AC011747.4	hsa-miR-298
3' acccucUUGGAGGGACGAAGACGa 5'
         | ||| |:| |||:||| 
5' atagctACCCTGCTTTCTTTTGCt 3'
AC011747.4	hsa-miR-298
3' acccuCUUGGAGG-GAC-GAAGACga 5'
        | :||||| ||| ||||||  
5' cctctGTGCCTCCGCTGACTTCTGga 3'
AC011747.4	hsa-miR-298
3' acccucuugGAGGGACGAAGACGa 5'
            ||::| |||||||: 
5' atcccttcaCTTTCAGCTTCTGTa 3'
AC011747.4	hsa-miR-298
3' accCUCUUGGAGGGAC----GAAGACGa 5'
      |: |||| || ||    :|||||| 
5' cctGGCAACCACCATGCTACTTTCTGCt 3'
LINC00501	hsa-miR-298
3' acCCUCUUGGAGGGACGAAGACga 5'
     ||| :|:|||  | ||||||  
5' caGGATGATCTCGAT-CTTCTGac 3'
LINC00501	hsa-miR-298
3' acccucuuGGAGGGACGAAGACGa 5'
           | |:|:| ||||||: 
5' ttcctctcCATTCTTCCTTCTGTg 3'
RP11-121C2.2	hsa-miR-298
3' acccucUUGGAG-GGACGAAGACGa 5'
         |:||||  :| ||||||: 
5' tttgtaAGCCTCAGTTTCTTCTGTa 3'
RP11-121C2.2	hsa-miR-298
3' accCUCUUGGAGGGACGAAGACGa 5'
      |:||  || |:||||||| | 
5' cctGGGATGCTGCTTGCTTCTCCg 3'
RP11-125O18.1	hsa-miR-298
3' acCCUCUUGGAGGGACGAAGACGa 5'
     | || |:|| : | ||||||: 
5' agGAAGTATCT-TGTCCTTCTGTc 3'
RP11-125O18.1	hsa-miR-298
3' acCCUCUUGGAGGGACGAAGACGa 5'
     | || |:|| : | ||||||: 
5' agGAAGTATCT-TGTCCTTCTGTc 3'
RP11-195E2.4	hsa-miR-298
3' accCUCUUG--GAGGGACGAAGACGa 5'
      |: |||  || ::| ||||||: 
5' cctGGTAACTGCTATTTTCTTCTGTg 3'
LINC00476	hsa-miR-298
3' acccUCUUGG--AGGGACGAAGACGa 5'
       ||| ||  | :|| ||||||: 
5' aattAGACCCAGTATCTACTTCTGTg 3'
MIR210HG	hsa-miR-298
3' acccUCUUGGAGGGACGAAGACGa 5'
       :||:||| |||||| |||| 
5' gtttGGAGCCT-CCTGCTGCTGCc 3'
MIR210HG	hsa-miR-298
3' acCCUCUUGGAGGGACGAAGACGa 5'
     || |  :|| : ||:|||||| 
5' ttGGTGCTTCTGTGTGTTTCTGCc 3'
MIR210HG	hsa-miR-298
3' acCCUCUUGGAGGGACGAAGACGa 5'
     || |  :|| : ||:|||||| 
5' ttGGTGCTTCTGTGTGTTTCTGCc 3'
DLEU2	hsa-miR-298
3' acccUCU-UGGAGGGA-CGAAGACGa 5'
       ||| :::|::||  ||||||| 
5' ttccAGATGTTTTTCTACCTTCTGCc 3'
DLEU2	hsa-miR-298
3' acccUCUUGGAGGGA-CGAAGACGa 5'
       || :|| | || |:|||||| 
5' tgacAGTGCCCCGCTGGTTTCTGCc 3'
DLEU2	hsa-miR-298
3' acCCUCUUGGAGGG---ACGAAGACGa 5'
     ||||||::   |   ||:|||||| 
5' caGGAGAATTGAACAGTTGTTTCTGCt 3'
OIP5-AS1	hsa-miR-298
3' accCUCUUGGAGGGACGAAGACGa 5'
      | || ||| |||||||| || 
5' caaGCGATCCT-CCTGCTTCAGCc 3'
OIP5-AS1	hsa-miR-298
3' acccucuuggagggACGAAGACGa 5'
                 | ||||||| 
5' ctgggttcaagcaaTTCTTCTGCc 3'
RP11-212I21.4	hsa-miR-298
3' acccucuUGGAGGGACGAAGACGa 5'
          |:||:||| |||:||| 
5' taaaaatATCTTCCTTCTTTTGCa 3'
RP11-212I21.4	hsa-miR-298
3' accCUCUUGGAGGGAC-GAAGACGa 5'
      ||| |::| | || :|||||| 
5' cttGAG-ATTTGCATGTTTTCTGCc 3'
LINC00176	hsa-miR-298
3' acCCUCUUGGA-GGGA-CGAAGACga 5'
     || | |: | |||| |||||||  
5' tgGGTGCATGTGCCCTGGCTTCTGgc 3'
LINC00176	hsa-miR-298
3' acCCUCUUGGA-GGGA-CGAAGACga 5'
     || | |: | |||| |||||||  
5' tgGGTGCATGTGCCCTGGCTTCTGgc 3'
COL18A1-AS1	hsa-miR-298
3' acccucuugGAGGGACGAAGACGa 5'
            ||||: |||||||| 
5' aggccccggCTCCTGGCTTCTGCc 3'
COL18A1-AS1	hsa-miR-298
3' accCUCUUGGAGG-----GAC-GAAGACGa 5'
      |||::|: ||     | | ||||||| 
5' gtcGAGGGCTGCCAAGCACAGACTTCTGCt 3'
COL18A1-AS1	hsa-miR-298
3' acccucuugGAGGGACGAAGACGa 5'
            ||||: |||||||| 
5' aggccccggCTCCTGGCTTCTGCc 3'
COL18A1-AS1	hsa-miR-298
3' accCUCUUGGAGG-----GAC-GAAGACGa 5'
      |||::|: ||     | | ||||||| 
5' gtcGAGGGCTGCCAAGCACAGACTTCTGCt 3'
TTC28-AS1	hsa-miR-298
3' acCCUC-UUGGAGGGACGAAGACGa 5'
     | || :||:||:|||| ||||| 
5' ctGCAGTGACTTCTCTGCCTCTGCc 3'
TTC28-AS1	hsa-miR-298
3' acCCUCUUGGAGGGACGAAGACGa 5'
     | ||||  | ||||||||| | 
5' gtGAAGAAGGTGCCTGCTTCTCCt 3'
TTC28-AS1	hsa-miR-298
3' acccucuuGGAGGGAC---GAAGACGa 5'
           :|||||||   ||||||: 
5' acaggctcTCTCCCTGAGTCTTCTGTg 3'
TTC28-AS1	hsa-miR-298
3' acCCUC-UUGGAGGGACGAAGACGa 5'
     | || :||:||:|||| ||||| 
5' ctGCAGTGACTTCTCTGCCTCTGCc 3'
TTC28-AS1	hsa-miR-298
3' acCCUCUUGGAGGGACGAAGACGa 5'
     | ||||  | ||||||||| | 
5' gtGAAGAAGGTGCCTGCTTCTCCt 3'
TTC28-AS1	hsa-miR-298
3' acCCUC--UUGG-AG-GGACGAAGACGa 5'
     ||||  |:||  | || |||||||: 
5' ctGGAGGCAGCCGACGCCAGCTTCTGTt 3'
TTC28-AS1	hsa-miR-298
3' acCCUC-UUGGAGGGACGAAGACGa 5'
     | || :||:||:|||| ||||| 
5' ctGCAGTGACTTCTCTGCCTCTGCc 3'
TTC28-AS1	hsa-miR-298
3' acccucuuggagggacGAAGACGa 5'
                   ||||||| 
5' tttcggtcagcgggacCTTCTGCa 3'
TTC28-AS1	hsa-miR-298
3' acccucuuGGAGGGAC---GAAGACGa 5'
           :|||||||   ||||||: 
5' acaggctcTCTCCCTGAGTCTTCTGTg 3'
RP11-379B18.5	hsa-miR-892b
3' agAUGGGUCUUUCCUCGGUCac 5'
     | ||:|| |:  ||||||  
5' ccTCCCTAGCAGCCAGCCAGgt 3'
RP11-379B18.5	hsa-miR-892b
3' agaUGGGUCUUUCCUCGGUCAc 5'
      |||:    || ||||||| 
5' aaaACCTCCCTAGCAGCCAGTt 3'
RP11-379B18.5	hsa-miR-892b
3' agaUGGGUCUUUCCUCGGUCAc 5'
      |:|::|:||||||:|||| 
5' aagATCTGGGAAGGAGTCAGTc 3'
RP11-443C10.1	hsa-miR-892b
3' agauGGGUCUUUCCUCGGUCAc 5'
       |||||     ||||||| 
5' aggcCCCAG--CCCAGCCAGTg 3'
RP11-443C10.1	hsa-miR-892b
3' agaugggucuuuccUCGGUCAc 5'
                 ||||||| 
5' tcatctctgcccacAGCCAGTg 3'
CTD-2007L18.5	hsa-miR-892b
3' agAUGGGUCUUUC-CUCGGUCAc 5'
     | :||| | :|  ||||||| 
5' tcTTTCCATACGGATAGCCAGTt 3'
CTA-929C8.6	hsa-miR-892b
3' agaugggUCUUUCCUCGGUCAc 5'
          |||||| ||||||| 
5' cttgaaaAGAAAGAAGCCAGTg 3'
CTA-929C8.6	hsa-miR-892b
3' agauGGGUC-UUUCC--UCGGUCac 5'
       ||||| |||||  ||||||  
5' aaacCCCAGCAAAGGGCAGCCAGct 3'
RP11-315F22.1	hsa-miR-876-3p
3' acUUAAUGAAACAUUUGGUGGu 5'
     |: |:| |||| |:||||| 
5' acAGATGC-TTGT-AGCCACCc 3'
C16orf82	hsa-miR-876-3p
3' acUUAAUGAAACAUUUGGUGGu 5'
     | | ||| ||| |||||:| 
5' acACTGACTGTGTCAACCATCa 3'
C16orf82	hsa-miR-876-3p
3' acUUAAUGAAACAUUUGGUGGu 5'
     | | ||| ||| |||||:| 
5' acACTGACTGTGTCAACCATCa 3'
CTD-2377D24.6	hsa-miR-876-3p
3' acuuaAUGAAACAUUUGGUGGu 5'
        |: | | ||||||||: 
5' agcccTGATGTCTAAACCACTt 3'
RP11-513I15.6	hsa-miR-208b
3' ugUUUGGAAAACAAGCAGAAua 5'
     ||||  | |||||||:||  
5' agAAACAGTGTGTTCGTTTTta 3'
RP11-474D1.3	hsa-miR-208b
3' uguuuggaaaacaAGCAGAAUa 5'
                |||||||| 
5' ctctcctgcctcaTCGTCTTAt 3'
OIP5-AS1	hsa-miR-208b
3' uguuUGGAAAACAAGCAGAAUa 5'
       || |||||  :|||||| 
5' aattACATTTTGCATGTCTTAt 3'
CROCCP2	hsa-miR-942
3' gugUACCGGUUUUGUCUCUUCu 5'
      |||||   : |||||||| 
5' aagATGGCGCTGTCAGAGAAGt 3'
CROCCP2	hsa-miR-942
3' guGUACCGGUUUUGUCUCUUCu 5'
     || | : |:::|||||:|| 
5' acCAAGCTGAGGGCAGAGGAGg 3'
CROCCP2	hsa-miR-942
3' guGUACCGGUUUUGUCUCUUCu 5'
     | |||||:|:|  |||||| 
5' ctCCTGGCCGAGAGCGAGAAGc 3'
CROCCP2	hsa-miR-942
3' guGUACCGGUUUUGUCUCUUCu 5'
     :| ||:|  :::|||||:| 
5' gtTAGGGTCCTGGTAGAGAGGg 3'
RP11-513I15.6	hsa-miR-942
3' guGUACCGGUUUUGUCUCUUCu 5'
     :|||   |:|| ||:|||| 
5' tgTATGTAGAGAAAAGGGAAGg 3'
RP11-513I15.6	hsa-miR-942
3' guguaccgguuuUGUCUCUUCu 5'
               | ||||||| 
5' acacacacacccAGAGAGAAGa 3'
RP11-834C11.4	hsa-miR-942
3' guguaccgguuuugUCUCUUCu 5'
                 ||||||| 
5' cccggaatcgtttgAGAGAAGg 3'
RP11-3L23.2	hsa-miR-942
3' gugUACCGGUUUUGUCUCUUCu 5'
      ||  || |||:||||:|| 
5' ggaATTTCC-AAATAGAGGAGa 3'
RP11-3L23.2	hsa-miR-942
3' guguaccggUUUUGUCUCUUCu 5'
            |:|:||||||:| 
5' gctctttaaAGAGCAGAGAGGa 3'
RP11-3L23.2	hsa-miR-942
3' gugUACCGGUUUUGUCUCUUCu 5'
      ||  || |||:||||:|| 
5' ggaATTTCC-AAATAGAGGAGa 3'
OIP5-AS1	hsa-miR-942
3' guGUACCGGUUUUGUCUCUUCu 5'
     ||   :||| ||||||:|| 
5' ctCAAATTCAACACAGAGGAGc 3'
OIP5-AS1	hsa-miR-942
3' guguaccggUUUUGUCUCUUCu 5'
            ||:: ||||||| 
5' ttttttttaAAGGGAGAGAAGt 3'
OIP5-AS1	hsa-miR-942
3' guGUACCGGUUUUGUCUCUUCu 5'
     ||   :||| ||||||:|| 
5' ctCAAATTCAACACAGAGGAGc 3'
OIP5-AS1	hsa-miR-942
3' guguaccgguuuUGUCUCUUCu 5'
               ::||||||| 
5' agatagctttctGTAGAGAAGg 3'
OIP5-AS1	hsa-miR-942
3' gugUACCGGUUUUGUCUCUUCu 5'
      || ||:| || ||||||| 
5' caaATAGCTATAAAAGAGAAGa 3'
LINC00176	hsa-miR-942
3' gugUACC-GGUUUUG--UCUCUUCu 5'
      | || |||::||  :|||||| 
5' cggAGGGCCCAGGACTTGGAGAAGg 3'
LINC00176	hsa-miR-942
3' gugUACC-GGUUUUG--UCUCUUCu 5'
      | || |||::||  :|||||| 
5' cggAGGGCCCAGGACTTGGAGAAGg 3'
LINC00176	hsa-miR-942
3' gugUACC-GGUUUUG--UCUCUUCu 5'
      | || |||::||  :|||||| 
5' cggAGGGCCCAGGACTTGGAGAAGg 3'
LINC00176	hsa-miR-942
3' gugUACC-GGUUUUG--UCUCUUCu 5'
      | || |||::||  :|||||| 
5' cggAGGGCCCAGGACTTGGAGAAGg 3'
TTC28-AS1	hsa-miR-942
3' guguaCCGGUUUUG--UCUCUUCu 5'
        |||||| :|  ||||||| 
5' tcaggGGCCAATGCTGAGAGAAGa 3'
TTC28-AS1	hsa-miR-942
3' guguaCCGGUUUUG--UCUCUUCu 5'
        |||||| :|  ||||||| 
5' tcaggGGCCAATGCTGAGAGAAGa 3'
TTC28-AS1	hsa-miR-942
3' guguaCCGGUUUUG--UCUCUUCu 5'
        |||||| :|  ||||||| 
5' tcaggGGCCAATGCTGAGAGAAGa 3'
TTC28-AS1	hsa-miR-942
3' guguaCCGGUUUUG--UCUCUUCu 5'
        |||||| :|  ||||||| 
5' tcaggGGCCAATGCTGAGAGAAGa 3'
TTC28-AS1	hsa-miR-942
3' guguaCCGGUUUUG--UCUCUUCu 5'
        |||||| :|  ||||||| 
5' tcaggGGCCAATGCTGAGAGAAGa 3'
TTC28-AS1	hsa-miR-942
3' guguaCCGGUUUUG--UCUCUUCu 5'
        |||||| :|  ||||||| 
5' tcaggGGCCAATGCTGAGAGAAGa 3'
TTC28-AS1	hsa-miR-942
3' guguaCCGGUUUUG--UCUCUUCu 5'
        |||||| :|  ||||||| 
5' tcaggGGCCAATGCTGAGAGAAGa 3'
NEXN-AS1	hsa-miR-1285
3' ucCAGAGUGAAACAACGGGUCu 5'
     ||:||||| |||||||||| 
5' ggGTTTCACTGTGTTGCCCAGg 3'
NEXN-AS1	hsa-miR-1285
3' uccAGAGUGAAACAACGGGUCu 5'
      ||||:|| |||||||||| 
5' gatTCTCGCTCTGTTGCCCAGg 3'
AC068282.3	hsa-miR-1285
3' ucCAGAGUGAAACAACGGGUCu 5'
     |||||||| |||||||||| 
5' gaGTCTCACTCTGTTGCCCAGg 3'
AC068282.3	hsa-miR-1285
3' ucCAGAGUGAAACAACGGGUCu 5'
     ||:  || |   ||||||| 
5' tgGTTGGAC-TGACTGCCCAGt 3'
RP11-356I2.4	hsa-miR-1285
3' uccaGAGUGAAACAACGGGUCu 5'
       :|::|  || ||||||| 
5' aaaaTTTGCCATGGTGCCCAGc 3'
RP11-356I2.4	hsa-miR-1285
3' ucCAGAGUGAAACAACGGGUCu 5'
     ||||::|| | ||| |||| 
5' ggGTCTTGCTATATTGACCAGg 3'
RP11-356I2.4	hsa-miR-1285
3' uccagaGUGAAACAACGGGUCu 5'
         |||  || ||||||| 
5' atgcacCAC--TG-TGCCCAGc 3'
RP11-1C8.5	hsa-miR-1285
3' ucCAGAGUGAAACAACGGGUCu 5'
     |||||:|| |||||||||| 
5' gaGTCTCGCTCTGTTGCCCAGg 3'
RP11-1C8.5	hsa-miR-1285
3' ucCAGAGUGAAACAACGGGUCu 5'
     |||||:|| |||||||||| 
5' gaGTCTCGCTCTGTTGCCCAGg 3'
RP11-1C8.5	hsa-miR-1285
3' uccAGAGUGAAACAACGGGUCu 5'
      |||||:| |||||||||| 
5' ggaTCTCATTCTGTTGCCCAGg 3'
RP11-1C8.5	hsa-miR-1285
3' ucCAGAGUGAAACAACGGGUCu 5'
     ||| |:|| |||||||||| 
5' ggGTCACGCTGTGTTGCCCAGg 3'
RP11-1C8.5	hsa-miR-1285
3' ucCAGAGUGAAACAACGGGUCu 5'
     ||:|:::| |||||||||| 
5' ggGTTTTGTTATGTTGCCCAGg 3'
RP11-1C8.5	hsa-miR-1285
3' ucCAGAGUGAAACAACGGGUCu 5'
     ||:||||  ||||| |||| 
5' agGTTTCACCATGTTGGCCAGg 3'
RP11-1C8.5	hsa-miR-1285
3' uccagagugaaacAACGGGUCu 5'
                |||||||| 
5' caagttaggtaacTTGCCCAGg 3'
RP11-1C8.5	hsa-miR-1285
3' uccagagugAAACAACGGGUCu 5'
            | |  ||||||| 
5' ttgagtataTATCATGCCCAGa 3'
RP11-1C8.5	hsa-miR-1285
3' uccagagugaaacaACGGGUCu 5'
                 ||||||| 
5' ggtgcataccaacaTGCCCAGc 3'
RP11-457M11.5	hsa-miR-1256
3' ucgAUCACUCUUCAGUUACGGa 5'
      |||||:||  ||:||||| 
5' aggTAGTGGGA--TCGATGCCc 3'
